# Supplementary material for: Neoantigen quality predicts immunoediting in survivors of pancreatic cancer
Source: Nature. 2022 May 19;606(7913):389–95. doi: 10.1038/s41586-022-04735-9 (PMC9177421; doi:10.1038/s41586-022-04735-9)
Supplement: Supplementary file 4 — Supplementary Table 3 [file 41586_2022_4735_MOESM4_ESM.xlsx]

## Sheet: Supplementary Table 3
Epitope ID	Object Type	Description	Epitope Modified Residue(s)	Epitope Modification(s)	Starting Position	Ending Position	Antigen Name	Antigen Accession	Parent Protein	Parent Protein Accession	Organism Name	Parent Organism	Parent Organism ID	Epitope Comments	Epitope Relationship	Object Type	Description	Starting Position	Ending Position	Non-peptidic object Accession	Synonyms	Antigen Name	Parent Protein	Organism Name	Parent Organism
46	Linear peptide	AAALEQLLGQTADVA			54	68	hypothetical protein ML1057	NP_301777.1	Uncharacterized protein	Q7AQA0	Mycobacterium leprae	Mycobacterium leprae	1769	This peptide was chosen for study based on its high predictive score for binding to HLA molecules, from the ORFs present in M.leprae and not in other Mycobacterium sequences at the time of the study.
140	Linear peptide	AAFSSARFL			31	39	Accessory protein p30II	P0CK17	Accessory protein p30II	P0C214	Human T-cell leukemia virus type I	Primate T-lymphotropic virus 1	194440
194	Linear peptide	AAHARFVAA			53	61	Hypothetical protein esxG (PE family protein)	O53692.1	ESAT-6-like protein EsxG	O53692	Mycobacterium tuberculosis	Mycobacterium tuberculosis	1773
234	Linear peptide	AAISDYDYY			4840	4848	orf1ab polyprotein [Severe acute respiratory syndrome coronavirus 2]	YP_009724389.1	Replicase polyprotein 1ab	P0DTD1	Severe acute respiratory syndrome coronavirus 2	Severe acute respiratory syndrome coronavirus 2	2697049
327	Linear peptide	AANKQKQELDEISTNIRQAG			61	80	ESAT-6-like protein esxB	P0A566.2	ESAT-6-like protein EsxB	P9WNK5	Mycobacterium tuberculosis	Mycobacterium tuberculosis	1773
420	Linear peptide	AARVTAIL			1941	1948	Genome polyprotein	P26664.3	Genome polyprotein	P27958	Hepatitis C virus genotype 1	Hepacivirus C	11103
449	Linear peptide	AASTLLYATV			377	386	FL-160-2 protein - Trypanosoma cruzi	JH0823	Trans-sialidase, putative	Q4DQV8	Trypanosoma cruzi	Trypanosoma cruzi	5693
465	Linear peptide	AATLGFGAYMSKAHG			1259	1273	polyprotein	BAA09072.1	Genome polyprotein	P27958	Hepacivirus C	Hepacivirus C	11103
716	Linear peptide	ADLMGYIPLV			131	140	Genome polyprotein	P29846.3	Genome polyprotein	P27958	Hepatitis C virus genotype 1	Hepacivirus C	11103
719	Linear peptide	ADLMGYPLV					Genome polyprotein	SRC279960	Genome polyprotein	P27958	Hepacivirus C	Hepacivirus C	11103
790	Linear peptide	ADVKKDLISYGGGWK			70	84	Nonstructural protein NS3	NP_739587.2	Genome polyprotein	P17763	Dengue virus 2 Thailand/16681/84	Dengue virus	12637
854	Linear peptide	AEDLNLGNL			40	48	Polymerase	Q8B4E6	Protein P	Q69028	Hepatitis B virus	Hepatitis B virus	10407
956	Linear peptide	AEGSRGGSQA			173	182	nucleocapsid phosphoprotein [Severe acute respiratory syndrome coronavirus 2]	YP_009724397.2	Nucleoprotein	P0DTC9	Severe acute respiratory syndrome coronavirus 2	Severe acute respiratory syndrome coronavirus 2	2697049
1000	Linear peptide	AEIRTHLYILWAVGL			191	205	glycoprotein gp35/37	AAC59622.1	Protein K8.1	F5HB98	Human gammaherpesvirus 8	Human gammaherpesvirus 8	37296
1078	Linear peptide	AEMKTDAA			2	9	ESAT-6-like protein esxB	P0A566.2	ESAT-6-like protein EsxB	P9WNK5	Mycobacterium tuberculosis H37Rv	Mycobacterium tuberculosis	1773	Peptide shown by peptide truncation analysis to be the minimal epitope recognized by a HLA-B*4501 restricted CD8 T cell clone derived from an individual with active Tb by in vitro stimulation with source species-infected dendritic cells. For truncation analysis, each peptide is tested over a range of concentrations, and that giving a T cell response at the lowest concentration is defined as the m…
1079	Linear peptide	AEMKTDAATL			2	11	ESAT-6-like protein esxB	P0A566.2	ESAT-6-like protein EsxB	P9WNK5	Mycobacterium tuberculosis	Mycobacterium tuberculosis	1773
1080	Linear peptide	AEMKTDAATLA			2	12	ESAT-6-like protein esxB	P0A566.2	ESAT-6-like protein EsxB	P9WNK5	Mycobacterium tuberculosis H37Rv	Mycobacterium tuberculosis	1773	Peptide shown by peptide truncation analysis to be the minimal epitope recognized by a HLA-B*4501 restricted CD8 T cell clone derived from an individual with active Tb by in vitro stimulation with source species-infected dendritic cells. For truncation analysis, each peptide is tested over a range of concentrations, and that giving a T cell response at the lowest concentration is defined as the m…
1090	Linear peptide	AENAGNDAC			91	99	Transcription activator BRLF1	P03209.1	Replication and transcription activator	P03209	Human herpesvirus 4 strain B95-8	Human gammaherpesvirus 4	10376
1095	Linear peptide	AENGRNSGASNRVPF			161	175	glycoprotein gp35/37	AAC59622.1	Protein K8.1	F5HB98	Human gammaherpesvirus 8	Human gammaherpesvirus 8	37296
1129	Linear peptide	AEQASQDVKNW			306	316	gag protein	AAV53342.1	Gag polyprotein	P03349	Human immunodeficiency virus 1	Human immunodeficiency virus 1	11676
1154	Linear peptide	AERQGSPTPA			92	101	RL2	NP_044469.1	E3 ubiquitin-protein ligase ICP0	P28284	Human herpesvirus 2 strain HG52	Human alphaherpesvirus 2	10310	Sequence has been updated in Genbank, epitope is here mapped to original sequence prior to update.
1211	Linear peptide	AEVEEHRTV			2679	2687	polyprotein precursor	NP_041724.2	Genome polyprotein	Q9Q6P4	West Nile virus	West Nile virus	11082
1220	Linear peptide	AEVQIDRLI			989	997	surface glycoprotein [Severe acute respiratory syndrome coronavirus 2]	YP_009724390.1	Spike glycoprotein	P0DTC2	Severe acute respiratory syndrome coronavirus 2	Severe acute respiratory syndrome coronavirus 2	2697049
1226	Linear peptide	AEVTQHGSY			2095	2103	Polyprotein	Q9IZA3	Genome polyprotein	P27958	Hepacivirus C	Hepacivirus C	11103	The epitopic sequence is expressed in HCV subtypes 2a and 2b.
1230	Linear peptide	AEWDRVHPV			207	215	gag protein	AAW03034.1	Gag polyprotein	P03349	Human immunodeficiency virus 1	Human immunodeficiency virus 1	11676
1356	Linear peptide	AFLTNVPYKRIEELL			181	195	transcriptional activator Tax	AAG31572.1	Protein Tax-1	P03409	Human T-cell leukemia virus type I	Primate T-lymphotropic virus 1	194440
1421	Linear peptide	AFYGVWPLL			789	797	polyprotein	BAD73991.1	Genome polyprotein	P27958	Hepatitis C virus subtype 1b	Hepacivirus C	11103
1516	Linear peptide	AGFYHILNNPKASL			298	311	Nucleoprotein	P03418.1	Nucleoprotein	O42053	Human respiratory syncytial virus A2	Human orthopneumovirus	11250
1658	Linear peptide	AGQVMLRWGVLAKS			253	266	Nucleoprotein	P03418.1	Nucleoprotein	O42053	Human respiratory syncytial virus A2	Human orthopneumovirus	11250
1994	Linear peptide	AILHTPGCV			219	227	structural protein	BAA00705.1	Genome polyprotein	P27958	Hepatitis C virus subtype 1a	Hepacivirus C	11103
2002	Linear peptide	AILSKTGDPV					Large envelope protein	SRC279965	Large envelope protein	Q76R62	Hepatitis B virus	Hepatitis B virus	10407
2027	Linear peptide	AIMTRCLAV			6199	6207	orf1ab polyprotein [Severe acute respiratory syndrome coronavirus 2]	YP_009724389.1	Replicase polyprotein 1ab	P0DTD1	Severe acute respiratory syndrome coronavirus 2	Severe acute respiratory syndrome coronavirus 2	2697049
2033	Linear peptide	AINGVMWTV			1073	1081	polyprotein	ABL63011.1	Genome polyprotein	P27958	Hepatitis C virus genotype 4	Hepacivirus C	11103
2058	Linear peptide	AIQGNVTSI			17	25	6 kDa early secretory antigenic target	P0A564.2	6 kDa early secretory antigenic target	P9WNK7	Mycobacterium tuberculosis	Mycobacterium tuberculosis	1773
2077	Linear peptide	AISDYDYYR			4841	4849	orf1ab polyprotein [Severe acute respiratory syndrome coronavirus 2]	YP_009724389.1	Replicase polyprotein 1ab	P0DTD1	Severe acute respiratory syndrome coronavirus 2	Severe acute respiratory syndrome coronavirus 2	2697049
2102	Linear peptide	AITEVECFL			44	52	VP1	BAF93325.1	Major capsid protein VP1	P14996	Human polyomavirus 1	Human polyomavirus 1	1891762
2154	Linear peptide	AKARAKKDELR			191	201	UL123; IE1	AAR31448.1	55 kDa immediate-early protein 1	F5HCM1	Human betaherpesvirus 5	Human betaherpesvirus 5	10359
2244	Linear peptide	AKLVALGINAVAYYR			1405	1419	polyprotein	NP_671491.1	Genome polyprotein	P27958	Hepacivirus C	Hepacivirus C	11103
2387	Linear peptide	ALAHGVRAL			150	158	Genome polyprotein	O39929.3	Genome polyprotein	P27958	Hepacivirus C	Hepacivirus C	11103
2463	Linear peptide	ALCTFLLNK			3179	3187	Replicase polyprotein 1a	P0DTC1.1	Replicase polyprotein 1ab	P0DTD1	Severe acute respiratory syndrome coronavirus 2	Severe acute respiratory syndrome coronavirus 2	2697049
2506	Linear peptide	ALEKLNKEL			364	372	M protein, serotype 5 precursor	P02977.2			Streptococcus pyogenes serotype M5	Streptococcus pyogenes	1314
2527	Linear peptide	ALFFIIFNK			10	18	Circumsporozoite protein-related antigen precursor	P04923.2	Exported protein 1	Q8IIF0	Plasmodium falciparum	Plasmodium falciparum	5833	Imported from the TopBank database (internal database of LIAI) and recurated.
2556	Linear peptide	ALGGGATGV			385	393	PE_PGRS 33	AAU10330.1			Mycobacterium tuberculosis	Mycobacterium tuberculosis	1773
2682	Linear peptide	ALLADKFPV			6245	6253	orf1ab polyprotein [Severe acute respiratory syndrome coronavirus 2]	YP_009724389.1	Replicase polyprotein 1ab	P0DTD1	Severe acute respiratory syndrome coronavirus 2	Severe acute respiratory syndrome coronavirus 2	2697049
2758	Linear peptide	ALMPLYACI			653	661	pol protein	BAA32832.1	Protein P	Q69028	Hepatitis B virus	Hepatitis B virus	10407	Imported from the TopBank database.
2801	Linear peptide	ALNTLVKQL			959	967	surface glycoprotein [Severe acute respiratory syndrome coronavirus 2]	QPC41132.1	Spike glycoprotein	P0DTC2	Severe acute respiratory syndrome coronavirus 2	Severe acute respiratory syndrome coronavirus 2	2697049
2855	Linear peptide	ALRANSAVK			4130	4138	orf1ab polyprotein [Severe acute respiratory syndrome coronavirus 2]	YP_009724389.1	Replicase polyprotein 1ab	P0DTD1	Severe acute respiratory syndrome coronavirus 2	Severe acute respiratory syndrome coronavirus 2	2697049
2860	Linear peptide	ALRGMGLNA			1411	1419	polyprotein	AAU89634.1	Genome polyprotein	P27958	Hepacivirus C	Hepacivirus C	11103
2861	Linear peptide	ALRGMGVNAV			1410	1419	Genome polyprotein	P26661.3	Genome polyprotein	P27958	Hepatitis C virus isolate HC-J8	Hepacivirus C	11103
2883	Linear peptide	ALSLAAVLV			7	15	cysteine proteinase cruzipain (EC 3.4.22.-) - Trypanosoma cruzi	A45629	Cysteine peptidase, putative	Q4E0J7	Trypanosoma cruzi	Trypanosoma cruzi	5693
2884	Linear peptide	ALSLAAVLVV			7	16	cysteine proteinase cruzipain (EC 3.4.22.-) - Trypanosoma cruzi	A45629	Cysteine peptidase, putative	Q4E0J7	Trypanosoma cruzi	Trypanosoma cruzi	5693
2901	Linear peptide	ALSTGLIHL			684	692	polyprotein	AAT00643.1	Genome polyprotein	P27958	Hepacivirus C	Hepacivirus C	11103
2903	Linear peptide	ALSTGLIHLHQNIVD			684	698	Genome polyprotein	P27958.3	Genome polyprotein	P27958	Hepatitis C virus subtype 1a	Hepacivirus C	11103
2957	Linear peptide	ALVFPSHHH												The HBV splice-generated protein (HBSP) was recently identified by the authors. HBSP is encoded by a 2.2-kb singly spliced RNA, and the protein results from the fusion of a sequence encoding the N-terminal part of the polymerase (Pol) and a new ORF created by splicing events. A BLAST of the peptide sequence failed to return a match.
2990	Linear peptide	ALVVGVVCA			1891	1899	Hepatitis C virus core, matrix, envelope and non-structural protein RNA.	AAA72945.1	Genome polyprotein	P27958	Hepatitis C virus (isolate BK)	Hepacivirus C	11103
2998	Linear peptide	ALWEIQQVV			4094	4102	orf1ab polyprotein [Severe acute respiratory syndrome coronavirus 2]	YP_009724389.1	Replicase polyprotein 1ab	P0DTD1	Severe acute respiratory syndrome coronavirus 2	Severe acute respiratory syndrome coronavirus 2	2697049
3017	Linear peptide	ALYDVVSKL			2594	2602	polyprotein	AAB67037.1	Genome polyprotein	P27958	Hepatitis C virus (isolate H77)	Hepacivirus C	11103
3018	Linear peptide	ALYDVVSTL			2593	2601	polyprotein	BAA25076.1	Genome polyprotein	P27958	Hepatitis C virus (isolate H77)	Hepacivirus C	11103
3019	Linear peptide	ALYDVVTKL			2144	2152	polyprotein	AAA45677.1	Genome polyprotein	P27958	Hepatitis C virus (isolate H77)	Hepacivirus C	11103
3024	Linear peptide	ALYEVVSKL			68	76	precursor protein	AAB02126.1	Genome polyprotein	P27958	Hepatitis C virus (isolate H77)	Hepacivirus C	11103
3026	Linear peptide	ALYGVWPLL			789	797	polyprotein	CAB53095.1	Genome polyprotein	P27958	Hepatitis C virus subtype 1b	Hepacivirus C	11103
3051	Linear peptide	AMAALQNLPQCSPDEIMAYA			231	250	UL123; IE1	AAR31448.1	55 kDa immediate-early protein 1	F5HCM1	Human betaherpesvirus 5	Human betaherpesvirus 5	10359
3064	Linear peptide	AMASTEGNV			82	90	6 kDa early secretory antigenic target	P0A564.2	6 kDa early secretory antigenic target	P9WNK7	Mycobacterium tuberculosis	Mycobacterium tuberculosis	1773
3094	Linear peptide	AMGDAGGYK			207	215	Antigen 85-B precursor (85B) (Extracellular alpha-antigen) (Antigen 85 complex B) (Ag85B) (Mycolyl transferase 85B) (Fibronectin-binding protein B) (30 kDa extracellular protein)	P31952	Diacylglycerol acyltransferase/mycolyltransferase Ag85B	P9WQP1	Mycobacterium tuberculosis	Mycobacterium tuberculosis	1773
3217	Linear peptide	AMYTPHTVL			5315	5323	orf1ab polyprotein [Severe acute respiratory syndrome coronavirus 2]	YP_009724389.1	Replicase polyprotein 1ab	P0DTD1	Severe acute respiratory syndrome coronavirus 2	Severe acute respiratory syndrome coronavirus 2	2697049
3587	Linear peptide	APGWVCARL			41	49	protein F [Hepatitis C virus subtype 1b]	ACA50643.1	F protein	P0C045	Hepatitis C virus (isolate Japanese)	Hepacivirus C	11103
3610	Linear peptide	APIWPYEILY												This epitope is artificial. It is made of two adjacent portions of gag and pol gene of MLV and was found in the plasmid construct used for imunization against human papilloma virus.
3810	Linear peptide	APSASAFFGM			308	317	nucleocapsid phosphoprotein [Severe acute respiratory syndrome coronavirus 2]	YP_009724397.2	Nucleoprotein	P0DTC9	Severe acute respiratory syndrome coronavirus 2	Severe acute respiratory syndrome coronavirus 2	2697049
3889	Linear peptide	APVFPSHHP												The HBV splice-generated protein (HBSP) was recently identified by the authors. HBSP is encoded by a 2.2-kb singly spliced RNA, and the protein results from the fusion of a sequence encoding the N-terminal part of the polymerase (Pol) and a new ORF created by splicing events. A BLAST of the peptide sequence failed to return a match.
3935	Linear peptide	AQAAVVRFQEAANKQKQELD			51	70	ESAT-6-like protein esxB	P0A566.2	ESAT-6-like protein EsxB	P9WNK5	Mycobacterium tuberculosis	Mycobacterium tuberculosis	1773
3956	Linear peptide	AQFAPSASA			305	313	nucleocapsid phosphoprotein [Severe acute respiratory syndrome coronavirus 2]	YP_009724397.2	Nucleoprotein	P0DTC9	Severe acute respiratory syndrome coronavirus 2	Severe acute respiratory syndrome coronavirus 2	2697049
3957	Linear peptide	AQFAPSASAFFGMSR			305	319	nucleocapsid phosphoprotein [Severe acute respiratory syndrome coronavirus 2]	YP_009724397.2	Nucleoprotein	P0DTC9	Severe acute respiratory syndrome coronavirus 2	Severe acute respiratory syndrome coronavirus 2	2697049	The epitope region is deduced from a reactive overlapping peptide pool.
4002	Linear peptide	AQLLTEFAI			254	262	PPE family protein	NP_337616.1	Uncharacterized PPE family protein PPE46	P9WHY9	Mycobacterium tuberculosis	Mycobacterium tuberculosis	1773
4156	Linear peptide	ARHTPVNSW			2820	2828	polyprotein precursor	BAA01582.1	Genome polyprotein	P27958	Hepacivirus C	Hepacivirus C	11103
4169	Linear peptide	ARKLLLDNL			70	78	PqqC-like protein	O84616.1	Probable oxidoreductase CT_610	O84616	Chlamydia trachomatis	Chlamydia trachomatis	813	Data originally imported from the HLA Ligand Database (http://hlaligand.ouhsc.edu/) and recurated.
4172	Linear peptide	ARLCDLPATPK			197	207	Glycoprotein I precursor (Glycoprotein IV) (GI) (GPIV)	P09258.1	Envelope glycoprotein I	P09258	Human alphaherpesvirus 3	Human alphaherpesvirus 3	10335	The epitope was selected for the presence of a C-terminal lysine and an amphipathic score > 13 predicted from the algorithm of Margalit.
4197	Linear peptide	ARMILMTHF			2841	2849	polyprotein precursor	BAA01582.1	Genome polyprotein	P27958	Hepacivirus C	Hepacivirus C	11103
4236	Linear peptide	ARRGREILL			1004	1012	polyprotein	BAA03375.1	Genome polyprotein	P27958	Hepacivirus C	Hepacivirus C	11103
4289	Linear peptide	ARYAYYLQF			418	426	Major DNA-binding protein	P03227.1	Major DNA-binding protein	P03227	Human herpesvirus 4 strain B95-8	Human gammaherpesvirus 4	10376
4307	Linear peptide	ASAFFGMSR			311	319	nucleocapsid phosphoprotein [Severe acute respiratory syndrome coronavirus 2]	QHD43423.2	Nucleoprotein	P0DTC9	Severe acute respiratory syndrome coronavirus 2	Severe acute respiratory syndrome coronavirus 2	2697049
4371	Linear peptide	ASDSLNNEY			354	362	tegument protein VP11/12	NP_044516.1	Tegument protein UL46	P89466	Human alphaherpesvirus 2	Human alphaherpesvirus 2	10310
4668	Linear peptide	ASPKGPVIQMYTNVD			1091	1105	HCV-1	AAA45676.1	Genome polyprotein	P27958	Hepatitis C virus subtype 1a	Hepacivirus C	11103
4682	Linear peptide	ASPVAQSYL			61	69	LOW MOLECULAR WEIGHT T-CELL ANTIGEN TB8.4 (Hypothetical protein)	O50430	Low molecular weight T-cell antigen TB8.4	O50430	Mycobacterium tuberculosis H37Rv	Mycobacterium tuberculosis	1773	Peptide shown by peptide truncation analysis to be the minimal epitope recognized by a HLA-B*3514 restricted CD8 T cell clone derived from an individual with Active Tb by in vitro stimulation with source species-infected dendritic cells. For truncation analysis, each peptide is tested over a range of concentrations, and that giving a T cell response at the lowest concentration is defined as the m…
4735	Linear peptide	ASRCWVAM			235	242	polyprotein	AAY82034.1	Genome polyprotein	P27958	Hepatitis C virus genotype 1	Hepacivirus C	11103
4909	Linear peptide	ATCINGVCWTVYHGA			1071	1085	HCV-1	AAA45676.1	Genome polyprotein	P27958	Hepatitis C virus subtype 1a	Hepacivirus C	11103
4910	Linear peptide	ATCINGVCWTVYHGAGTRTI			1071	1090	polyprotein	AAB67037.1	Genome polyprotein	P27958	Hepatitis C virus (isolate H77)	Hepacivirus C	11103	Epitopes were identified using overlapping 20mer peptides spanning the entire length of the HCV polyprotein.
4916	Linear peptide	ATDALMTGF			1436	1444	Genome polyprotein	P29846.3	Genome polyprotein	P27958	Hepacivirus C	Hepacivirus C	11103	This epitope comes from a natural variant of HCV subtype 1a.
4917	Linear peptide	ATDALMTGY			1436	1444	polyprotein precursor	BAA01582.1	Genome polyprotein	P27958	Hepacivirus C	Hepacivirus C	11103
4936	Linear peptide	ATEGALNTPK			134	143	nucleocapsid phosphoprotein [Severe acute respiratory syndrome coronavirus 2]	QHD43423.2	Nucleoprotein	P0DTC9	Severe acute respiratory syndrome coronavirus 2	Severe acute respiratory syndrome coronavirus 2	2697049
5149	Linear peptide	ATSRTLSYY			171	179	membrane glycoprotein [Severe acute respiratory syndrome coronavirus 2]	QHD43419.1	Membrane protein	P0DTC5	Severe acute respiratory syndrome coronavirus 2	Severe acute respiratory syndrome coronavirus 2	2697049
5150	Linear peptide	ATSRTLSYYK			171	180	membrane glycoprotein [Severe acute respiratory syndrome coronavirus 2]	QHD43419.1	Membrane protein	P0DTC5	Severe acute respiratory syndrome coronavirus 2	Severe acute respiratory syndrome coronavirus 2	2697049
5191	Linear peptide	ATVELLSFLPSDFFPSV			11	27	core protein	AAL31859.1	Capsid protein	Q76R61	Hepatitis B virus	Hepatitis B virus	10407
5196	Linear peptide	ATVLAQALVREGLRN			91	105	60 kDa chaperonin 2	P0A520.2	60 kDa chaperonin 2	P9WPE7	Mycobacterium tuberculosis	Mycobacterium tuberculosis	1773	The identical sequence is found in heat shock protein 65 from M. bovis (accession no. P0A521) and M. avium (accession no. 9652216).
5209	Linear peptide	ATVVIGTSK			4977	4985	orf1ab polyprotein [Severe acute respiratory syndrome coronavirus 2]	YP_009724389.1	Replicase polyprotein 1ab	P0DTD1	Severe acute respiratory syndrome coronavirus 2	Severe acute respiratory syndrome coronavirus 2	2697049
5213	Linear peptide	ATWAENIQV			862	870	nonstructural protein 5	YP_001527887.1	Genome polyprotein	Q9Q6P4	West Nile virus NY-99	West Nile virus NY-99	10000971	The author provided GenBank identifier was GI:11597240.
5295	Linear peptide	AVDLSHFLK			84	92	nef protein	ACR27174.1	Protein Nef	P03407	Human immunodeficiency virus 1	Human immunodeficiency virus 1	11676
5316	Linear peptide	AVFDRKSDAK			399	408	Epstein-Barr nuclear antigen 4	P03203.3	Epstein-Barr nuclear antigen 4	P03203	Human herpesvirus 4 strain B95-8	Human gammaherpesvirus 4	10376	The epitope id as found in the original FIMM database: P000115, P000193. This epitope was recurated be the IEDB.
5381	Linear peptide	AVINTTCNYGQ			33	43	LOW MOLECULAR WEIGHT T-CELL ANTIGEN TB8.4 (Hypothetical protein)	O50430	Low molecular weight T-cell antigen TB8.4	O50430	Mycobacterium tuberculosis	Mycobacterium tuberculosis	1773
5447	Linear peptide	AVLQSGFRK			3260	3268	orf1ab polyprotein [Severe acute respiratory syndrome coronavirus 2]	YP_009724389.1	Replicase polyprotein 1ab	P0DTD1	Severe acute respiratory syndrome coronavirus 2	Severe acute respiratory syndrome coronavirus 2	2697049
5542	Linear peptide	AVSLDFSPGTSGSPI			125	139	Nonstructural protein NS3	NP_739587.2	Genome polyprotein	P17763	Dengue virus 2 Thailand/16681/84	Dengue virus	12637
5623	Linear peptide	AVYLLDGLR			75	83	Antigen 85-B precursor (85B) (Extracellular alpha-antigen) (Antigen 85 complex B) (Ag85B) (Mycolyl transferase 85B) (Fibronectin-binding protein B) (30 kDa extracellular protein)	P31952	Diacylglycerol acyltransferase/mycolyltransferase Ag85B	P9WQP1	Mycobacterium tuberculosis	Mycobacterium tuberculosis	1773
5714	Linear peptide	AYAAQGYKVL			1243	1252	Genome polyprotein	P26662.3	Genome polyprotein	P27958	Hepacivirus C	Hepacivirus C	11103
5715	Linear peptide	AYAAQGYKVLVLNPS			1243	1257	Hepatitis C virus core, matrix, envelope and non-structural protein RNA.	AAA72945.1	Genome polyprotein	P27958	Hepatitis C virus (isolate BK)	Hepacivirus C	11103
5727	Linear peptide	AYAMRVPEVI			335	344	Polyprotein	Q9IZA3	Genome polyprotein	P27958	Hepatitis C virus subtype 2a	Hepacivirus C	11103
5731	Linear peptide	AYAQKIFKIL			248	257	UL123; IE1	AAR31390.1	55 kDa immediate-early protein 1	F5HCM1	Human betaherpesvirus 5	Human betaherpesvirus 5	10359
5783	Linear peptide	AYGAGQVMLRWGVL			250	263	Nucleoprotein	P03418.1	Nucleoprotein	O42053	Human respiratory syncytial virus A2	Human orthopneumovirus	11250
5934	Linear peptide	AYSQQTRGL			1031	1039	Genome polyprotein	P26663.3	Genome polyprotein	P27958	Hepatitis C virus (isolate BK)	Hepacivirus C	11103
5938	Linear peptide	AYSSWMYSY			176	184	EBNA3A nuclear protein	Q8AZJ8	Epstein-Barr nuclear antigen 3	P12977	Human gammaherpesvirus 4	Human gammaherpesvirus 4	10376
5952	Linear peptide	AYVPYVAWL			71	79	PPE family protein	YP_177918.1	Uncharacterized PPE family protein PPE46	P9WHY9	Mycobacterium tuberculosis H37Rv	Mycobacterium tuberculosis	1773	Sequence of epitope is found in PMID: 15652669. Chandra et. at., Vaccine 23 (2005) 1265-1272.
6094	Linear peptide	CDDCHAQDATSILGI			1321	1335	Genome polyprotein	Q81495.3	Genome polyprotein	P27958	Hepatitis C virus (isolate HCV-K3a/650)	Hepacivirus C	11103
6308	Linear peptide	CGKYLFNWAVRTKLKLTPIA			2941	2960	HCV-1	AAA45676.1	Genome polyprotein	P27958	Hepatitis C virus genotype 1	Hepacivirus C	11103
6372	Linear peptide	CHAQDATSVL					Genome polyprotein	SRC279960	Genome polyprotein	P27958	Hepacivirus C	Hepacivirus C	11103	Epitope sequence was derived from the HCV infected patient.
6373	Linear peptide	CHAQDATTVL					Genome polyprotein	SRC279960	Genome polyprotein	P27958	Hepatitis C virus subtype 3a	Hepacivirus C	11103	Epitope sequence was derived from the HCV infected patient.
6430	Linear peptide	CINGACWTV			1073	1081	polyprotein	BAB18810.1	Genome polyprotein	P27958	Hepatitis C virus genotype 1	Hepacivirus C	11103
6431	Linear peptide	CINGCVWTV					Genome polyprotein	SRC279960	Genome polyprotein	P27958	Hepacivirus C	Hepacivirus C	11103	This peptide was not found in genbank or Swissprot databases. It is naturally found in the NS3 region of hepatitis C virus.
6432	Linear peptide	CINGLCWTV			47	55	polyprotein [Hepatitis C virus]	CAL46125.1	Genome polyprotein	P27958	Hepatitis C virus (isolate H77)	Hepacivirus C	11103
6433	Linear peptide	CINGVCWTA					Genome polyprotein	SRC279960	Genome polyprotein	P27958	Hepatitis C virus subtype 1a	Hepacivirus C	11103
6435	Linear peptide	CINGVCWTV			1073	1081	Genome polyprotein	P29846.3	Genome polyprotein	P27958	Hepatitis C virus genotype 1	Hepacivirus C	11103
6437	Linear peptide	CINGVWCTV					Genome polyprotein	SRC279960	Genome polyprotein	P27958	Hepacivirus C	Hepacivirus C	11103
6511	Linear peptide	CKPLLREEVSFRVGL			2137	2151	Genome polyprotein	P27958.3	Genome polyprotein	P27958	Hepatitis C virus subtype 1a	Hepacivirus C	11103
6556	Linear peptide	CLFKDWEEL			115	123	Hbx protein	ABG23418.1	Protein X	Q69027	Hepatitis B virus	Hepatitis B virus	10407
6568	Linear peptide	CLGGLLTMV			426	434	Latent membrane protein 2	P13285.1	Latent membrane protein 2	P13285	Human gammaherpesvirus 4	Human gammaherpesvirus 4	10376
6591	Linear peptide	CLIRLKPTLHGPTPLLYR			1610	1627	polyprotein	AAB67037.1	Genome polyprotein	P27958	Hepatitis C virus (isolate H77)	Hepacivirus C	11103	Epitopes were identified using overlapping 20mer peptides spanning the entire length of the HCV polyprotein.
6631	Linear peptide	CLTFGRETV			107	115	core protein	AAL31859.1	Capsid protein	Q76R61	Hepatitis B virus	Hepatitis B virus	10407
6636	Linear peptide	CLVDYPYRL			607	615	polyprotein	ABU97067.1	Genome polyprotein	P27958	Hepatitis C virus subtype 1b	Hepacivirus C	11103
6668	Linear peptide	CMTSCCSCLK			1236	1245	surface glycoprotein [Severe acute respiratory syndrome coronavirus 2]	YP_009724390.1	Spike glycoprotein	P0DTC2	Severe acute respiratory syndrome coronavirus 2	Severe acute respiratory syndrome coronavirus 2	2697049	The epitope region is deduced from a reactive overlapping peptide pool.
6808	Linear peptide	CPLSKILL			345	352	membrane protein	AAA45887.1	Latent membrane protein 2	P13285	Human gammaherpesvirus 4	Human gammaherpesvirus 4	10376
6817	Linear peptide	CPNSSIVY			207	214	polyprotein	AAB67037.1	Genome polyprotein	P27958	Hepatitis C virus (isolate H77)	Hepacivirus C	11103	Epitopes were identified using overlapping 20mer peptides spanning the entire length of the HCV polyprotein.
6889	Linear peptide	CQNGACWTS			61	69	Agglutinin isolectin 1 precursor	P10968.2			Triticum aestivum	Triticum aestivum	4565
6901	Linear peptide	CQTYKWETF			132	140	Antigen 85-B precursor (85B) (Extracellular alpha-antigen) (Antigen 85 complex B) (Ag85B) (Mycolyl transferase 85B) (Fibronectin-binding protein B) (30 kDa extracellular protein)	P31952	Diacylglycerol acyltransferase/mycolyltransferase Ag85B	P9WQP1	Mycobacterium tuberculosis	Mycobacterium tuberculosis	1773
6936	Linear peptide	CRPLTDFDQGW			459	469	Genome polyprotein	P26664.3	Genome polyprotein	P27958	Hepatitis C virus (isolate 1)	Hepacivirus C	11103
7116	Linear peptide	CTCGSSDLY			97	105	NS3	ABN45875.1	Genome polyprotein	P27958	Hepatitis C virus (isolate H77)	Hepacivirus C	11103
7121	Linear peptide	CTDDNALAY			4163	4171	orf1ab polyprotein [Severe acute respiratory syndrome coronavirus 2]	QHD43415.1	Replicase polyprotein 1ab	P0DTD1	Severe acute respiratory syndrome coronavirus 2	Severe acute respiratory syndrome coronavirus 2	2697049
7122	Linear peptide	CTDDNALAYY			4163	4172	orf1ab polyprotein [Severe acute respiratory syndrome coronavirus 2]	QHD43415.1	Replicase polyprotein 1ab	P0DTD1	Severe acute respiratory syndrome coronavirus 2	Severe acute respiratory syndrome coronavirus 2	2697049
7247	Linear peptide	CVADYSVLY			361	369	surface glycoprotein [Severe acute respiratory syndrome coronavirus 2]	YP_009724390.1	Spike glycoprotein	P0DTC2	Severe acute respiratory syndrome coronavirus 2	Severe acute respiratory syndrome coronavirus 2	2697049
7270	Linear peptide	CVIGGAGNNT			569	578	Genome polyprotein	P26664.3	Genome polyprotein	P27958	Hepacivirus C	Hepacivirus C	11103	Synthetic peptides used for epitope elucidation were derived from HCV strain of Choo et al. (1991).
7291	Linear peptide	CVNGSCFTV			213	221	neuramindase	AAT73327.1	Neuraminidase	P03468	Influenza A virus (A/Puerto Rico/8/1934(H1N1))	Influenza A virus	11320
7292	Linear peptide	CVNGVCWTV			1073	1081	Genome polyprotein	P26662.3	Genome polyprotein	P27958	Hepatitis C virus (isolate Japanese)	Hepacivirus C	11103
7338	Linear peptide	CWMAEVPGTKIAGMLLL			94	110	nonstructural protein 4A	YP_001527885.1	Genome polyprotein	Q9Q6P4	West Nile virus NY-99	West Nile virus NY-99	10000971	The author provided GenBank identifier was GI:11597240.
7353	Linear peptide	CYDHAQTHL			20	28	Early antigen protein D	P03191.1	DNA polymerase processivity factor BMRF1	P03191	Human herpesvirus 4 strain B95-8	Human gammaherpesvirus 4	10376
7436	Linear peptide	CYSIEPLDL			2870	2878	Genome polyprotein	P26663.3	Genome polyprotein	P27958	Hepacivirus C	Hepacivirus C	11103
7447	Linear peptide	CYVLEETSVML			314	324	UL123; IE1	AAR31448.1	55 kDa immediate-early protein 1	F5HCM1	Human betaherpesvirus 5	Human betaherpesvirus 5	10359
7481	Linear peptide	DADKYAVTV			367	375	Major outer membrane porin, serovar E precursor	P17451.1	Major outer membrane porin, serovar D	Q46409	Chlamydia trachomatis	Chlamydia trachomatis	813	The epitope is imported from Functional Molecular Immunology (FIMM) and HLA Ligand databases, and recurated by IEDB.
7538	Linear peptide	DAIDESGSGEEERPV			101	115	K8.1	ABD28902.1	Protein K8.1	F5HB98	Human gammaherpesvirus 8	Human gammaherpesvirus 8	37296
7660	Linear peptide	DAVILLMCAVHPTLVFDITK			421	440	polyprotein	AAA45677.1	Genome polyprotein	P27958	Hepatitis C virus (isolate H77)	Hepacivirus C	11103	Epitopes were identified using overlapping 20mer peptides spanning the entire length of the HCV polyprotein.
7708	Linear peptide	DCKTILKAL			329	337	gag polyprotein	BAA00992.1	Gag polyprotein	P03349	Human immunodeficiency virus 1	Human immunodeficiency virus 1	11676
7999	Linear peptide	DEGLGWAGW			87	95	core protein	BAA82580.1	Genome polyprotein	P27958	Hepacivirus C	Hepacivirus C	11103
8052	Linear peptide	DELAAKLVALGINAV			1401	1415	polyprotein	NP_671491.1	Genome polyprotein	P27958	Hepacivirus C	Hepacivirus C	11103
8064	Linear peptide	DELDYENDIEKKICKMEKCS			371	390	circumsporozoite protein	AAN87606.1	Circumsporozoite (CS) protein	Q7K740	Plasmodium falciparum	Plasmodium falciparum	5833
8085	Linear peptide	DELRRKMMY			198	206	UL123; IE1	AAR31448.1	55 kDa immediate-early protein 1	F5HCM1	Human betaherpesvirus 5	Human betaherpesvirus 5	10359
8191	Linear peptide	DEVEFLGHY			376	384	Transcriptional regulator IE63 homolog	Q04360.1	mRNA export factor ICP27 homolog	Q04360	Human herpesvirus 4 strain B95-8	Human gammaherpesvirus 4	10376	Data originally imported from the Database of Functional Molecular Immunology, FIMM [P000120](http://sdmc.lit.org.sg:8080/fimm/) and from the HLA Ligand Database (http://hlaligand.ouhsc.edu/). This reference has been edited by the IEDB.
8236	Linear peptide	DFAQGWGPISYANGS			464	478	polyprotein	AAB02127.1	Genome polyprotein	P27958	Hepacivirus C	Hepacivirus C	11103
8285	Linear peptide	DFKTWLQSKL			1990	1999	Genome polyprotein	P26662.3	Genome polyprotein	P27958	Hepacivirus C	Hepacivirus C	11103
8293	Linear peptide	DFNASTDLL			576	584	Polyprotein	Q9IZA3	Genome polyprotein	P27958	Hepatitis C virus subtype 2a	Hepacivirus C	11103
8554	Linear peptide	DHMSIYKFMGRSHFLCTFTF			572	591	Genome polyprotein	P08617.1	Genome polyprotein	P08617	Human hepatitis A virus Hu/Australia/HM175/1976	Hepatovirus A	12092
8685	Linear peptide	DIKVQFQSG			61	69	Antigen 85-B precursor (85B) (Extracellular alpha-antigen) (Antigen 85 complex B) (Ag85B) (Mycolyl transferase 85B) (Fibronectin-binding protein B) (30 kDa extracellular protein)	P31952	Diacylglycerol acyltransferase/mycolyltransferase Ag85B	P9WQP1	Mycobacterium tuberculosis	Mycobacterium tuberculosis	1773
8687	Linear peptide	DIKVQFQSGGNNSPA			21	35	antigen 85-B precursor	AAF13448.1	Diacylglycerol acyltransferase/mycolyltransferase Ag85B	P9WQP1	Mycobacterium tuberculosis	Mycobacterium tuberculosis	1773
8910	Linear peptide	DKKGKVVGL			1616	1624	Polyprotein	Q9J8D4	Genome polyprotein	P17763	Dengue virus 2	Dengue virus	12637
8920	Linear peptide	DKLAKEQKSKQNIGALKQ			231	248	M protein, serotype 5 precursor	P02977.2			Streptococcus pyogenes serotype M5	Streptococcus pyogenes	1314
9033	Linear peptide	DLCGSVFLV			279	287	polyprotein	BAA01943.1	Genome polyprotein	P27958	Hepacivirus C	Hepacivirus C	11103
9114	Linear peptide	DLIAQPIRLL					Genome polyprotein	SRC279960	Genome polyprotein	P27958	Hepatitis C virus subtype 1a	Hepacivirus C	11103
9199	Linear peptide	DLMGYIPAV			16	24	E1 protein	ABB77003.1	Genome polyprotein	P27958	Hepacivirus C	Hepacivirus C	11103	The core protein is part of the HCV polyprotein.
9203	Linear peptide	DLMGYIPLV			132	140	Genome polyprotein	P29846.3	Genome polyprotein	P27958	Hepatitis C virus subtype 1b	Hepacivirus C	11103
9209	Linear peptide	DLMGYLPLV			132	140	polyprotein	CAB53095.1	Genome polyprotein	P27958	Hepacivirus C	Hepacivirus C	11103
9316	Linear peptide	DLVGWPAPQGSRSLT			1107	1121	HCV-1	AAA45676.1	Genome polyprotein	P27958	Hepatitis C virus subtype 1a	Hepacivirus C	11103
9414	Linear peptide	DMWEHAFYL			160	168	Superoxide dismutase	P17670.1	Superoxide dismutase [Fe]	P9WGE7	Mycobacterium tuberculosis	Mycobacterium tuberculosis	1773
9415	Linear peptide	DMWEHAFYLQ			160	169	Superoxide dismutase	P17670.1	Superoxide dismutase [Fe]	P9WGE7	Mycobacterium tuberculosis	Mycobacterium tuberculosis	1773
9461	Linear peptide	DNFPYLVAY			1581	1589	polyprotein	ABU97067.1	Genome polyprotein	P27958	Hepatitis C virus subtype 1b	Hepacivirus C	11103
9746	Linear peptide	DPRRRSRNL			111	119	Genome polyprotein	P29846.3	Genome polyprotein	P27958	Hepatitis C virus genotype 1	Hepacivirus C	11103
9920	Linear peptide	DQVESTAGSLQGQWRGAA			30	47	ESAT-6-like protein esxB	P0A566.2	ESAT-6-like protein EsxB	P9WNK5	Mycobacterium tuberculosis	Mycobacterium tuberculosis	1773
9974	Linear peptide	DRFYKTLRA			298	306	gag polyprotein	BAA00992.1	Gag polyprotein	P03349	Human immunodeficiency virus 1	Human immunodeficiency virus 1	11676
9995	Linear peptide	DRLALLANL			242	250	Exodeoxyribonuclease V, Gamma	NP_220158.1	Exodeoxyribonuclease V, Gamma	O84646	Chlamydia trachomatis	Chlamydia trachomatis	813	Data originally imported from the HLA Ligand Database (http://hlaligand.ouhsc.edu/) and recurated.
9999	Linear peptide	DRLDNRLQL			405	413	DNA packaging tegument protein UL25	NP_044494.1	Capsid vertex component 2	P89448	Human alphaherpesvirus 2	Human alphaherpesvirus 2	10310
10112	Linear peptide	DSFKEELDKY			1146	1155	surface glycoprotein [Severe acute respiratory syndrome coronavirus 2]	YP_009724390.1	Spike glycoprotein	P0DTC2	Severe acute respiratory syndrome coronavirus 2	Severe acute respiratory syndrome coronavirus 2	2697049
10448	Linear peptide	DTPLIPLTIF			42	51	nuclear protein EBNA2	AAA45903.1	Epstein-Barr nuclear antigen 2	P12978	Human gammaherpesvirus 4	Human gammaherpesvirus 4	10376
10587	Linear peptide	DVFFTPPEK			2622	2630	viral polyprotein	AAA42941.1	Genome polyprotein	P17763	Dengue virus 2 Thailand/NGS-C/1944	Dengue virus	12637
10650	Linear peptide	DVKVKEISNQEPLKL			415	429	Nucleoprotein	P05133.1	Nucleoprotein	P05133	Hantaan virus 76-118	Hantaan orthohantavirus	1980471
10681	Linear peptide	DVNGIRKPK			167	175	nucleocapsid protein	AAA43837.1	Nucleoprotein	P05133	Hantaan orthohantavirus	Hantaan orthohantavirus	1980471
10736	Linear peptide	DVSRPTAVV			162	170	trans-sialidase	XP_814755.1	Trans-sialidase, putative	Q4DK48	Trypanosoma cruzi	Trypanosoma cruzi	5693
10763	Linear peptide	DVVCCSMSY			2416	2424	polyprotein	ABV46054.1	Genome polyprotein	P27958	Hepatitis C virus subtype 1a	Hepacivirus C	11103
10790	Linear peptide	DVVVVATDALMTGYT			1431	1445	HCV-1	AAA45676.1	Genome polyprotein	P27958	Hepatitis C virus subtype 1a	Hepacivirus C	11103
10939	Linear peptide	DYPYRLWHY			610	618	polyprotein	BAB18806.1	Genome polyprotein	P27958	Hepatitis C virus subtype 1a	Hepacivirus C	11103
10962	Linear peptide	DYSPSCCTL			21	29	envelope	BAK20487.1	Envelope glycoprotein gp62	P03381	Human T-cell leukemia virus type I	Primate T-lymphotropic virus 1	194440	The epitope sequence was cited in Yashiki et al. AIDS Res Hum Retroviruses. 2001 Jul 20;17(11):1047-61[PMID:11485622].
11014	Linear peptide	EADVQQWLT			457	465	Non-capsid protein NS-1	P07298.1	Initiator protein NS1	Q9PZT1	Human parvovirus B19	Primate erythroparvovirus 1	1511900	Epitopes defined by mapping of pool responses. Published sequences [Shade et al J Virol 1986;58:921-936] were used for the synthesis of peptides representing the nonstructural (NS) protein, the minor structural protein (VP1ur) and the major structural protein (VP2).
11063	Linear peptide	EAHFTDPASIAARGY			285	299	Nonstructural protein NS3	NP_739587.2	Genome polyprotein	P17763	Dengue virus 2 Thailand/16681/84	Dengue virus	12637
11125	Linear peptide	EALRGLPIR			233	241	NS3 protein	NP_739587.1	Genome polyprotein	P17763	Dengue virus 2 Thailand/NGS-C/1944	Dengue virus	12637
11214	Linear peptide	EAVLLRLDGTTLEVE			108	122	possible regulatory protein	NP_302009.1	Possible regulatory protein	Q7AQ57	Mycobacterium leprae	Mycobacterium leprae	1769	This peptide was chosen for study based on its high predictive score for binding to HLA molecules, from the ORFs present in M.leprae and not in other Mycobacterium sequences at the time of the study.
11258	Linear peptide	ECPFIKPEV			243	251	Nucleoprotein	P41269.1			Puumala orthohantavirus	Puumala orthohantavirus	1980486
11455	Linear peptide	EDTSASGSGEDAIDE			91	105	K8.1	ABD28902.1	Protein K8.1	F5HB98	Human gammaherpesvirus 8	Human gammaherpesvirus 8	37296
11499	Linear peptide	EEAIRHVRAW			6002	6011	orf1ab polyprotein [Severe acute respiratory syndrome coronavirus 2]	QHD43415.1	Replicase polyprotein 1ab	P0DTD1	Severe acute respiratory syndrome coronavirus 2	Severe acute respiratory syndrome coronavirus 2	2697049
11500	Linear peptide	EEAIVAYTL			381	389	UL123; IE1	AAR31448.1	55 kDa immediate-early protein 1	F5HCM1	Human betaherpesvirus 5	Human betaherpesvirus 5	10359
11804	Linear peptide	EENLLDFVRF			281	290	EBNA3C latent protein	CAD53421.1	Epstein-Barr nuclear antigen 6	P03204	Human gammaherpesvirus 4	Human gammaherpesvirus 4	10376
11925	Linear peptide	EEVVENPTI			2049	2057	orf1ab polyprotein [Severe acute respiratory syndrome coronavirus 2]	YP_009724389.1	Replicase polyprotein 1ab	P0DTD1	Severe acute respiratory syndrome coronavirus 2	Severe acute respiratory syndrome coronavirus 2	2697049
11956	Linear peptide	EFCRVLCCYVL			307	317	UL123; IE1	AAR31448.1	55 kDa immediate-early protein 1	F5HCM1	Human betaherpesvirus 5	Human betaherpesvirus 5	10359
12060	Linear peptide	EFQKMRRDL			1176	1184	Myosin heavy chain, skeletal muscle, adult 2 (Myosin heavy chain IIa) (MyHC-IIa)	Q9UKX2.1	Myosin-2	Q9UKX2	Homo sapiens	Homo sapiens	9606
12062	Linear peptide	EFQTVSNQL			61	69	hypothetical glycine-rich protein Rv3812 - Mycobacterium tuberculosis (strain H37RV)	H70520	PE-PGRS family protein PE_PGRS62	L7N680	Mycobacterium tuberculosis	Mycobacterium tuberculosis	1773	Sequence of epitope is found in PMID: 15652669. Chandra et. at., Vaccine 23 (2005) 1265-1272.
12108	Linear peptide	EFWEAVFTGL			1560	1569	polyprotein	AAP55688.1	Genome polyprotein	P27958	Hepatitis C virus subtype 2a	Hepacivirus C	11103
12183	Linear peptide	EGGVGWRHW			163	171	EBNA3C latent protein	CAD53421.1	Epstein-Barr nuclear antigen 6	P03204	Human gammaherpesvirus 4	Human gammaherpesvirus 4	10376
12583	Linear peptide	EISTNIRQA			71	79	ESAT-6-like protein esxB	P0A566.2	ESAT-6-like protein EsxB	P9WNK5	Mycobacterium tuberculosis H37Rv	Mycobacterium tuberculosis	1773
12585	Linear peptide	EISTNIRQAGVQYSRADEEQ			71	90	ESAT-6-like protein esxB	P0A566.2	ESAT-6-like protein EsxB	P9WNK5	Mycobacterium tuberculosis	Mycobacterium tuberculosis	1773
12588	Linear peptide	EITDTIDKFGK			139	149	Glycoprotein B precursor (Glycoprotein II)	P09257.1	Envelope glycoprotein B	P09257	Human alphaherpesvirus 3	Human alphaherpesvirus 3	10335	The epitope was selected for the presence of a C-terminal lysine and an amphipathic score > 13 predicted from the algorithm of Margalit.
12616	Linear peptide	EIYKRWII			260	267	gag protein	AAV53308.1	Gag polyprotein	P03349	Human immunodeficiency virus 1	Human immunodeficiency virus 1	11676
12926	Linear peptide	ELAAKLVAL			1402	1410	polyprotein	AAB67037.1	Genome polyprotein	P27958	Hepatitis C virus (isolate H77)	Hepacivirus C	11103
12928	Linear peptide	ELAAKLVGL			1402	1410	Genome polyprotein	Q81754.3	Genome polyprotein	P27958	Hepacivirus C	Hepacivirus C	11103
12941	Linear peptide	ELAGIGILTV												The sequence ELAGIGILTV (NCBI accession number 15988371) is an analog of a human Melan-A peptide and does not have a natural source.	analog	Fragment of a Natural Sequence Molecule	EAAGIGILTV	26	35			Melanoma antigen recognized by T-cells 1	Melanoma antigen recognized by T-cells 1	Homo sapiens (human)	Homo sapiens
13091	Linear peptide	ELIEANLLW			2225	2233	polyprotein precursor	BAA01582.1	Genome polyprotein	P27958	Hepacivirus C	Hepacivirus C	11103
13119	Linear peptide	ELKGMSYAM			155	163	envelope protein	AGW23591.1	Genome polyprotein	P17763	Dengue virus 3	Dengue virus	12637
13133	Linear peptide	ELKRKMIYM			199	207	UL123; IE1	AAR31419.1	55 kDa immediate-early protein 1	F5HCM1	Human herpesvirus 5 TB40	Human herpesvirus 5 TB40	10000408
13135	Linear peptide	ELKRKMMYM			199	207	UL123; IE1	AAR31504.1	55 kDa immediate-early protein 1	F5HCM1	Human betaherpesvirus 5	Human betaherpesvirus 5	10359
13165	Linear peptide	ELLRPTTLV			170	178	trans-sialidase	XP_820184.1	Trans-sialidase, putative	Q4E0M8	Trypanosoma cruzi	Trypanosoma cruzi	5693
13195	Linear peptide	ELNNALQNL			60	68	6 KDA early secretory antigenic target	YP_005362396.1			Mycobacterium tuberculosis	Mycobacterium tuberculosis	1773
13215	Linear peptide	ELPQWLSANR			144	153	Antigen 85-B	P0C5B9.1	Diacylglycerol acyltransferase/mycolyltransferase Ag85B	P9WQP1	Mycobacterium tuberculosis	Mycobacterium tuberculosis	1773
13257	Linear peptide	ELRRKMMYM			199	207	UL123; IE1	AAR31666.1	55 kDa immediate-early protein 1	F5HCM1	Human herpesvirus 5 strain Merlin	Human betaherpesvirus 5	10359
13262	Linear peptide	ELRSLYNTV			74	82	gag polyprotein	BAA00992.1	Gag polyprotein	P03349	Human immunodeficiency virus 1	Human immunodeficiency virus 1	11676
13283	Linear peptide	ELTDALISAFSGSYS			131	145	glycoprotein gp35/37	AAC59622.1	Protein K8.1	F5HB98	Human gammaherpesvirus 8	Human gammaherpesvirus 8	37296
13346	Linear peptide	EMAEALKGMPIRYQT			231	245	nonstructural protein 3	NP_722463.1	Genome polyprotein	P17763	Dengue virus 1	Dengue virus	12637
13358	Linear peptide	EMEEALRGLPIRYQT			230	244	Nonstructural protein NS3	NP_739587.2	Genome polyprotein	P17763	Dengue virus 2 Thailand/16681/84	Dengue virus	12637
13386	Linear peptide	EMKTDAATL			3	11	ESAT-6-like protein esxB	P0A566.2	ESAT-6-like protein EsxB	P9WNK5	Mycobacterium tuberculosis H37Rv	Mycobacterium tuberculosis	1773	Peptide shown by peptide truncation analysis to be the minimal epitope recognized by a B*0801 restricted CD8 T cell clone derived from an individual with active Tb by in vitro stimulation with source species-infected dendritic cells. For truncation analysis, each peptide is tested over a range of concentrations, and that giving a T cell response at the lowest concentration is defined as the minim…
13456	Linear peptide	ENDIEKKICKMEKCSSVFNV			376	395	circumsporozoite protein	AAN87606.1	Circumsporozoite (CS) protein	Q7K740	Plasmodium falciparum	Plasmodium falciparum	5833
13473	Linear peptide	ENFVRSSNL			270	278	Antigen 85-B precursor (85B) (Extracellular alpha-antigen) (Antigen 85 complex B) (Ag85B) (Mycolyl transferase 85B) (Fibronectin-binding protein B) (30 kDa extracellular protein)	P31952	Diacylglycerol acyltransferase/mycolyltransferase Ag85B	P9WQP1	Mycobacterium tuberculosis	Mycobacterium tuberculosis	1773
13516	Linear peptide	ENLPYLVAY			1581	1589	Genome polyprotein	P26664.3	Genome polyprotein	P27958	Hepatitis C virus subtype 1a	Hepacivirus C	11103
13518	Linear peptide	ENLPYLVAYQATVCARAQAP			1581	1600	HCV-1	AAA45676.1	Genome polyprotein	P27958	Hepatitis C virus genotype 1	Hepacivirus C	11103
13638	Linear peptide	EPEPDVAVL			2163	2171	Genome polyprotein	P26663.3	Genome polyprotein	P27958	Hepacivirus C	Hepacivirus C	11103	This peptide is located in the NS5 region.
13701	Linear peptide	EPLPQGQLTAY			54	64	Trans-activator protein BZLF1	P03206.2	Trans-activator protein BZLF1	P03206	Human gammaherpesvirus 4	Human gammaherpesvirus 4	10376
13946	Linear peptide	EQVTEDCNENP			67	77	UL123; IE1	AAR31390.1	55 kDa immediate-early protein 1	F5HCM1	Human betaherpesvirus 5	Human betaherpesvirus 5	10359
13983	Linear peptide	EREQTLNQL			544	552	ATP-dependent zinc protease	NP_220362.1	ATP-dependent zinc metalloprotease FtsH	O84848	Chlamydia trachomatis	Chlamydia trachomatis	813	Data originally imported from the HLA Ligand Database (http://hlaligand.ouhsc.edu/) and recurated.
13991	Linear peptide	ERFLAQEQL			347	355	hypothetical protein CT850	NP_220372.1	Uncharacterized protein	O84858	Chlamydia trachomatis	Chlamydia trachomatis	813	Data originally imported from the HLA Ligand Database (http://hlaligand.ouhsc.edu/) and recurated.
14001	Linear peptide	ERIDDFLAA			234	242	Nucleocapsid protein	Q89462	Nucleoprotein	Q89462	Sin Nombre orthohantavirus	Sin Nombre orthohantavirus	1980491	The epitope N 234-242 for the nucleocapsid protein of Sin Nombre virus was defined by the authors by investigating CD8+ (HLA-class I) T cell responses of infected patients.
14101	Linear peptide	ERYLKDQQL			73	81	envelope glycoprotein	ABI16336.1	Envelope glycoprotein gp160	P03378	Human immunodeficiency virus 1	Human immunodeficiency virus 1	11676
14198	Linear peptide	ESLKTFEQVTE			61	71	UL123; IE1	AAR31390.1	55 kDa immediate-early protein 1	F5HCM1	Human betaherpesvirus 5	Human betaherpesvirus 5	10359
14324	Linear peptide	ETACLGKAY			488	496	Chain B, Dengue Virus Rna Dependent Rna Polymerase With Residues From The Ns5 Linker Region	4C11_B	Genome polyprotein	P17763	Dengue virus	Dengue virus	12637
14325	Linear peptide	ETACLGKSY			3241	3249	polyprotein	AGO67248.1	Genome polyprotein	P17763	Dengue virus 2	Dengue virus	12637
14381	Linear peptide	ETFWAKHMW			1758	1766	polyprotein	BAA25076.1	Genome polyprotein	P27958	Hepacivirus C	Hepacivirus C	11103
14427	Linear peptide	ETIKGGRHL			1383	1391	polyprotein	BAD73974.1	Genome polyprotein	P27958	Hepatitis C virus subtype 1b	Hepacivirus C	11103
14642	Linear peptide	EVDGVRLHRY			2124	2133	polyprotein	AAC15725.1	Genome polyprotein	P27958	Hepatitis C virus (isolate BK)	Hepacivirus C	11103	The epitope was deduced by study of overlapping peptides.
14720	Linear peptide	EVIAPAVQTNW			1744	1754	Genome polyprotein	P26664.3	Genome polyprotein	P27958	Hepacivirus C	Hepacivirus C	11103
14727	Linear peptide	EVIKGGRHL			1383	1391	polyprotein	AAB67036.1	Genome polyprotein	P27958	Hepatitis C virus subtype 1a	Hepacivirus C	11103
14731	Linear peptide	EVIPMFSAL			11	19	gag protein	ACD85912.1	Gag-Pol polyprotein	P03369	Human immunodeficiency virus 1	Human immunodeficiency virus 1	11676
14902	Linear peptide	EVVTSTWVL			1654	1662	Genome polyprotein	P26664.3	Genome polyprotein	P27958	Hepatitis C virus subtype 1a	Hepacivirus C	11103
15061	Linear peptide	EYLVSFGVW			117	125	Core antigen	P69708.1	Capsid protein	Q76R61	Hepatitis B virus	Hepatitis B virus	10407
15110	Linear peptide	EYVLLLFLL			717	725	Genome polyprotein	P26663.3	Genome polyprotein	P27958	Hepacivirus C	Hepacivirus C	11103
15173	Linear peptide	FAFRDLCIV			52	60	E6	AAD33252.1	Protein E6	P03126	Human papillomavirus type 16	Alphapapillomavirus 9	337041
15226	Linear peptide	FANCNFTLV			570	578	trans-sialidase	XP_810383.1	Trans-sialidase, putative	Q4D7M7	Trypanosoma cruzi	Trypanosoma cruzi	5693
15230	Linear peptide	FANHDFTLV					Trans-sialidase	SRC7915			Trypanosoma cruzi	Trypanosoma cruzi	5693
15231	Linear peptide	FANHKFTLV			628	636	trans-sialidase	XP_817875.1	Trans-sialidase, putative	Q4DU23	Trypanosoma cruzi	Trypanosoma cruzi	5693
15232	Linear peptide	FANHNFTLV			579	587	trans-sialidase	XP_821438.1	Trans-sialidase, putative	Q4E485	Trypanosoma cruzi	Trypanosoma cruzi	5693
15233	Linear peptide	FANNEFTLV			562	570	trans-sialidase	XP_818394.1	Trans-sialidase, putative	Q4DVI7	Trypanosoma cruzi	Trypanosoma cruzi	5693
15234	Linear peptide	FANNKFTLV			555	563	trans-sialidase	XP_815749.1	Trans-sialidase, putative	Q4DMZ9	Trypanosoma cruzi	Trypanosoma cruzi	5693
15242	Linear peptide	FANYKFTLV			568	576	trans-sialidase	XP_819719.1	Trans-sialidase, putative	Q4DZC4	Trypanosoma cruzi	Trypanosoma cruzi	5693
15244	Linear peptide	FANYNFTLV			581	589	trans-sialidase	XP_818893.1	Trans-sialidase, putative	Q4DWY8	Trypanosoma cruzi	Trypanosoma cruzi	5693
15298	Linear peptide	FAVPNLQSL			396	404	DNA polymerase [Hepatitis B virus]	BAB20451.1	Protein P	Q69028	Hepatitis B virus	Hepatitis B virus	10407
15787	Linear peptide	FFCFAWYLKGRWVPG			771	785	polyprotein precursor	BAA01582.1	Genome polyprotein	P27958	Hepacivirus C	Hepacivirus C	11103
15879	Linear peptide	FFPSIRDLL			23	31	Core antigen	P69708.1	Capsid protein	Q76R61	Hepatitis B virus	Hepatitis B virus	10407
15885	Linear peptide	FFQFCPLIF			11	19	envelope	BAK20487.1	Envelope glycoprotein gp62	P03381	Human T-cell leukemia virus type I	Primate T-lymphotropic virus 1	194440	The epitope sequence was cited in Yashiki et al. AIDS Res Hum Retroviruses. 2001 Jul 20;17(11):1047-61[PMID:11485622].
15914	Linear peptide	FFTELDGVRLHRFAP			2121	2135	Genome polyprotein	P27958.3	Genome polyprotein	P27958	Hepatitis C virus subtype 1a	Hepacivirus C	11103
16156	Linear peptide	FIAGLIAIV			1202	1210	Spike glycoprotein precursor	P59594.1	Spike glycoprotein	P59594	SARS-CoV1	SARS-CoV1	10002316
16250	Linear peptide	FILVNLLIFH			11	20	liver stage antigen-1	CAA82974.1			Plasmodium falciparum	Plasmodium falciparum	5833	Imported from the TopBank database (internal database of LIAI) and recurated.
16332	Linear peptide	FIYAGSLSA			129	137	hypothetical protein	WP_016721285.1	Diacylglycerol acyltransferase/mycolyltransferase Ag85B	P9WQP1	Mycobacterium tuberculosis	Mycobacterium tuberculosis	1773
16333	Linear peptide	FIYAGSLSAL			183	192	Antigen 85-B precursor (85B) (Extracellular alpha-antigen) (Antigen 85 complex B) (Ag85B) (Mycolyl transferase 85B) (Fibronectin-binding protein B) (30 kDa extracellular protein)	P31952	Diacylglycerol acyltransferase/mycolyltransferase Ag85B	P9WQP1	Mycobacterium tuberculosis	Mycobacterium tuberculosis	1773
16501	Linear peptide	FLAFVVFLL			20	28	envelope protein [Severe acute respiratory syndrome coronavirus 2]	QHD43418.1	Envelope small membrane protein	P0DTC4	Severe acute respiratory syndrome coronavirus 2	Severe acute respiratory syndrome coronavirus 2	2697049
16521	Linear peptide	FLARLIWWL			838	846	polyprotein	ABU97067.1	Genome polyprotein	P27958	Hepatitis C virus subtype 1b	Hepacivirus C	11103
16548	Linear peptide	FLDKGTYTL			276	284	Glycoprotein GP110 precursor	P03188.1	Envelope glycoprotein B	P03188	Human herpesvirus 4 strain B95-8	Human gammaherpesvirus 4	10376
16617	Linear peptide	FLGGTRVCL					Large envelope protein	SRC279965	Large envelope protein	Q76R62	Hepatitis B virus	Hepatitis B virus	10407
16623	Linear peptide	FLGKIWPSYK			432	441	gag protein	AAV53308.1	Gag polyprotein	P03349	Human immunodeficiency virus 1	Human immunodeficiency virus 1	11676
16632	Linear peptide	FLGRYMSAL			1642	1650	orf1ab polyprotein [Severe acute respiratory syndrome coronavirus 2]	YP_009724389.1	Replicase polyprotein 1ab	P0DTD1	Severe acute respiratory syndrome coronavirus 2	Severe acute respiratory syndrome coronavirus 2	2697049
16706	Linear peptide	FLLALLSCL			177	185	structural protein	BAA00705.1	Genome polyprotein	P27958	Hepacivirus C	Hepacivirus C	11103
16725	Linear peptide	FLLLADARV			723	731	Genome polyprotein	P26664.3	Genome polyprotein	P27958	Hepatitis C virus subtype 1a	Hepacivirus C	11103
16737	Linear peptide	FLLNKEMYL			3183	3191	orf1ab polyprotein [Severe acute respiratory syndrome coronavirus 2]	YP_009724389.1	Replicase polyprotein 1ab	P0DTD1	Severe acute respiratory syndrome coronavirus 2	Severe acute respiratory syndrome coronavirus 2	2697049
16743	Linear peptide	FLLPSLATV			3639	3647	orf1ab polyprotein [Severe acute respiratory syndrome coronavirus 2]	QHD43415.1	Replicase polyprotein 1ab	P0DTD1	Severe acute respiratory syndrome coronavirus 2	Severe acute respiratory syndrome coronavirus 2	2697049
16751	Linear peptide	FLLSLGIHL			575	583	Protein P	P03159.1	Protein P	Q69028	Hepatitis B virus	Hepatitis B virus	10407
16753	Linear peptide	FLLTKILTI			194	202	Pre-S/S protein	AAR99337.1	Large envelope protein	Q76R62	Hepatitis B virus	Hepatitis B virus	10407
16755	Linear peptide	FLLTRILTI			183	191	Large envelope protein	P03138.3	Large envelope protein	Q76R62	Hepatitis B virus	Hepatitis B virus	10407
16756	Linear peptide	FLLTRILTL					Large envelope protein	SRC279965	Large envelope protein	Q76R62	Hepatitis B virus	Hepatitis B virus	10407
16762	Linear peptide	FLLVTLAIL			26	34	envelope protein [Severe acute respiratory syndrome coronavirus 2]	QHD43418.1	Envelope small membrane protein	P0DTC4	Severe acute respiratory syndrome coronavirus 2	Severe acute respiratory syndrome coronavirus 2	2697049
16772	Linear peptide	FLMPFMHYIV			29	38	Type IV pili glycosylation protein	YP_169902.1	Type IV pili glycosylation protein	Q5NGE0	Francisella tularensis subsp. tularensis SCHU S4	Francisella tularensis	263
16779	Linear peptide	FLNGSCGSV			3403	3411	orf1ab polyprotein [Severe acute respiratory syndrome coronavirus 2]	YP_009724389.1	Replicase polyprotein 1ab	P0DTD1	Severe acute respiratory syndrome coronavirus 2	Severe acute respiratory syndrome coronavirus 2	2697049
16786	Linear peptide	FLNRFTTTL			3482	3490	orf1ab polyprotein [Severe acute respiratory syndrome coronavirus 2]	YP_009724389.1	Replicase polyprotein 1ab	P0DTD1	Severe acute respiratory syndrome coronavirus 2	Severe acute respiratory syndrome coronavirus 2	2697049
16795	Linear peptide	FLPADFFPSI			47	56	precore/core protein	AAP57273.1	Capsid protein	Q76R61	Hepatitis B virus	Hepatitis B virus	10407
16796	Linear peptide	FLPADFFPSV			47	56	precore/core protein	AAP94241.1	External core antigen	P0C767	Hepatitis B virus	Hepatitis B virus	10407	This epitope is a mutant of the core 18-27 peptide of HBV which was identified in infected patients.
16813	Linear peptide	FLPNDFFPSA					External core antigen	SRC279980	External core antigen	P0C767	Hepatitis B virus	Hepatitis B virus	10407
16814	Linear peptide	FLPNDFFPSV			47	56	precore protein	CAM58990.1	External core antigen	P0C767	Hepatitis B virus	Hepatitis B virus	10407	Imported from the TopBank database. This is a variable region, as determined from sequencing of viruses from clinical isolates.
16815	Linear peptide	FLPPDFFPSV			18	27	core protein [Hepatitis B virus]	AAR19324.1	External core antigen	P0C767	Hepatitis B virus	Hepatitis B virus	10407	This epitope is a mutant of the core 18-27 peptide of HBV which was identified in infected patients.
16820	Linear peptide	FLPRVFSAV			2884	2892	orf1ab polyprotein [Severe acute respiratory syndrome coronavirus 2]	YP_009724389.1	Replicase polyprotein 1ab	P0DTD1	Severe acute respiratory syndrome coronavirus 2	Severe acute respiratory syndrome coronavirus 2	2697049
16827	Linear peptide	FLPSDFFPGV					External core antigen	SRC279980	External core antigen	P0C767	Hepatitis B virus	Hepatitis B virus	10407	This epitope is a mutant of the core 18-27 peptide of HBV which was identified in infected patients.
16830	Linear peptide	FLPSDFFPS			18	26	Core protein	Q9QAC5	External core antigen	P0C767	Hepatitis B virus	Hepatitis B virus	10407
16831	Linear peptide	FLPSDFFPSA					External core antigen	SRC279980	External core antigen	P0C767	Hepatitis B virus	Hepatitis B virus	10407
16832	Linear peptide	FLPSDFFPSI			18	27	core protein	BAF42671.1	Capsid protein	Q76R61	Hepatitis B virus	Hepatitis B virus	10407
16833	Linear peptide	FLPSDFFPSV			18	27	core protein	AAL31859.1	Capsid protein	Q76R61	Hepatitis B virus	Hepatitis B virus	10407	HLA-A2 restricted epitope (previously identified).
16836	Linear peptide	FLPSDFLPSV			47	56	precore/core protein [Hepatitis B virus]	AAR03815.1	Capsid protein	Q76R61	Hepatitis B virus	Hepatitis B virus	10407	This epitope is a mutant of the core 18-27 peptide of HBV which was identified in infected patients.
16839	Linear peptide	FLPSDTNMGL					External core antigen	SRC279980	External core antigen	P0C767	Hepatitis B virus	Hepatitis B virus	10407	This epitope is a mutant of the core 18-27 peptide of HBV which was identified in infected patients.
16856	Linear peptide	FLPVDFFPSI													analog	Fragment of a Natural Sequence Molecule	FLPSDFFPSV	18	27		C	core protein	Capsid protein	Hepatitis B virus (Human hepatitis B virus)	Hepatitis B virus
16857	Linear peptide	FLPVDFFPSV			47	56	pre-c/core	CAA59565.1	External core antigen	P0C767	Hepatitis B virus	Hepatitis B virus	10407
16878	Linear peptide	FLRGRAYGL			11	19	nuclear antigen EBNA-3	AAB20988.1	Epstein-Barr nuclear antigen 3	P12977	Human gammaherpesvirus 4	Human gammaherpesvirus 4	10376
16888	Linear peptide	FLSFASLFL			150	158	nucleoprotein NP	AAN37504.1	Nucleoprotein	P18272	Zaire ebolavirus	Zaire ebolavirus	186538
16889	Linear peptide	FLSHDFTLV			552	560	trans-sialidase	XP_817882.1	Trans-sialidase, putative	Q4DU42	Trypanosoma cruzi	Trypanosoma cruzi	5693
16890	Linear peptide	FLSHNFTLV			572	580	trans-sialidase	XP_810777.1	Trans-sialidase, putative	Q4D8S3	Trypanosoma cruzi	Trypanosoma cruzi	5693
16924	Linear peptide	FLTSELPQW			140	148	Antigen 85-B precursor (85B) (Extracellular alpha-antigen) (Antigen 85 complex B) (Ag85B) (Mycolyl transferase 85B) (Fibronectin-binding protein B) (30 kDa extracellular protein)	P31952	Diacylglycerol acyltransferase/mycolyltransferase Ag85B	P9WQP1	Mycobacterium tuberculosis	Mycobacterium tuberculosis	1773
16936	Linear peptide	FLVDAIVRV			289	297	tegument protein VP13/14	NP_044517.1	Tegument protein UL47	P89467	Human alphaherpesvirus 2	Human alphaherpesvirus 2	10310
16937	Linear peptide	FLVDAIVRVA			289	298	tegument protein VP13/14	NP_044517.1	Tegument protein UL47	P89467	Human alphaherpesvirus 2	Human alphaherpesvirus 2	10310
16966	Linear peptide	FLVSQLFTF			285	293	polyprotein	BAA03375.1	Genome polyprotein	P27958	Hepacivirus C	Hepacivirus C	11103
16979	Linear peptide	FLYALALLL			356	364	membrane protein	AAA45887.1	Latent membrane protein 2	P13285	Human gammaherpesvirus 4	Human gammaherpesvirus 4	10376
17079	Linear peptide	FMPKVNFEV			277	285	hypothetical protein FTT1095c	YP_170074.1	Uncharacterized protein	Q5NFW8	Francisella tularensis subsp. tularensis SCHU S4	Francisella tularensis	263
17110	Linear peptide	FMVFLQTHI			562	570	EBNA-1 protein	Q777E1	Epstein-Barr nuclear antigen 1	P03211	Human gammaherpesvirus 4	Human gammaherpesvirus 4	10376
17117	Linear peptide	FMYMSLLGV			50	58	matrix protein	AAN09804.1	Matrix protein	Q9W850	Measles virus strain Edmonston	Measles morbillivirus	11234
17278	Linear peptide	FPELKPGESRHTSDHMSIYK			560	579	Genome polyprotein	P06441.1			Human hepatitis A virus Hu/Australia/HM175/1976	Hepatovirus A	12092
17321	Linear peptide	FPKTTNGCSQA			221	231	UL123; IE1	AAR31448.1	55 kDa immediate-early protein 1	F5HCM1	Human betaherpesvirus 5	Human betaherpesvirus 5	10359
17354	Linear peptide	FPPTSFGPL			4713	4721	orf1ab polyprotein [Severe acute respiratory syndrome coronavirus 2]	YP_009724389.1	Replicase polyprotein 1ab	P0DTD1	Severe acute respiratory syndrome coronavirus 2	Severe acute respiratory syndrome coronavirus 2	2697049
17385	Linear peptide	FPRGQGVPI			66	74	nucleocapsid phosphoprotein [Severe acute respiratory syndrome coronavirus 2]	QHD43423.2	Nucleoprotein	P0DTC9	Severe acute respiratory syndrome coronavirus 2	Severe acute respiratory syndrome coronavirus 2	2697049
17441	Linear peptide	FPVRPQVPL			68	76	Nef protein	BAA86664.1	Protein Nef	P03407	Human immunodeficiency virus 1	Human immunodeficiency virus 1	11676
17449	Linear peptide	FPVTPQVPL			68	76	NEF protein	AAB60579.1	Protein Nef	P03407	Human immunodeficiency virus 1	Human immunodeficiency virus 1	11676
17574	Linear peptide	FRDYVDRFY			296	304	Gag-Pol polyprotein	P05961.3	Gag-Pol polyprotein	P03369	Human immunodeficiency virus 1	Human immunodeficiency virus 1	11676
17619	Linear peptide	FRNLAYGRTCVLGK			86	99	Early antigen protein D	P03191.1	DNA polymerase processivity factor BMRF1	P03191	Human herpesvirus 4 strain B95-8	Human gammaherpesvirus 4	10376
17620	Linear peptide	FRNLAYGRTCVLGKE			86	100	Early antigen protein D	P03191.1	DNA polymerase processivity factor BMRF1	P03191	Human herpesvirus 4 strain B95-8	Human gammaherpesvirus 4	10376	Data originally imported from the Database of Functional Molecular Immunology, FIMM [P000120](http://sdmc.lit.org.sg:8080/fimm/) and from the HLA Ligand Database (http://hlaligand.ouhsc.edu/). This reference has been edited by the IEDB.
17657	Linear peptide	FRYMNSQGL			3820	3828	orf1ab polyprotein [Severe acute respiratory syndrome coronavirus 2]	YP_009724389.1	Replicase polyprotein 1ab	P0DTD1	Severe acute respiratory syndrome coronavirus 2	Severe acute respiratory syndrome coronavirus 2	2697049
17802	Linear peptide	FSPGTSGSPIIDKKG			130	144	Nonstructural protein NS3	NP_739587.2	Genome polyprotein	P17763	Dengue virus 2 Thailand/16681/84	Dengue virus	12637
18011	Linear peptide	FTLVAPVSI			534	542	FL-160-2 protein - Trypanosoma cruzi	JH0823	Trans-sialidase, putative	Q4DQV8	Trypanosoma cruzi	Trypanosoma cruzi	5693
18062	Linear peptide	FTSAVLLLV			6	14	FL-160-2 protein - Trypanosoma cruzi	JH0823	Trans-sialidase, putative	Q4DQV8	Trypanosoma cruzi	Trypanosoma cruzi	5693
18103	Linear peptide	FTYASALWEI			4089	4098	orf1ab polyprotein [Severe acute respiratory syndrome coronavirus 2]	YP_009724389.1	Replicase polyprotein 1ab	P0DTD1	Severe acute respiratory syndrome coronavirus 2	Severe acute respiratory syndrome coronavirus 2	2697049
18133	Linear peptide	FVDGVPFVV			4726	4734	orf1ab polyprotein [Severe acute respiratory syndrome coronavirus 2]	YP_009724389.1	Replicase polyprotein 1ab	P0DTD1	Severe acute respiratory syndrome coronavirus 2	Severe acute respiratory syndrome coronavirus 2	2697049
18142	Linear peptide	FVDVGVSAL			2358	2366	polyprotein precursor	NP_041724.2	Genome polyprotein	Q9Q6P4	West Nile virus	West Nile virus	11082
18144	Linear peptide	FVDYNFSLV			550	558	trans-sialidase	XP_804884.1	Trans-sialidase, putative	Q4CRY2	Trypanosoma cruzi	Trypanosoma cruzi	5693
18145	Linear peptide	FVDYNFTIV			514	522	trypomastigote surface glycoprotein	AAA30259.1	Trans-sialidase, putative	Q4DKM3	Trypanosoma cruzi	Trypanosoma cruzi	5693
18219	Linear peptide	FVLAAVYRI			65	73	membrane glycoprotein [Severe acute respiratory syndrome coronavirus 2]	YP_009724393.1	Membrane protein	P0DTC5	Severe acute respiratory syndrome coronavirus 2	Severe acute respiratory syndrome coronavirus 2	2697049
18242	Linear peptide	FVNHRFTLV			551	559	trans-sialidase	XP_803984.1	Trans-sialidase, putative	Q4CPD1	Trypanosoma cruzi	Trypanosoma cruzi	5693
18250	Linear peptide	FVNYDFALV					Trans-sialidase	SRC7915			Trypanosoma cruzi	Trypanosoma cruzi	5693
18251	Linear peptide	FVNYDFTIV			513	521	trans-sialidase	XP_820181.1	Trans-sialidase, putative	Q4E0N1	Trypanosoma cruzi	Trypanosoma cruzi	5693
18252	Linear peptide	FVNYNFTLV			564	572	trans-sialidase	XP_814186.1	Trans-sialidase, putative	Q4DII4	Trypanosoma cruzi	Trypanosoma cruzi	5693
18276	Linear peptide	FVRSSNLKF			272	280	Antigen 85-B precursor (85B) (Extracellular alpha-antigen) (Antigen 85 complex B) (Ag85B) (Mycolyl transferase 85B) (Fibronectin-binding protein B) (30 kDa extracellular protein)	P31952	Diacylglycerol acyltransferase/mycolyltransferase Ag85B	P9WQP1	Mycobacterium tuberculosis	Mycobacterium tuberculosis	1773
18284	Linear peptide	FVSCDFTIV					Trans-sialidase	SRC7915			Trypanosoma cruzi	Trypanosoma cruzi	5693
18337	Linear peptide	FWAKHMWNF			1760	1768	Genome polyprotein	P26663.3	Genome polyprotein	P27958	Hepacivirus C	Hepacivirus C	11103
18375	Linear peptide	FYAYLRKHF			5137	5145	orf1ab polyprotein [Severe acute respiratory syndrome coronavirus 2]	YP_009724389.1	Replicase polyprotein 1ab	P0DTD1	Severe acute respiratory syndrome coronavirus 2	Severe acute respiratory syndrome coronavirus 2	2697049
18390	Linear peptide	FYFPRAPLNSNAMLSTESMM			748	767	Genome polyprotein	P08617.1	Genome polyprotein	P08617	Human hepatitis A virus Hu/Australia/HM175/1976	Hepatovirus A	12092
18397	Linear peptide	FYGKAIPIEAI			1375	1385	Genome polyprotein	P26662.3	Genome polyprotein	P27958	Hepacivirus C	Hepacivirus C	11103
18400	Linear peptide	FYGMWPLL			790	797	polyprotein	AAB67037.1	Genome polyprotein	P27958	Hepatitis C virus (isolate H77)	Hepacivirus C	11103	Epitopes were identified using overlapping 20mer peptides spanning the entire length of the HCV polyprotein.
18401	Linear peptide	FYGMWPLLL			790	798	polyprotein	AAB67037.1	Genome polyprotein	P27958	Hepatitis C virus (isolate H77)	Hepacivirus C	11103	Epitopes were identified using overlapping 20mer peptides spanning the entire length of the HCV polyprotein.
18474	Linear peptide	FYTPLADQF			572	580	Non-capsid protein NS-1	P07298.1	Initiator protein NS1	Q9PZT1	Human parvovirus B19	Primate erythroparvovirus 1	1511900
18507	Linear peptide	GAAGTAAQAAVVRFQ			45	59	10 kDa culture filtrate antigen EsxB	NP_218391.1	ESAT-6-like protein EsxB	P9WNK5	Mycobacterium tuberculosis H37Rv	Mycobacterium tuberculosis	1773	The epitope sequence was provided by directly contacting the author.
18678	Linear peptide	GALTGTYVYNHLTPL			942	956	polyprotein precursor	BAA01582.1	Genome polyprotein	P27958	Hepacivirus C	Hepacivirus C	11103
18847	Linear peptide	GAYMSKAHGV			1267	1276	polyprotein	AEH28241.1	Genome polyprotein	P27958	Hepatitis C virus subtype 1b	Hepacivirus C	11103	The epitope is deduced and represents a consensus sequence derived from sequences subtypes 1b and 3a.
18941	Linear peptide	GDCVQGDWCPISGGL			21	35	transcriptional activator Tax	AAG31572.1	Protein Tax-1	P03409	Human T-cell leukemia virus type I	Primate T-lymphotropic virus 1	194440
19225	Linear peptide	GEDGCWYGM			1100	1108	polyprotein	AGO67248.1	Genome polyprotein	P17763	Dengue virus 2	Dengue virus	12637
19305	Linear peptide	GEIPFYGKAI			1371	1380	Genome polyprotein	P26664.3	Genome polyprotein	P27958	Hepacivirus C	Hepacivirus C	11103
19337	Linear peptide	GELDRWEKI			9	17	gag protein	AAW57872.1	Gag polyprotein	P03349	Human immunodeficiency virus 1	Human immunodeficiency virus 1	11676
19348	Linear peptide	GELLPEAAGPTQVLVPRSAI			204	223	IMMUNOGENIC PROTEIN MPT64 (ANTIGEN MPT64/MPB64)	CAA98382.1	Immunogenic protein MPT64	P9WIN9	Mycobacterium tuberculosis H37Rv	Mycobacterium tuberculosis	1773
19351	Linear peptide	GELMTLATW			63	71	core protein	AAL31859.1	Capsid protein	Q76R61	Hepatitis B virus	Hepatitis B virus	10407
19359	Linear peptide	GELSKQTGQQVSIAPNAGLD			164	183	IMMUNOGENIC PROTEIN MPT64 (ANTIGEN MPT64/MPB64)	CAA98382.1	Immunogenic protein MPT64	P9WIN9	Mycobacterium tuberculosis H37Rv	Mycobacterium tuberculosis	1773
19366	Linear peptide	GEMPSTEDL			1871	1879	Hepatitis C virus core, matrix, envelope and non-structural protein RNA.	AAA72945.1	Genome polyprotein	P27958	Hepacivirus C	Hepacivirus C	11103
19370	Linear peptide	GENDTDVFVL			530	539	Genome polyprotein	P26664.3	Genome polyprotein	P27958	Hepatitis C virus genotype 6	Hepacivirus C	11103
19434	Linear peptide	GESRKTFVE			2001	2009	Genome polyprotein	P27915.1	Genome polyprotein	P17763	Dengue virus 3	Dengue virus	12637	The epitope sequence is less conserved in Dengue virus types. Position 3 is Alanine in DV types 1 and 2, Serine in type 3 and Glutamine in type 4; Position 9 is Glutamic acid in types 1,3 and 4 but aspartic acid in type 2.
19435	Linear peptide	GESRKTFVEL			2001	2010	polyprotein	CDF77361.1	Genome polyprotein	P17763	Dengue virus 3	Dengue virus	12637
19442	Linear peptide	GETALALLLL			216	225	nucleocapsid protein	ABI96968.1	Nucleoprotein	P59595	SARS-CoV1	SARS-CoV1	10002316
19463	Linear peptide	GEVLGVIVQF			648	657	Carbamoyl-phosphate synthase large chain	YP_170571.1	Carbamoyl-phosphate synthase large chain	Q5NEH1	Francisella tularensis subsp. tularensis SCHU S4	Francisella tularensis	263
19490	Linear peptide	GFADLMGYI			129	137	Genome polyprotein	P26663.3	Genome polyprotein	P27958	Hepatitis C virus (isolate BK)	Hepacivirus C	11103
19492	Linear peptide	GFADLMGYIPL			129	139	Genome polyprotein	P29846.3	Genome polyprotein	P27958	Hepacivirus C	Hepacivirus C	11103
19493	Linear peptide	GFADLMGYIPLVGAP			129	143	polyprotein	BAA03375.1	Genome polyprotein	P27958	Hepacivirus C	Hepacivirus C	11103
19575	Linear peptide	GFLIAYQPLL			442	451	glycoprotein B precursor	AAB72100.1	Envelope glycoprotein B	P08666	Human alphaherpesvirus 2	Human alphaherpesvirus 2	10310
19628	Linear peptide	GFTGDFDSV			1443	1451	Genome polyprotein	P26662.3	Genome polyprotein	P27958	Hepacivirus C	Hepacivirus C	11103	This peptide is a minimal and optimal epitope.
19898	Linear peptide	GGKKKYKLK			24	32	gag protein	AAV53308.1	Gag polyprotein	P03349	Human immunodeficiency virus 1	Human immunodeficiency virus 1	11676
20023	Linear peptide	GGSKTSLYNLRRGTA			511	525	EBNA-1	YP_401677.1	Epstein-Barr nuclear antigen 1	P03211	Human gammaherpesvirus 4	Human gammaherpesvirus 4	10376
20354	Linear peptide	GILGFVFTL			58	66	Matrix protein 1	P03485.1	Matrix protein 1	P03485	Influenza A virus	Influenza A virus	11320
20355	Linear peptide	GILGFVFTLT			58	67	Matrix protein 1	P03485.1	Matrix protein 1	P03485	Influenza A virus (A/Puerto Rico/8/1934(H1N1))	Influenza A virus	11320
20369	Linear peptide	GILTVSVAV			120	128	14 kDa antigen	P0A5B7.2	Alpha-crystallin	P9WMK1	Mycobacterium tuberculosis	Mycobacterium tuberculosis	1773
20415	Linear peptide	GIQVRIKPGSANKPKDELDY			356	375	circumsporozoite protein	AAN87606.1	Circumsporozoite (CS) protein	Q7K740	Plasmodium falciparum	Plasmodium falciparum	5833
20417	Linear peptide	GIQYLAGLSTLPGNPAIASL			1771	1790	polyprotein	AAB67037.1	Genome polyprotein	P27958	Hepatitis C virus (isolate H77)	Hepacivirus C	11103	Epitopes were identified using overlapping 20mer peptides spanning the entire length of the HCV polyprotein.
20471	Linear peptide	GIVCPICSQK			88	97	E7	AAD33253.1	Protein E7	P03129	Human papillomavirus type 16	Alphapapillomavirus 9	337041
20686	Linear peptide	GKSTHPMVTRS			477	487	UL123; IE1	AAR31448.1	55 kDa immediate-early protein 1	F5HCM1	Human betaherpesvirus 5	Human betaherpesvirus 5	10359
20752	Linear peptide	GLADTVVAC			551	559	tegument protein VP13/14	NP_044517.1	Tegument protein UL47	P89467	Human alphaherpesvirus 2	Human alphaherpesvirus 2	10310
20772	Linear peptide	GLASLFTQGA					Genome polyprotein	SRC279960	Genome polyprotein	P27958	Hepacivirus C	Hepacivirus C	11103	This peptide was sequenced from HCV isolates from two HCV patients who recovered from the disease.
20786	Linear peptide	GLCPHCINV			613	621	Non-capsid protein NS-1	P07298.1	Initiator protein NS1	Q9PZT1	Human parvovirus B19	Primate erythroparvovirus 1	1511900	Epitopes defined by mapping of pool responses. Published sequences [Shade et al J Virol 1986;58:921-936] were used for the synthesis of peptides representing the nonstructural (NS) protein, the minor structural protein (VP1ur) and the major structural protein (VP2).
20787	Linear peptide	GLCPHCINVG			613	622	Non-capsid protein NS-1	P07298.1	Initiator protein NS1	Q9PZT1	Human parvovirus B19	Primate erythroparvovirus 1	1511900
20788	Linear peptide	GLCTLVAML			259	267	Transcriptional regulator IE63 homolog	Q04360.1	mRNA export factor ICP27 homolog	Q04360	Human herpesvirus 4 strain B95-8	Human gammaherpesvirus 4	10376
20861	Linear peptide	GLFNNVLYH			102	110	Non-capsid protein NS-1	P07298.1	Initiator protein NS1	Q9PZT1	Human parvovirus B19	Primate erythroparvovirus 1	1511900	Epitopes defined by mapping of pool responses. Published sequences [Shade et al J Virol 1986;58:921-936] were used for the synthesis of peptides representing the nonstructural (NS) protein, the minor structural protein (VP1ur) and the major structural protein (VP2).
20865	Linear peptide	GLFPTQIQV			204	212	Nucleoprotein	P41269.1			Puumala orthohantavirus	Puumala orthohantavirus	1980486
20892	Linear peptide	GLGTLGAAL			161	169	latent membrane protein 2	AAB59844.1	Latent membrane protein 2	P13285	Human gammaherpesvirus 4	Human gammaherpesvirus 4	10376
20894	Linear peptide	GLGWVGWLL			89	97	polyprotein [Hepatitis C virus]	BAF91806.1	Genome polyprotein	P27958	Hepacivirus C	Hepacivirus C	11103
20921	Linear peptide	GLIHLHQNIVDVQYL			688	702	polyprotein	BAA03375.1	Genome polyprotein	P27958	Hepacivirus C	Hepacivirus C	11103
20929	Linear peptide	GLIMVLSFL			401	409	Circumsporozoite protein precursor	P02893.1	Circumsporozoite (CS) protein	Q7K740	Plasmodium falciparum	Plasmodium falciparum	5833	Imported from the TopBank database (internal database of LIAI) and recurated.
20988	Linear peptide	GLLGCIITSL			1038	1047	Genome polyprotein	P26662.3	Genome polyprotein	P27958	Hepatitis C virus (isolate Japanese)	Hepacivirus C	11103
20994	Linear peptide	GLLGNVSTV					Circumsporozoite-related antigen	SRC280086	Exported protein 1	Q8IIF0	Plasmodium falciparum	Plasmodium falciparum	5833	Imported from the TopBank database (internal database of LIAI) and recurated.
21000	Linear peptide	GLLHHAPSL			308	316	glutamine synthetase GLNA1 (glutamine synthase) (GS-I)	NP_216736.1	Glutamine synthetase	P9WN39	Mycobacterium tuberculosis	Mycobacterium tuberculosis	1773
21004	Linear peptide	GLLLLGLWGT			990	999	FL-160-2 protein - Trypanosoma cruzi	JH0823	Trans-sialidase, putative	Q4DQV8	Trypanosoma cruzi	Trypanosoma cruzi	5693
21007	Linear peptide	GLLPFHSTL			233	241	transcriptional activator Tax	AAG31572.1	Protein Tax-1	P03409	Human T-cell leukemia virus type I	Primate T-lymphotropic virus 1	194440
21013	Linear peptide	GLLPSLLLLL			937	946	trans-sialidase	XP_817994.1	Trans-sialidase, putative	Q4DUE6	Trypanosoma cruzi	Trypanosoma cruzi	5693
21038	Linear peptide	GLMNNAFEWI			188	197	cysteine proteinase cruzipain (EC 3.4.22.-) - Trypanosoma cruzi	A45629	Cysteine peptidase, putative	Q4E0J7	Trypanosoma cruzi	Trypanosoma cruzi	5693
21041	Linear peptide	GLMWLSYFV			88	96	Membrane glycoprotein	Q692E0	Membrane protein	Q3LZX9	SARS coronavirus TJF	SARS coronavirus TJF	284672
21070	Linear peptide	GLPRYVARL			453	461	polymerase	CAA53358.1	Protein P	Q69028	Hepatitis B virus subtype AYR	Hepatitis B virus subtype AYR	10000437
21071	Linear peptide	GLPRYVVCL					Protein P	SRC279982	Protein P	Q69028	Hepatitis B virus subtype adr	Hepatitis B virus	10407
21078	Linear peptide	GLPVEYLQV			48	56	Secreted antigen Ag85A	Q847N5	Diacylglycerol acyltransferase/mycolyltransferase Ag85A	P9WQP3	Mycobacterium tuberculosis	Mycobacterium tuberculosis	1773
21079	Linear peptide	GLQDCTMLV			2727	2735	polyprotein	AAA45534.1	Genome polyprotein	P27958	Hepatitis C virus genotype 1	Hepacivirus C	11103
21116	Linear peptide	GLSAMSTTDL			99	108	X protein	BAG70907.1	Protein X	Q69027	Hepatitis B virus	Hepatitis B virus	10407	Epitope sequence present in HBV subtypes adr and ayw.
21136	Linear peptide	GLSPTVWLS			348	356	Large envelope protein	P03138.3	Large envelope protein	Q76R62	Hepatitis B virus	Hepatitis B virus	10407
21137	Linear peptide	GLSPTVWLSA			348	357	Major surface antigen precursor	P03142.4	Large envelope protein	Q76R62	Hepatitis B virus subtype adw	Hepatitis B virus	10407
21139	Linear peptide	GLSPTVWLSV			348	357	Large envelope protein	P03138.3	Large envelope protein	Q76R62	Hepatitis B virus	Hepatitis B virus	10407
21145	Linear peptide	GLSRYVARL			453	461	polymerase	AAD16253.1	Protein P	Q69028	Hepatitis B virus	Hepatitis B virus	10407
21146	Linear peptide	GLSRYVARLS			453	462	polymerase	AAD16253.1	Protein P	Q69028	Hepatitis B virus	Hepatitis B virus	10407
21190	Linear peptide	GLVGLLTPGA			398	407	Genome polyprotein	P27958.3	Genome polyprotein	P27958	Hepatitis C virus (isolate H)	Hepacivirus C	11103
21199	Linear peptide	GLVILLVLAL			367	376	Circumsporozoite protein precursor	P08677.2	Circumsporozoite protein, putative	A5KB63	Plasmodium vivax strain Belem	Plasmodium vivax	5855
21230	Linear peptide	GLYKSAPRR			883	891	polyprotein precursor	AAP22088.1	Genome polyprotein	Q9Q6P4	West Nile virus	West Nile virus	11082
21242	Linear peptide	GLYSSTVPV			61	69	polymerase	ACF94272.1	Protein P	Q69028	Hepatitis B virus	Hepatitis B virus	10407
21275	Linear peptide	GMGPSLIGL			198	206	Antigen 85-B precursor (85B) (Extracellular alpha-antigen) (Antigen 85 complex B) (Ag85B) (Mycolyl transferase 85B) (Fibronectin-binding protein B) (30 kDa extracellular protein)	P31952	Diacylglycerol acyltransferase/mycolyltransferase Ag85B	P9WQP1	Mycobacterium tuberculosis	Mycobacterium tuberculosis	1773
21347	Linear peptide	GMSRIGMEV			317	325	Nucleoprotein	P59595.1	Nucleoprotein	P59595	SARS-CoV1	SARS-CoV1	10002316
21385	Linear peptide	GNASRCWVAM			233	242	polyprotein	AAY82034.1	Genome polyprotein	P27958	Hepatitis C virus genotype 1	Hepacivirus C	11103
21576	Linear peptide	GPATNRDYL			258	266	nucleocapsid protein	AAA43837.1	Nucleoprotein	P05133	Hantaan virus 76-118	Hantaan orthohantavirus	1980471
21635	Linear peptide	GPGHKARVL			355	363	gag polyprotein	BAA00992.1	Gag polyprotein	P03349	Human immunodeficiency virus 1	Human immunodeficiency virus 1	11676
21638	Linear peptide	GPGLSPGTL			74	82	protein F	ABV46152.2	F protein	P0C045	Hepatitis C virus (isolate Japanese)	Hepacivirus C	11103
21656	Linear peptide	GPHETITAL			475	483	protease	CAB06750.1	Capsid scaffolding protein	P89449	Human alphaherpesvirus 2	Human alphaherpesvirus 2	10310
21663	Linear peptide	GPIRFVLAL			42	50	polyprotein precursor	NP_041724.2	Genome polyprotein	Q9Q6P4	West Nile virus	West Nile virus	11082
21754	Linear peptide	GPRLGFRAT					Genome polyprotein	SRC279960	Genome polyprotein	P27958	Hepatitis C virus genotype 1	Hepacivirus C	11103
21757	Linear peptide	GPRLGVRAT			41	49	Genome polyprotein	P26664.3	Genome polyprotein	P27958	Hepacivirus C	Hepacivirus C	11103	Synthetic peptides used for epitope elucidation were derived from HCV-1 strain of Choo et al. (1991).
21762	Linear peptide	GPRLGVRTT			41	49	Genome polyprotein	Q99IB8.3	Genome polyprotein	P27958	Hepacivirus C	Hepacivirus C	11103
21780	Linear peptide	GPSLIGLAM			200	208	Antigen 85-B precursor (85B) (Extracellular alpha-antigen) (Antigen 85 complex B) (Ag85B) (Mycolyl transferase 85B) (Fibronectin-binding protein B) (30 kDa extracellular protein)	P31952	Diacylglycerol acyltransferase/mycolyltransferase Ag85B	P9WQP1	Mycobacterium tuberculosis	Mycobacterium tuberculosis	1773
21894	Linear peptide	GQIVGGVYL			28	36	Polyprotein	P90247	Genome polyprotein	P27958	Hepacivirus C	Hepacivirus C	11103	The following refers to the epitope id as found in the original FIMM database: P000494.
21895	Linear peptide	GQIVGGVYLL			28	37	core protein	AAS15195.1	Genome polyprotein	P27958	Hepatitis C virus (isolate H77)	Hepacivirus C	11103
21960	Linear peptide	GQSSFYSDWY			114	123	Antigen 85-B precursor (85B) (Extracellular alpha-antigen) (Antigen 85 complex B) (Ag85B) (Mycolyl transferase 85B) (Fibronectin-binding protein B) (30 kDa extracellular protein)	P31952	Diacylglycerol acyltransferase/mycolyltransferase Ag85B	P9WQP1	Mycobacterium tuberculosis	Mycobacterium tuberculosis	1773
21982	Linear peptide	GRAAICGKY			2936	2944	HCV-1	AAA45676.1	Genome polyprotein	P27958	Hepacivirus C	Hepacivirus C	11103
22046	Linear peptide	GRGKPGIYRF			1492	1501	polyprotein precursor	BAA01582.1	Genome polyprotein	P27958	Hepacivirus C	Hepacivirus C	11103
22235	Linear peptide	GRVIGSALQFLIPRL			61	75	transcriptional activator Tax	AAG31572.1	Protein Tax-1	P03409	Human T-cell leukemia virus type I	Primate T-lymphotropic virus 1	194440
22255	Linear peptide	GRWVPGAAY			780	788	polyprotein	AAY82027.1	Genome polyprotein	P27958	Hepacivirus C	Hepacivirus C	11103
22322	Linear peptide	GSFCTQLNR			757	765	surface glycoprotein [Severe acute respiratory syndrome coronavirus 2]	YP_009724390.1	Spike glycoprotein	P0DTC2	Severe acute respiratory syndrome coronavirus 2	Severe acute respiratory syndrome coronavirus 2	2697049
22633	Linear peptide	GTDTGQACQIQMSDPAYNIN			34	53	IMMUNOGENIC PROTEIN MPT64 (ANTIGEN MPT64/MPB64)	CAA98382.1	Immunogenic protein MPT64	P9WIN9	Mycobacterium tuberculosis H37Rv	Mycobacterium tuberculosis	1773
22692	Linear peptide	GTHPTTTYK			122	130	secreted protein Mpt64	AAO48435.1	Immunogenic protein MPT64	P9WIN9	Mycobacterium tuberculosis	Mycobacterium tuberculosis	1773
22738	Linear peptide	GTLGIVCPI			85	93	E7	AAD33253.1	Protein E7	P03129	Human papillomavirus type 16	Alphapapillomavirus 9	337041
22801	Linear peptide	GTRLAAGSPSSEYPN			71	85	K8.1	ABD28902.1	Protein K8.1	F5HB98	Human gammaherpesvirus 8	Human gammaherpesvirus 8	37296
22817	Linear peptide	GTSGSPIADKK			1608	1618	polyprotein	AAK49562.1	Genome polyprotein	P17763	Dengue virus 2	Dengue virus	12637	The peptide is derived from the NS3 protein.
22818	Linear peptide	GTSGSPIIDK			133	142	Nonstructural protein NS3	NP_739587.2	Genome polyprotein	P17763	Dengue virus 2 Thailand/16681/84	Dengue virus	12637	The peptide is derived from Dengue NS3 protein.
22819	Linear peptide	GTSGSPIIDKK			133	143	Nonstructural protein NS3	NP_739587.2	Genome polyprotein	P17763	Dengue virus 2 Thailand/16681/84	Dengue virus	12637	The peptide is derived from the NS3 protein.
22820	Linear peptide	GTSGSPIINR			133	142	Nonstructural protein NS3	YP_001531172.2	Genome polyprotein	P17763	Dengue virus 3	Dengue virus	12637	The peptide is derived from the NS3 protein.
22822	Linear peptide	GTSGSPIINRK			133	143	NS3 protein	NP_740321.1	Genome polyprotein	P17763	Dengue virus 4	Dengue virus	12637	The peptide is derived from the NS3 protein.
22823	Linear peptide	GTSGSPIVDK			133	142	NS3 protein	NP_739587.1	Genome polyprotein	P17763	Dengue virus 2	Dengue virus	12637	The peptide is derived from the NS3 protein.
22824	Linear peptide	GTSGSPIVDR			1608	1617	polyprotein	AAG30730.1	Genome polyprotein	P17763	Dengue virus 2	Dengue virus	12637	The peptide is derived from the NS3 protein.
22825	Linear peptide	GTSGSPIVNR			133	142	nonstructural protein 3	NP_722463.1	Genome polyprotein	P17763	Dengue virus 1	Dengue virus	12637	The peptide is derived from the NS3 protein.
22910	Linear peptide	GVAGALVAFK			1858	1867	polyprotein precursor	BAA01582.1	Genome polyprotein	P27958	Hepacivirus C	Hepacivirus C	11103
22916	Linear peptide	GVAMPNLYK			6806	6814	orf1ab polyprotein [Severe acute respiratory syndrome coronavirus 2]	YP_009724389.1	Replicase polyprotein 1ab	P0DTD1	Severe acute respiratory syndrome coronavirus 2	Severe acute respiratory syndrome coronavirus 2	2697049
22919	Linear peptide	GVASFFTPGA					Genome polyprotein	SRC279960	Genome polyprotein	P27958	Hepacivirus C	Hepacivirus C	11103	This peptide was sequenced from a HCV isolate from a HCV patient who recovered from the disease.
22976	Linear peptide	GVFVYGGSKTSLYNL			68	82	nuclear antigen EBNA-1	AAA67277.1	Epstein-Barr nuclear antigen 1	P03211	Human gammaherpesvirus 4	Human gammaherpesvirus 4	10376
23129	Linear peptide	GVRVLEDGV			154	162	polyprotein	BAB18806.1	Genome polyprotein	P27958	Hepatitis C virus subtype 1a	Hepacivirus C	11103
23137	Linear peptide	GVSENIFLK			105	113	liver stage antigen-1	CAA82974.1			Plasmodium falciparum	Plasmodium falciparum	5833	Imported from the TopBank database (internal database of LIAI) and recurated.
23151	Linear peptide	GVSRYVARL			442	450	polymerase ORF	CAA46356.1	Protein P	Q69028	Hepatitis B virus subtype ayw	Hepatitis B virus	10407
23200	Linear peptide	GVVFLHVTY			1059	1067	surface glycoprotein [Severe acute respiratory syndrome coronavirus 2]	YP_009724390.1	Spike glycoprotein	P0DTC2	Severe acute respiratory syndrome coronavirus 2	Severe acute respiratory syndrome coronavirus 2	2697049
23224	Linear peptide	GVYLLPRRGPRLGVR			33	47	polyprotein	BAB18806.1	Genome polyprotein	P27958	Hepacivirus C	Hepacivirus C	11103
23270	Linear peptide	GWLAGLFYQHKFNSS			436	450	polyprotein	AAB67036.1	Genome polyprotein	P27958	Hepatitis C virus (isolate H77)	Hepacivirus C	11103
23288	Linear peptide	GWSGQVYQDWLGRMN			41	55	K8.1	ABD28902.1	Protein K8.1	F5HB98	Human gammaherpesvirus 8	Human gammaherpesvirus 8	37296
23306	Linear peptide	GYAGTLQSL			20	28	LOW MOLECULAR WEIGHT PROTEIN ANTIGEN 7 ESXH (10 kDa ANTIGEN) (CFP-7) (PROTEIN TB10.4)	CAA17363.1	ESAT-6-like protein EsxH	P9WNK3	Mycobacterium tuberculosis H37Rv	Mycobacterium tuberculosis	1773
23365	Linear peptide	GYIPLVGAPL			135	144	polyprotein	BAB18806.1	Genome polyprotein	P27958	Hepacivirus C	Hepacivirus C	11103	The epitopic sequence is expressed in HCV subtypes 1a, 1b, 2a, and 2b.
23474	Linear peptide	GYTGDFDSVI			1447	1456	polyprotein	AAP55688.1	Genome polyprotein	P27958	Hepatitis C virus subtype 2a	Hepacivirus C	11103
23542	Linear peptide	HAKALKERMV			431	440	Non-capsid protein NS-1	P07298.1	Initiator protein NS1	Q9PZT1	Human parvovirus B19	Primate erythroparvovirus 1	1511900	Published sequences [Shade et al J Virol 1986;58:921-936] were used for the synthesis of peptides representing the nonstructural (NS) protein, the minor structural protein (VP1ur) and the major structural protein (VP2).
23566	Linear peptide	HASPFERVRCLLL			174	186	tegument protein UL7	NP_044476.1	Cytoplasmic envelopment protein 1	P89430	Human alphaherpesvirus 2	Human alphaherpesvirus 2	10310
23573	Linear peptide	HAVGLFRAA			1175	1183	polyprotein	AAB67037.1	Genome polyprotein	P27958	Hepatitis C virus (isolate H77)	Hepacivirus C	11103	Epitopes were identified using overlapping 20mer peptides spanning the entire length of the HCV polyprotein.
23601	Linear peptide	HCPAGHAVGIFRAAVCTRGVA					Genome polyprotein	SRC279960	Genome polyprotein	P27958	Hepatitis C virus (isolate H77)	Hepacivirus C	11103	Epitopes were identified using overlapping 20mer peptides spanning the entire length of the HCV polyprotein.
23619	Linear peptide	HDGAGKRVY			2794	2802	Genome polyprotein	P27958.3	Genome polyprotein	P27958	Hepatitis C virus (isolate H)	Hepacivirus C	11103
23620	Linear peptide	HDGAGKRVYL					Genome polyprotein	SRC279960	Genome polyprotein	P27958	Hepatitis C virus genotype 1	Hepacivirus C	11103
23621	Linear peptide	HDGAGKRVYYL			2794	2804	Genome polyprotein	P26664.3	Genome polyprotein	P27958	Hepatitis C virus (isolate 1)	Hepacivirus C	11103	Overlapping 20mer peptides were synthesized to span the entire length of the NS5B protein.
23754	Linear peptide	HEYPVGSQL			2152	2160	Genome polyprotein	P26664.3	Genome polyprotein	P27958	Hepatitis C virus genotype 1	Hepacivirus C	11103
23797	Linear peptide	HFLCTFTFNSNNKEYTFPIT			584	603	Genome polyprotein	P08617.1	Genome polyprotein	P08617	Human hepatitis A virus Hu/Australia/HM175/1976	Hepatovirus A	12092
23807	Linear peptide	HFPGFGQSLLYGYPVYVFGDCVQ			3	25	tax	AAG48731.1	Protein Tax-2	P03410	Human T-lymphotropic virus 2	Primate T-lymphotropic virus 2	194441
23883	Linear peptide	HGAGTRTIASPKGPV			1083	1097	HCV-1	AAA45676.1	Genome polyprotein	P27958	Hepatitis C virus subtype 1a	Hepacivirus C	11103
24172	Linear peptide	HLAFQLSSI			31	39	pX-rex-orf I {alternatively spliced}	AAB23359.1			Human T-cell leukemia virus type I	Primate T-lymphotropic virus 1	194440
24218	Linear peptide	HLHAPTGSGK			1227	1236	polyprotein	ADY38595.1	Genome polyprotein	P27958	Hepatitis C virus subtype 1b	Hepacivirus C	11103	The epitope is deduced and represents a consensus sequence derived from sequences subtypes 1b and 3a.
24219	Linear peptide	HLHAPTGSGKSTKVP			1227	1241	Genome polyprotein	P27958.3	Genome polyprotein	P27958	Hepatitis C virus subtype 1a	Hepacivirus C	11103
24299	Linear peptide	HLSLRGLFV			52	60	Trans-activating protein X	P12936.1	Protein X	Q69027	Hepatitis B virus	Hepatitis B virus	10407
24302	Linear peptide	HLSLRGLPV			52	60	X protein	AAP06597.1	Protein X	Q69027	Hepatitis B virus	Hepatitis B virus	10407
24313	Linear peptide	HLVDFQVTI			3	11	ORF6 protein [Severe acute respiratory syndrome coronavirus 2]	YP_009724394.1	ORF6 protein	P0DTC6	Severe acute respiratory syndrome coronavirus 2	Severe acute respiratory syndrome coronavirus 2	2697049
24327	Linear peptide	HLYSHPIIL			504	512	polymerase	ACT90735.1	Protein P	Q69028	Hepatitis B virus	Hepatitis B virus	10407
24357	Linear peptide	HMWNFISGI			1768	1776	Polyprotein	Q9QF35	Genome polyprotein	P27958	Hepacivirus C	Hepacivirus C	11103
24390	Linear peptide	HNNGICWGN			315	323	Major capsid protein L1	P50816.2	Major capsid protein L1	P04012	human papillomavirus 44	Alphapapillomavirus 10	333754
24427	Linear peptide	HPALVFDIT			68	76	polyprotein	ACX44238.1	Genome polyprotein	P27958	Hepatitis C virus subtype 1a	Hepacivirus C	11103
24428	Linear peptide	HPALVFDITK			881	890	Genome polyprotein	P27958.3	Genome polyprotein	P27958	Hepatitis C virus subtype 1a	Hepacivirus C	11103
24457	Linear peptide	HPITKYIMACMSADL			1639	1653	polyprotein	BAA09072.1	Genome polyprotein	P27958	Hepacivirus C	Hepacivirus C	11103
24466	Linear peptide	HPLADNKFAL			47	56	ORF7a protein [Severe acute respiratory syndrome coronavirus 2]	YP_009724395.1	ORF7a protein	P0DTC7	Severe acute respiratory syndrome coronavirus 2	Severe acute respiratory syndrome coronavirus 2	2697049
24479	Linear peptide	HPNIEEVAL			1359	1367	Genome polyprotein	P26662.3	Genome polyprotein	P27958	Hepatitis C virus subtype 1a	Hepacivirus C	11103
24535	Linear peptide	HPVGEADYF			407	415	EBNA-1 protein	Q777E1	Epstein-Barr nuclear antigen 1	P03211	Human gammaherpesvirus 4	Human gammaherpesvirus 4	10376
24536	Linear peptide	HPVGEADYFEY			407	417	EBNA-1	YP_401677.1	Epstein-Barr nuclear antigen 1	P03211	Human gammaherpesvirus 4	Human gammaherpesvirus 4	10376
24557	Linear peptide	HPVHAGPIA			216	224	Gag polyprotein	P03347.3	Gag polyprotein	P03349	Human immunodeficiency virus 1	Human immunodeficiency virus 1	11676
24759	Linear peptide	HSKKKCDDL			1395	1403	polyprotein	AAY82031.1	Genome polyprotein	P27958	Hepacivirus C	Hepacivirus C	11103
24760	Linear peptide	HSKKKCDEF			1397	1405	polyprotein [Hepatitis C virus subtype 1a]	ACA50691.1	Genome polyprotein	P27958	Hepacivirus C	Hepacivirus C	11103	HLA-B8 restricted epitope. This is a naturally occuring variant identified in HCV patient with acute stage of disease after primary CD8+ response.
24761	Linear peptide	HSKKKCDEI			1395	1403	polyprotein	ABY67644.1	Genome polyprotein	P27958	Hepacivirus C	Hepacivirus C	11103
24762	Linear peptide	HSKKKCDEL			1395	1403	Genome polyprotein	P29846.3	Genome polyprotein	P27958	Hepatitis C virus subtype 1b	Hepacivirus C	11103	HLA-B8 restricted epitope.
24764	Linear peptide	HSKKKCDELT			1395	1404	polyprotein [Hepatitis C virus subtype 1b]	ABV46195.2	Genome polyprotein	P27958	Hepacivirus C	Hepacivirus C	11103	HLA-B8 restricted epitope. This is a naturally occuring variant identified in HCV patient with acute stage of disease after primary CD8+ response.
24765	Linear peptide	HSKKKCDEV			1396	1404	polyprotein [Hepatitis C virus]	ABR27360.1	Genome polyprotein	P27958	Hepacivirus C	Hepacivirus C	11103	HLA-B8 restricted epitope. This is a naturally occuring variant identified in HCV patient with acute stage of disease after primary CD8+ response.
24768	Linear peptide	HSKRKCDEF			20	28	NS3 [Hepatitis C virus]	AAU44886.1	Genome polyprotein	P27958	Hepatitis C virus subtype 1b	Hepacivirus C	11103	HLA-B8 restricted epitope.
24769	Linear peptide	HSKRKCDEL			1395	1403	polyprotein	AAY82032.1	Genome polyprotein	P27958	Hepatitis C virus subtype 1b	Hepacivirus C	11103	HLA-B8 restricted epitope.
24818	Linear peptide	HSNIEEVAL			1365	1373	Genome polyprotein	Q81258.3	Genome polyprotein	P27958	Hepacivirus C	Hepacivirus C	11103	This epitope comes from a natural variant of HCV subtype 1a.
24943	Linear peptide	HTLWKAGILYK			149	159	DNA polymerase	CAA10434.1	Protein P	Q69028	Hepatitis B virus	Hepatitis B virus	10407	Imported from the TopBank database.
24986	Linear peptide	HTTKGAALM			1552	1560	polyprotein precursor	NP_041724.2	Genome polyprotein	Q9Q6P4	West Nile virus	West Nile virus	11082
25133	Linear peptide	HWMDATFNL			731	739	Envelope glycoprotein precursor	P27312.1	Envelopment polyprotein	P27312	Puumala orthohantavirus	Puumala orthohantavirus	1980486
25149	Linear peptide	HYAPRPCGI			488	496	polyprotein	BAD73994.1	Genome polyprotein	P27958	Hepatitis C virus subtype 1b	Hepacivirus C	11103
25186	Linear peptide	HYPCTVNFTI			273	282	polyprotein	AAK32686.1	Genome polyprotein	P27958	Hepacivirus C	Hepacivirus C	11103
25237	Linear peptide	IACPIVMRYVLDHLI			101	115	Transcription activator BRLF1	P03209.1	Replication and transcription activator	P03209	Human herpesvirus 4 strain B95-8	Human gammaherpesvirus 4	10376
25275	Linear peptide	IAFTSEHSHFSLK			274	286	Glutamate decarboxylase 2	Q05329.1	Glutamate decarboxylase 2	Q05329	Homo sapiens	Homo sapiens	9606
25370	Linear peptide	IANYNFTLV					Trans-sialidase	SRC7915			Trypanosoma cruzi	Trypanosoma cruzi	5693
25388	Linear peptide	IAPYAGLIMI			194	203	matrix protein	ABP96803.1	Matrix protein	Q6WB99	Human metapneumovirus	Human metapneumovirus	162145
25460	Linear peptide	IAVGLLLYCKA			542	552	Fusion glycoprotein F0 precursor	P03420.1	Fusion glycoprotein F0	O36634	Human respiratory syncytial virus A2	Human orthopneumovirus	11250
25677	Linear peptide	IDTCISATFR			161	170	Non-capsid protein NS-1	P07298.1	Initiator protein NS1	Q9PZT1	Human parvovirus B19	Primate erythroparvovirus 1	1511900	Published sequences [Shade et al J Virol 1986;58:921-936] were used for the synthesis of peptides representing the nonstructural (NS) protein, the minor structural protein (VP1ur) and the major structural protein (VP2).
25756	Linear peptide	IEDPPFNSL			200	208	membrane protein	AAA45887.1	Latent membrane protein 2	P13285	Human gammaherpesvirus 4	Human gammaherpesvirus 4	10376
25782	Linear peptide	IEELRQHLL			361	369	pol protein	ACJ76655.1	Gag-Pol polyprotein	P03369	Human immunodeficiency virus 1	Human immunodeficiency virus 1	11676
25839	Linear peptide	IEIKDTKEAL			54	63	gag protein	ACN42927.1	Gag-Pol polyprotein	P03369	Human immunodeficiency virus 1	Human immunodeficiency virus 1	11676
25929	Linear peptide	IEPSWADVKKDLISY			65	79	Nonstructural protein NS3	NP_739587.2	Genome polyprotein	P17763	Dengue virus 2 Thailand/16681/84	Dengue virus	12637
25995	Linear peptide	IETVPVKL			5	12	pol protein, partial	ADW26840.1	Gag-Pol polyprotein	P03369	Human immunodeficiency virus 1	Human immunodeficiency virus 1	11676
26111	Linear peptide	IFLLALLSCL			176	185	polyprotein	BAB18806.1	Genome polyprotein	P27958	Hepacivirus C	Hepacivirus C	11103	The epitopic sequence is expressed in HCV subtypes 1a, 1b, 2a, and 2b.
26174	Linear peptide	IFTITKILL			885	893	Genome polyprotein	Q9WMX2.3	Genome polyprotein	P27958	Hepacivirus C	Hepacivirus C	11103
26186	Linear peptide	IFWQFHQLL			202	210	UDP-N-acetylmuramate:L-alanyl-gamma-D-glutamyl-me so-diaminopimelate ligase	YP_169478.1	UDP-N-acetylmuramate--L-alanyl-gamma-D-glutamyl-meso-2,6-diaminoheptandioate ligase	Q5NHL4	Francisella tularensis subsp. tularensis SCHU S4	Francisella tularensis	263
26273	Linear peptide	IGMEVTPSGTWLTYH			321	335	nucleocapsid protein	ABI96968.1	Nucleoprotein	P59595	SARS-CoV1	SARS-CoV1	10002316
26568	Linear peptide	IILECVYCK			33	41	E6	AAD33252.1	Protein E6	P03126	Human papillomavirus type 16	Alphapapillomavirus 9	337041
26579	Linear peptide	IILNGSLLTL			581	590	FL-160-2 protein - Trypanosoma cruzi	JH0823	Trans-sialidase, putative	Q4DQV8	Trypanosoma cruzi	Trypanosoma cruzi	5693
26666	Linear peptide	IISAVVGIL			654	662	Receptor tyrosine-protein kinase erbB-2 precursor	P04626.1	Receptor tyrosine-protein kinase erbB-2	P04626	Homo sapiens	Homo sapiens	9606
26759	Linear peptide	IKDLPKEITVATSRT			161	175	Membrane protein	P0DTC5.1	Membrane protein	P0DTC5	Severe acute respiratory syndrome coronavirus 2	Severe acute respiratory syndrome coronavirus 2	2697049	A mutation in the epitope is observed in SARS-CoV2 Beta.
26870	Linear peptide	IKPGSANKPKDELDYENDIE			361	380	Circumsporozoite protein precursor	P02893.1	Circumsporozoite (CS) protein	Q7K740	Plasmodium falciparum	Plasmodium falciparum	5833
26954	Linear peptide	ILAGYGAGV			1851	1859	HCV-1	AAA45676.1	Genome polyprotein	P27958	Hepatitis C virus genotype 1	Hepacivirus C	11103
26965	Linear peptide	ILAPTRVVAAEMEEA			220	234	Nonstructural protein NS3	NP_739587.2	Genome polyprotein	P17763	Dengue virus 2 Thailand/16681/84	Dengue virus	12637
27000	Linear peptide	ILDKKVEKV			570	578	Heat shock protein HSP 90-beta	P08238.4	Heat shock protein HSP 90-beta	P08238	Homo sapiens	Homo sapiens	9606
27011	Linear peptide	ILDSFDPLV			2252	2260	polyprotein	AAA45534.1	Genome polyprotein	P27958	Hepatitis C virus genotype 1	Hepacivirus C	11103
27061	Linear peptide	ILGDTAWDFG			96	105	envelope glycoprotein	ABU89742.1	Genome polyprotein	P17763	Dengue virus 2 Thailand/16681/84	Dengue virus	12637
27078	Linear peptide	ILGLPTQTV			5849	5857	orf1ab polyprotein [Severe acute respiratory syndrome coronavirus 2]	YP_009724389.1	Replicase polyprotein 1ab	P0DTD1	Severe acute respiratory syndrome coronavirus 2	Severe acute respiratory syndrome coronavirus 2	2697049
27089	Linear peptide	ILHCANFNV			4699	4707	orf1ab polyprotein [Severe acute respiratory syndrome coronavirus 2]	YP_009724389.1	Replicase polyprotein 1ab	P0DTD1	Severe acute respiratory syndrome coronavirus 2	Severe acute respiratory syndrome coronavirus 2	2697049
27096	Linear peptide	ILHTPGCV			220	227	Genome polyprotein	P27958.3	Genome polyprotein	P27958	Hepatitis C virus (isolate H)	Hepacivirus C	11103
27125	Linear peptide	ILKEPVHGV			897	905	gag-pol fusion polyprotein	AAN73817.1	Gag-Pol polyprotein	P03369	Human immunodeficiency virus 1	Human immunodeficiency virus 1	11676
27168	Linear peptide	ILLLCLIFL			249	257	envelope protein	BAF48755.1	Large envelope protein	Q76R62	Hepatitis B virus	Hepatitis B virus	10407
27169	Linear peptide	ILLLCLIFLL			249	258	envelope protein	BAF48755.1	Large envelope protein	Q76R62	Hepatitis B virus	Hepatitis B virus	10407
27182	Linear peptide	ILLNKHIDA			351	359	nucleocapsid phosphoprotein [Severe acute respiratory syndrome coronavirus 2]	YP_009724397.2	Nucleoprotein	P0DTC9	Severe acute respiratory syndrome coronavirus 2	Severe acute respiratory syndrome coronavirus 2	2697049	The epitope region is deduced from a reactive overlapping peptide pool.
27195	Linear peptide	ILLWEIPDV			1267	1275	polyprotein	ABG67747.1	Genome polyprotein	Q9Q6P4	West Nile virus	West Nile virus	11082
27216	Linear peptide	ILMTHFFSI			2843	2851	polyprotein	BAD73987.1	Genome polyprotein	P27958	Hepatitis C virus subtype 1b	Hepacivirus C	11103
27217	Linear peptide	ILMWEAVTL			100	108	VP1	AAL37677.1			JC polyomavirus	Human polyomavirus 2	1891763
27239	Linear peptide	ILPCSFTTL			674	682	polyprotein	BAB18806.1	Genome polyprotein	P27958	Hepatitis C virus subtype 1b	Hepacivirus C	11103
27241	Linear peptide	ILPDPLKPT			787	795	Spike glycoprotein precursor	P59594.1	Spike glycoprotein	P59594	SARS-CoV1	SARS-CoV1	10002316
27245	Linear peptide	ILPGQDLQYV			516	525	Hemagglutinin glycoprotein	P08362.1	Hemagglutinin glycoprotein	Q786F2	Measles virus strain Edmonston	Measles morbillivirus	11234
27285	Linear peptide	ILRGTSFVYV			771	780	pol protein	BAA32832.1	Protein P	Q69028	Hepatitis B virus	Hepatitis B virus	10407	Imported from the TopBank database.
27295	Linear peptide	ILRNPGYAL			251	259	polyprotein precursor	NP_041724.2	Genome polyprotein	Q9Q6P4	West Nile virus	West Nile virus	11082
27345	Linear peptide	ILSPFLPLL			382	390	Major surface antigen precursor	P12934.3	Large envelope protein	Q76R62	Hepatitis B virus	Hepatitis B virus	10407
27365	Linear peptide	ILSTLPETTV			168	177	precore/core protein	BAE97616.1	External core antigen	P0C767	Hepatitis B virus	Hepatitis B virus	10407
27453	Linear peptide	IMASLVLAR			5024	5032	orf1ab polyprotein [Severe acute respiratory syndrome coronavirus 2]	YP_009724389.1	Replicase polyprotein 1ab	P0DTD1	Severe acute respiratory syndrome coronavirus 2	Severe acute respiratory syndrome coronavirus 2	2697049
27516	Linear peptide	IMLIIFWFSL			23	32	ORF7b [Severe acute respiratory syndrome coronavirus 2]	YP_009725318.1	ORF7b protein	P0DTD8	Severe acute respiratory syndrome coronavirus 2	Severe acute respiratory syndrome coronavirus 2	2697049	The epitope region is deduced from a reactive overlapping peptide pool.
27564	Linear peptide	IMSSFEFQV			686	694	organic solvent tolerance protein	YP_169505.1	LPS-assembly protein LptD	Q5NHI7	Francisella tularensis subsp. tularensis SCHU S4	Francisella tularensis	263
27586	Linear peptide	IMYNYPAML			4	12	LOW MOLECULAR WEIGHT PROTEIN ANTIGEN 7 ESXH (10 kDa ANTIGEN) (CFP-7) (PROTEIN TB10.4)	CAA17363.1	ESAT-6-like protein EsxH	P9WNK3	Mycobacterium tuberculosis H37Rv	Mycobacterium tuberculosis	1773
27770	Linear peptide	INYADRRWCF			555	564	Nonstructural protein NS3	NP_739587.2	Genome polyprotein	P17763	Dengue virus 2 Thailand/16681/84	Dengue virus	12637
27811	Linear peptide	IPDREVLY			1695	1702	polyprotein	AAB67037.1	Genome polyprotein	P27958	Hepatitis C virus (isolate H77)	Hepacivirus C	11103	Epitopes were identified using overlapping 20mer peptides spanning the entire length of the HCV polyprotein.
27847	Linear peptide	IPFYGKAI			1373	1380	polyprotein	BAB18806.1	Genome polyprotein	P27958	Hepacivirus C	Hepacivirus C	11103
27878	Linear peptide	IPIPSSWAF			313	321	large surface antigen	CAC87019.1	Large envelope protein	Q76R62	Hepatitis B virus	Hepatitis B virus	10407	Imported from the TopBank database.
27901	Linear peptide	IPKLVANNT			237	245	Antigen 85-B precursor (85B) (Extracellular alpha-antigen) (Antigen 85 complex B) (Ag85B) (Mycolyl transferase 85B) (Fibronectin-binding protein B) (30 kDa extracellular protein)	P31952	Diacylglycerol acyltransferase/mycolyltransferase Ag85B	P9WQP1	Mycobacterium tuberculosis	Mycobacterium tuberculosis	1773
27943	Linear peptide	IPLTEEAEL			392	400	pol protein	ACX47061.1	Gag-Pol polyprotein	P18042	Human immunodeficiency virus 2	Human immunodeficiency virus 2	11709
27981	Linear peptide	IPPRGTQAVVLKVYQNAGGT			104	123	IMMUNOGENIC PROTEIN MPT64 (ANTIGEN MPT64/MPB64)	CAA98382.1	Immunogenic protein MPT64	P9WIN9	Mycobacterium tuberculosis H37Rv	Mycobacterium tuberculosis	1773
27983	Linear peptide	IPPSFLQAMRKYSPF			101	115	transcriptional activator Tax	AAG31572.1	Protein Tax-1	P03409	Human T-cell leukemia virus type I	Primate T-lymphotropic virus 1	194440
28049	Linear peptide	IPRRIRQGL			843	851	envelope glycoprotein	AAD03223.1	Envelope glycoprotein gp160	P03378	Human immunodeficiency virus 1	Human immunodeficiency virus 1	11676
28050	Linear peptide	IPRRNVATL			5916	5924	orf1ab polyprotein [Severe acute respiratory syndrome coronavirus 2]	YP_009724389.1	Replicase polyprotein 1ab	P0DTD1	Severe acute respiratory syndrome coronavirus 2	Severe acute respiratory syndrome coronavirus 2	2697049
28061	Linear peptide	IPSINVHHY			113	121	pp65	AAA45994.1	65 kDa phosphoprotein	Q6SW59	Human betaherpesvirus 5	Human betaherpesvirus 5	10359
28126	Linear peptide	IPYTAAVQV			12	20	matrix protein	ABP96803.1	Matrix protein	Q6WB99	Human metapneumovirus	Human metapneumovirus	162145
28222	Linear peptide	IQSALKLAIYKAT			255	267	Non-capsid protein NS-1	P07298.1	Initiator protein NS1	Q9PZT1	Human parvovirus B19	Primate erythroparvovirus 1	1511900
28282	Linear peptide	IREFMEKECPFIKPE			236	250	Nucleoprotein	P41269.1			Puumala orthohantavirus	Puumala orthohantavirus	1980486
28338	Linear peptide	IRMFKILPL			406	414	hypothetical protein CT339	NP_219846.1	Competence domain-containing protein	O84343	Chlamydia trachomatis	Chlamydia trachomatis	813	Data originally imported from the HLA Ligand Database (http://hlaligand.ouhsc.edu/) and recurated.
28364	Linear peptide	IRQAGVQYSR			76	85	ESAT-6-like protein esxB	P0A566.2	ESAT-6-like protein EsxB	P9WNK5	Mycobacterium tuberculosis H37Rv	Mycobacterium tuberculosis	1773
28403	Linear peptide	IRSSVQNKL			101	109	Invasin repeat family phosphatase	NP_220117.1	Invasin repeat family phosphatase	O84606	Chlamydia trachomatis	Chlamydia trachomatis	813	Data originally imported from the HLA Ligand Database (http://hlaligand.ouhsc.edu/) and recurated.
28464	Linear peptide	ISDYDYYRY			4842	4850	orf1ab polyprotein [Severe acute respiratory syndrome coronavirus 2]	YP_009724389.1	Replicase polyprotein 1ab	P0DTD1	Severe acute respiratory syndrome coronavirus 2	Severe acute respiratory syndrome coronavirus 2	2697049
28484	Linear peptide	ISEYRHYCY			80	88	Protein E6	P03126.1	Protein E6	P03126	Human papillomavirus type 16	Alphapapillomavirus 9	337041
28508	Linear peptide	ISGGLCSARLHRHAL			31	45	transcriptional activator Tax	AAG31572.1	Protein Tax-1	P03409	Human T-cell leukemia virus type I	Primate T-lymphotropic virus 1	194440
28594	Linear peptide	ISLPSYYPDQKSLENYIAQT			54	73	IMMUNOGENIC PROTEIN MPT64 (ANTIGEN MPT64/MPB64)	CAA98382.1	Immunogenic protein MPT64	P9WIN9	Mycobacterium tuberculosis H37Rv	Mycobacterium tuberculosis	1773
28657	Linear peptide	ISPRTLNAW			135	143	gag protein	CAB00235.1	Gag polyprotein	P03349	Human immunodeficiency virus 1	Human immunodeficiency virus 1	11676
29181	Linear peptide	ITYSTYCKF			1291	1299	unnamed protein product	BAA14233.1	Genome polyprotein	P27958	Hepatitis C virus subtype 1b	Hepacivirus C	11103
29182	Linear peptide	ITYSTYGKF			1291	1299	polyprotein	BAD73991.1	Genome polyprotein	P27958	Hepatitis C virus subtype 1b	Hepacivirus C	11103
29186	Linear peptide	ITYTDVLRY			1188	1196	polyprotein precursor	NP_041724.2	Genome polyprotein	Q9Q6P4	West Nile virus	West Nile virus	11082
29222	Linear peptide	IVCPICSQK			89	97	E7	AAD33253.1	Protein E7	P03129	Human papillomavirus type 16	Alphapapillomavirus 9	337041
29287	Linear peptide	IVGGVYLLPR			30	39	polyprotein	BAA09073.1	Genome polyprotein	P27958	Hepatitis C virus subtype 1b	Hepacivirus C	11103
29352	Linear peptide	IVLPEKDSW			843	851	Gag-Pol polyprotein	P03366.3	Gag-Pol polyprotein	P03369	Human immunodeficiency virus 1	Human immunodeficiency virus 1	11676
29455	Linear peptide	IVSPFIPLL			382	390	Major surface antigen precursor	P03141.3	Large envelope protein	Q76R62	Hepatitis B virus subtype adw2	Hepatitis B virus	10407
29466	Linear peptide	IVTDFSVIK			416	424	EBNA-3B nuclear protein	CAD53420.1	Epstein-Barr nuclear antigen 4	P03203	Human gammaherpesvirus 4	Human gammaherpesvirus 4	10376
29558	Linear peptide	IYAGSLSAL			184	192	Antigen 85-B precursor (85B) (Extracellular alpha-antigen) (Antigen 85 complex B) (Ag85B) (Mycolyl transferase 85B) (Fibronectin-binding protein B) (30 kDa extracellular protein)	P31952	Diacylglycerol acyltransferase/mycolyltransferase Ag85B	P9WQP1	Mycobacterium tuberculosis	Mycobacterium tuberculosis	1773
29655	Linear peptide	IYQEPFKNLK			500	509	pol protein	ACJ76655.1	Gag-Pol polyprotein	P03369	Human immunodeficiency virus 1	Human immunodeficiency virus 1	11676
29804	Linear peptide	KAFSPEVIPMF			30	40	gag protein	ABO73990.1	Gag polyprotein	P03349	Human immunodeficiency virus 1	Human immunodeficiency virus 1	11676
30138	Linear peptide	KDELRRKMMYM			197	207	UL123; IE1	AAR31448.1	55 kDa immediate-early protein 1	F5HCM1	Human betaherpesvirus 5	Human betaherpesvirus 5	10359
30266	Linear peptide	KDTWLDARM			244	252	Transcriptional regulator IE63 homolog	Q04360.1	mRNA export factor ICP27 homolog	Q04360	Human herpesvirus 4 strain B95-8	Human gammaherpesvirus 4	10376	Data originally imported from the Database of Functional Molecular Immunology, FIMM [P000120](http://sdmc.lit.org.sg:8080/fimm/) and from the HLA Ligand Database (http://hlaligand.ouhsc.edu/). This reference has been edited by the IEDB.
30464	Linear peptide	KEKGGLEGL			92	100	nef protein	ACR27130.1	Protein Nef	P03407	Human immunodeficiency virus 1	Human immunodeficiency virus 1	11676
30520	Linear peptide	KELYPLTSL			484	492	gag protein	AAW57872.1	Gag polyprotein	P03349	Human immunodeficiency virus 1	Human immunodeficiency virus 1	11676
30815	Linear peptide	KFPPALPIW			2280	2288	Genome polyprotein	P26662.3	Genome polyprotein	P27958	Hepacivirus C	Hepacivirus C	11103
30892	Linear peptide	KFYSKISEY			75	83	Protein E6	P03126.1	Protein E6	P03126	Human papillomavirus type 16	Alphapapillomavirus 9	337041
30903	Linear peptide	KGAWMDSTKATRYLVK			108	123	prM protein	YP_001527879.1	Genome polyprotein	Q9Q6P4	West Nile virus NY-99	West Nile virus NY-99	10000971	The author provided GenBank identifier was GI:11597240.
30913	Linear peptide	KGDTTTGVY			1516	1524	polyprotein precursor	NP_041724.2	Genome polyprotein	Q9Q6P4	West Nile virus	West Nile virus	11082
30946	Linear peptide	KGGRKPARLIVFPDLGVRVC			2571	2590	HCV-1	AAA45676.1	Genome polyprotein	P27958	Hepatitis C virus genotype 1	Hepacivirus C	11103
31004	Linear peptide	KGLRRDLDA			265	273	M protein, serotype 5 precursor	P02977.2			Streptococcus pyogenes serotype M5	Streptococcus pyogenes	1314
31216	Linear peptide	KIEELFYSY			6287	6295	orf1ab polyprotein [Severe acute respiratory syndrome coronavirus 2]	YP_009724389.1	Replicase polyprotein 1ab	P0DTD1	Severe acute respiratory syndrome coronavirus 2	Severe acute respiratory syndrome coronavirus 2	2697049
31747	Linear peptide	KLAEAIFKL			3054	3062	polyprotein	AGO67248.1	Genome polyprotein	P17763	Dengue virus 2	Dengue virus	12637
31756	Linear peptide	KLAKLIIDL			157	165	matrix protein 2-1	AAS22094.1	Matrix M2-1	Q6WB97	Human metapneumovirus	Human metapneumovirus	162145
31771	Linear peptide	KLCGMLLITEDANH			46	59	Nucleoprotein	P03418.1	Nucleoprotein	O42053	Human respiratory syncytial virus A2	Human orthopneumovirus	11250
31802	Linear peptide	KLEDENPWL			43	51	large delta antigen	AAG26087.1	Large delta antigen	P29996	Hepatitis delta virus TW2667	Hepatitis delta virus TW2667	10000523
31803	Linear peptide	KLEDLERDL			26	34	large delta antigen	AAG26087.1	Large delta antigen	P29996	Hepatitis delta virus TW2667	Hepatitis delta virus TW2667	10000523
31833	Linear peptide	KLFAAETLK			5455	5463	orf1ab polyprotein [Severe acute respiratory syndrome coronavirus 2]	QHD43415.1	Replicase polyprotein 1ab	P0DTD1	Severe acute respiratory syndrome coronavirus 2	Severe acute respiratory syndrome coronavirus 2	2697049
31846	Linear peptide	KLFIRQEEV			85	93	ORF7a protein [Severe acute respiratory syndrome coronavirus 2]	YP_009724395.1	ORF7a protein	P0DTC7	Severe acute respiratory syndrome coronavirus 2	Severe acute respiratory syndrome coronavirus 2	2697049
31884	Linear peptide	KLGGYVSFV			125	133	HAD superfamily protein	YP_169641.1	HAD superfamily protein	Q5NH51	Francisella tularensis subsp. tularensis SCHU S4	Francisella tularensis	263
31898	Linear peptide	KLHLYSHPI			502	510	P protein	P17100.1	Protein P	Q69028	Hepatitis B virus	Hepatitis B virus	10407
31902	Linear peptide	KLIANNTRV			242	250	Antigen 85-A precursor	P0A4V2.1	Diacylglycerol acyltransferase/mycolyltransferase Ag85A	P9WQP3	Mycobacterium tuberculosis	Mycobacterium tuberculosis	1773
31974	Linear peptide	KLLGQINLV			90	98	short chain dehydrogenase	YP_169584.1	Uncharacterized protein	Q5NHA8	Francisella tularensis subsp. tularensis SCHU S4	Francisella tularensis	263
31996	Linear peptide	KLLPDTAAV			245	253	nucleocapsid protein	AAA43837.1	Nucleoprotein	P05133	Hantaan virus 76-118	Hantaan orthohantavirus	1980471
31997	Linear peptide	KLLPEGYWV			34	42	hypothetical protein FTT0484	YP_169522.1	DUF2147 domain-containing protein	Q5NHH0	Francisella tularensis subsp. tularensis SCHU S4	Francisella tularensis	263
32047	Linear peptide	KLNKELEES			367	375	M protein, serotype 5 precursor	P02977.2			Streptococcus pyogenes serotype M5	Streptococcus pyogenes	1314
32060	Linear peptide	KLNVGDYFV			5542	5550	orf1ab polyprotein [Severe acute respiratory syndrome coronavirus 2]	YP_009724389.1	Replicase polyprotein 1ab	P0DTD1	Severe acute respiratory syndrome coronavirus 2	Severe acute respiratory syndrome coronavirus 2	2697049
32069	Linear peptide	KLPDDFMGCV			411	420	Spike glycoprotein precursor	P59594.1	Spike glycoprotein	P59594	SARS coronavirus BJ01	SARS coronavirus BJ01	228407
32073	Linear peptide	KLPDLCTEL			13	21	protein E6	AAA99512.1	Protein E6	O10608	Human papillomavirus type 18	Alphapapillomavirus 7	337042
32085	Linear peptide	KLPQLCTEL			18	26	Protein E6	P03126.1	Protein E6	P03126	Human papillomavirus type 16	Alphapapillomavirus 9	337041
32147	Linear peptide	KLRTLVLAPTRVVAS			216	230	nonstructural protein 3	NP_722463.1	Genome polyprotein	P17763	Dengue virus type 1 Hawaii	Dengue virus type 1 Hawaii	10000440
32150	Linear peptide	KLSALGLNAV			1406	1415	polyprotein	AAF65953.1	Genome polyprotein	P27958	Hepacivirus C	Hepacivirus C	11103
32165	Linear peptide	KLSGLGINAV			1406	1415	Hepatitis C virus core, matrix, envelope and non-structural protein RNA.	AAA72945.1	Genome polyprotein	P27958	Hepatitis C virus subtype 1b	Hepacivirus C	11103
32166	Linear peptide	KLSGLGLNAI					Genome polyprotein	SRC279960	Genome polyprotein	P27958	Hepatitis C virus (isolate H77)	Hepacivirus C	11103
32167	Linear peptide	KLSGLGLNAV			1406	1415	polyprotein	AAF65950.1	Genome polyprotein	P27958	Hepatitis C virus (isolate H77)	Hepacivirus C	11103
32174	Linear peptide	KLSNLGLNAV			297	306	non structural protein 3	CAJ20172.1	Genome polyprotein	P27958	Hepacivirus C	Hepacivirus C	11103
32179	Linear peptide	KLSSLGLNAV			1406	1415	polyprotein	ABU97067.1	Genome polyprotein	P27958	Hepatitis C virus (isolate H77)	Hepacivirus C	11103
32183	Linear peptide	KLSYGIATV			5470	5478	orf1ab polyprotein [Severe acute respiratory syndrome coronavirus 2]	YP_009724389.1	Replicase polyprotein 1ab	P0DTD1	Severe acute respiratory syndrome coronavirus 2	Severe acute respiratory syndrome coronavirus 2	2697049
32187	Linear peptide	KLTALGVNAV			1406	1415	polyprotein [Hepatitis C virus subtype 1a]	ACA50630.1	Genome polyprotein	P27958	Hepatitis C virus (isolate H77)	Hepacivirus C	11103
32201	Linear peptide	KLTPLCVTL			120	128	Gp160	Q0ED31	Envelope glycoprotein gp160	P03378	Human immunodeficiency virus 1	Human immunodeficiency virus 1	11676
32208	Linear peptide	KLVALGINAV			1406	1415	Genome polyprotein	P26664.3	Genome polyprotein	P27958	Hepatitis C virus subtype 1b	Hepacivirus C	11103
32209	Linear peptide	KLVALGVNAV			1406	1415	polyprotein precursor	BAA01582.1	Genome polyprotein	P27958	Hepatitis C virus (isolate H77)	Hepacivirus C	11103
32210	Linear peptide	KLVAMGINAV			1406	1415	polyprotein	AAY82031.1	Genome polyprotein	P27958	Hepacivirus C	Hepacivirus C	11103	This epitope comes from a natural variant of HCV subtype 1a.
32212	Linear peptide	KLVAMGVNAV			1408	1417	polyprotein [Hepatitis C virus subtype 1a]	ACA50667.1	Genome polyprotein	P27958	Hepatitis C virus (isolate H77)	Hepacivirus C	11103
32213	Linear peptide	KLVANNTRL			239	247	Antigen 85-B precursor (85B) (Extracellular alpha-antigen) (Antigen 85 complex B) (Ag85B) (Mycolyl transferase 85B) (Fibronectin-binding protein B) (30 kDa extracellular protein)	P31952	Diacylglycerol acyltransferase/mycolyltransferase Ag85B	P9WQP1	Mycobacterium tuberculosis	Mycobacterium tuberculosis	1773
32223	Linear peptide	KLVGLGLNAV			1406	1415	polyprotein [Hepatitis C virus subtype 1a]	ABW86969.1	Genome polyprotein	P27958	Hepatitis C virus (isolate H77)	Hepacivirus C	11103
32237	Linear peptide	KLVSLGVNAV			1406	1415	polyprotein	ABV46286.2	Genome polyprotein	P27958	Hepatitis C virus subtype 1b	Hepacivirus C	11103
32238	Linear peptide	KLVVLGINAV			1406	1415	polyprotein [Hepatitis C virus subtype 1a]	ABV46251.2	Genome polyprotein	P27958	Hepatitis C virus (isolate H77)	Hepacivirus C	11103
32240	Linear peptide	KLWAQCVQL			3886	3894	orf1ab polyprotein [Severe acute respiratory syndrome coronavirus 2]	YP_009724389.1	Replicase polyprotein 1ab	P0DTD1	Severe acute respiratory syndrome coronavirus 2	Severe acute respiratory syndrome coronavirus 2	2697049
32243	Linear peptide	KLWESPQEI			84	92	C protein	BAB60863.1	Protein C	Q9YZN9	Measles morbillivirus	Measles morbillivirus	11234
32250	Linear peptide	KLYCSYEVA			401	409	FL-160-2 protein - Trypanosoma cruzi	JH0823	Trans-sialidase, putative	Q4DQV8	Trypanosoma cruzi	Trypanosoma cruzi	5693
32268	Linear peptide	KLYQNPTTYI			205	214	hemagglutinin	AAK38298.1	Hemagglutinin	P03452	Influenza A virus (A/Bar-headed Goose/Qinghai/61/05(H5N1))	Influenza A virus	11320
32393	Linear peptide	KMRRDLEEA			1179	1187	Myosin heavy chain, skeletal muscle, adult 2 (Myosin heavy chain IIa) (MyHC-IIa)	Q9UKX2.1	Myosin-2	Q9UKX2	Homo sapiens	Homo sapiens	9606
32605	Linear peptide	KNSAFPKTTNG			217	227	UL123; IE1	AAR31448.1	55 kDa immediate-early protein 1	F5HCM1	Human betaherpesvirus 5	Human betaherpesvirus 5	10359
32663	Linear peptide	KPAVGVYHIV			152	161	small hydrophobic protein	AAM12943.1	Small hydrophobic protein	Q6WB95	Human metapneumovirus	Human metapneumovirus	162145
32738	Linear peptide	KPIVQYDNF			1473	1481	liver stage antigen, putative	NP_700829.1			Plasmodium falciparum	Plasmodium falciparum	5833
32741	Linear peptide	KPKDELDY			379	386	circumsporozoite protein	ABF83988.1	Circumsporozoite (CS) protein	Q7K740	Plasmodium falciparum	Plasmodium falciparum	5833	Position 2 of this peptide has natural polymorphic variations.
32939	Linear peptide	KPWDIIPMV			2821	2829	polyprotein	AAK67712.1	Genome polyprotein	P17763	Dengue virus 2	Dengue virus	12637
32940	Linear peptide	KPWDVIPMV			2822	2830	polyprotein	ABG75765.1	Genome polyprotein	P17763	Dengue virus type 1 Hawaii	Dengue virus type 1 Hawaii	10000440
32941	Linear peptide	KPWDVLPMV			2821	2829	DEN polyprotein	AAC40835.1	Genome polyprotein	P17763	Dengue virus 2	Dengue virus	12637
32942	Linear peptide	KPWDVLPTV			2821	2829	Polyprotein	Q9J8D4	Genome polyprotein	P17763	Dengue virus 2	Dengue virus	12637
32943	Linear peptide	KPWDVVPMV			2821	2829	polyprotein	AAL96681.1	Genome polyprotein	P17763	Dengue virus 2	Dengue virus	12637
32944	Linear peptide	KPWDVVPTV			2819	2827	polyprotein	AAW51418.1	Genome polyprotein	P17763	Dengue virus 3	Dengue virus	12637
32955	Linear peptide	KQAFTFSPTYKAFLC			664	678	P protein	P31870.1			Hepatitis B virus	Hepatitis B virus	10407	P Protein includes DNA-directed DNA Polymerase, RNA-directed DNA Polymerase, and Ribonuclease H.
32976	Linear peptide	KQFDTYNLW			6437	6445	orf1ab polyprotein [Severe acute respiratory syndrome coronavirus 2]	YP_009724389.1	Replicase polyprotein 1ab	P0DTD1	Severe acute respiratory syndrome coronavirus 2	Severe acute respiratory syndrome coronavirus 2	2697049
32998	Linear peptide	KQIKVRVDMVR			87	97	UL123; IE1	AAR31448.1	55 kDa immediate-early protein 1	F5HCM1	Human betaherpesvirus 5	Human betaherpesvirus 5	10359
33245	Linear peptide	KRVVINKDT			321	329	60 kDa chaperonin	P48219.1	60 kDa chaperonin	A1JIP3	Yersinia enterocolitica	Yersinia enterocolitica	630
33250	Linear peptide	KRWIILGLNK			131	140	gag protein	ABO73990.1	Gag polyprotein	P03349	Human immunodeficiency virus 1	Human immunodeficiency virus 1	11676
33269	Linear peptide	KSAGFPFNK			4892	4900	orf1ab polyprotein [Severe acute respiratory syndrome coronavirus 2]	YP_009724389.1	Replicase polyprotein 1ab	P0DTD1	Severe acute respiratory syndrome coronavirus 2	Severe acute respiratory syndrome coronavirus 2	2697049
33362	Linear peptide	KSKDELDY			392	399	Circumsporozoite protein	Q27325	Circumsporozoite (CS) protein	Q7K740	Plasmodium falciparum	Plasmodium falciparum	5833	Position 2 of this peptide has natural polymorphic variations.
33381	Linear peptide	KSKKTPMGF			2629	2637	Genome polyprotein	P26664.3	Genome polyprotein	P27958	Hepacivirus C	Hepacivirus C	11103
33382	Linear peptide	KSKKTPMGFSYDTRC			2629	2643	polyprotein	AAB67037.1	Genome polyprotein	P27958	Hepacivirus C	Hepacivirus C	11103
33502	Linear peptide	KSRRPLTTF			518	526	envelope glycoprotein E	NP_044538.1	Envelope glycoprotein E	P89475	Human alphaherpesvirus 2	Human alphaherpesvirus 2	10310
33576	Linear peptide	KSYETEYPK			1894	1902	polyprotein	ABG67747.1	Genome polyprotein	Q9Q6P4	West Nile virus	West Nile virus	11082
33618	Linear peptide	KTAVQMAVF			892	900	pol protein	ACJ76655.1	Gag-Pol polyprotein	P03369	Human immunodeficiency virus 1	Human immunodeficiency virus 1	11676
33667	Linear peptide	KTFPPTEPK			361	369	nucleocapsid phosphoprotein [Severe acute respiratory syndrome coronavirus 2]	QHD43423.2	Nucleoprotein	P0DTC9	Severe acute respiratory syndrome coronavirus 2	Severe acute respiratory syndrome coronavirus 2	2697049
33668	Linear peptide	KTFPPTEPKK			361	370	nucleocapsid phosphoprotein [Severe acute respiratory syndrome coronavirus 2]	QHD43423.2	Nucleoprotein	P0DTC9	Severe acute respiratory syndrome coronavirus 2	Severe acute respiratory syndrome coronavirus 2	2697049
33681	Linear peptide	KTGGPAIYKR												This epitope is a variant of the naturally occurring influenza nucleoprotein epitope at positions 91-99, with an alanine residue inserted between the P and I residues.	analog	Fragment of a Natural Sequence Molecule	KTGGPIYKR	91	99			Nucleoprotein	Nucleoprotein	Influenza A virus (A/Texas/1/1977(H3N2)) (Influenza A virus (A/Texas/1/77 (H3N2)))	Influenza A virus
33749	Linear peptide	KTKSDISSLFGQRIEVK			8	24	nonstructural protein 4B	YP_001527886.1	Genome polyprotein	Q9Q6P4	West Nile virus NY-99	West Nile virus NY-99	10000971	The author provided GenBank identifier was GI:11597240.
33856	Linear peptide	KTSERSQPR			51	59	HCV-1	AAA45676.1	Genome polyprotein	P27958	Hepacivirus C	Hepacivirus C	11103
33912	Linear peptide	KTWADEYLCV			480	489	FL-160-2 protein - Trypanosoma cruzi	JH0823	Trans-sialidase, putative	Q4DQV8	Trypanosoma cruzi	Trypanosoma cruzi	5693
33943	Linear peptide	KVAELVHFL			112	120	Melanoma-associated antigen 3	P43357.1	Melanoma-associated antigen 3	P43357	Homo sapiens	Homo sapiens	9606
33948	Linear peptide	KVAGFAKFLK			4433	4442	orf1ab polyprotein [Severe acute respiratory syndrome coronavirus 2]	YP_009724389.1	Replicase polyprotein 1ab	P0DTD1	Severe acute respiratory syndrome coronavirus 2	Severe acute respiratory syndrome coronavirus 2	2697049
33979	Linear peptide	KVEGEQHVIK			429	438	fusion protein	ABQ58820.1	Fusion glycoprotein F0	Q6WB98	Human metapneumovirus	Human metapneumovirus	162145
34027	Linear peptide	KVGNFTGLY			55	63	DNA polymerase	CAA10434.1	Protein P	Q69028	Hepatitis B virus	Hepatitis B virus	10407	Imported from the TopBank database.
34101	Linear peptide	KVLHKRTLGL			91	100	X protein	ACH95876.1	Protein X	Q69027	Hepatitis B virus	Hepatitis B virus	10407	Epitope sequence present in HBV subtypes adr, adw, and ayw.
34251	Linear peptide	KVVSLVILA			236	244	FL-160-2 protein - Trypanosoma cruzi	JH0823	Trans-sialidase, putative	Q4DQV8	Trypanosoma cruzi	Trypanosoma cruzi	5693
34482	Linear peptide	KYKLKHIVW			28	36	gag polyprotein	BAA00992.1	Gag polyprotein	P03349	Human immunodeficiency virus 1	Human immunodeficiency virus 1	11676
34598	Linear peptide	KYSPFRNGYMEPTLG			111	125	transcriptional activator Tax	AAG31572.1	Protein Tax-1	P03409	Human T-cell leukemia virus type I	Primate T-lymphotropic virus 1	194440
34605	Linear peptide	KYTDRKWCF			240	248	NS3 protein	Q3LXL6	Genome polyprotein	P17763	Dengue virus 3	Dengue virus	12637	This peptide was identified in a search of published Dengue NS3 sequences as a variant of epitope A24-NYA from Den-2 strain 16681. The peptide is derived from Dengue NS3 protein.
34616	Linear peptide	KYTSFPWLL			756	764	P protein	Q05486.1	Protein P	Q69028	Hepatitis B virus	Hepatitis B virus	10407
34637	Linear peptide	KYVQMALLAL			936	945	Polyprotein	Q9IZA3	Genome polyprotein	P27958	Hepatitis C virus subtype 2a	Hepacivirus C	11103
34642	Linear peptide	KYWNNHRQGI			54	63	methionine sulfoxide reductase B	YP_169878.1	Peptide-methionine (R)-S-oxide reductase	Q5NGG4	Francisella tularensis subsp. tularensis SCHU S4	Francisella tularensis	263
34671	Linear peptide	LAAKLVALGINAVAY			1403	1417	polyprotein	AAA45534.1	Genome polyprotein	P27958	Hepacivirus C	Hepacivirus C	11103
34851	Linear peptide	LALLLLDRL			219	227	nucleocapsid phosphoprotein [Severe acute respiratory syndrome coronavirus 2]	QHD43423.2	Nucleoprotein	P0DTC9	Severe acute respiratory syndrome coronavirus 2	Severe acute respiratory syndrome coronavirus 2	2697049	The epitope sequence is found in SARS-CoV-2 and SARS-CoV-1.
34918	Linear peptide	LAPTRVVAAEME			221	232	non-structural protein 3	CAA40704.1	Genome polyprotein	P17763	Dengue virus 4	Dengue virus	12637	The epitope sequence is identical in Dengue virus type 2 and type 3. In type 1, there are two differences - S at position 9 and A at position 12.
35237	Linear peptide	LDNINTPEGIIPALFEPERE			496	515	nonstructural protein 3	NP_722463.1	Genome polyprotein	P17763	Dengue virus type 1 Hawaii	Dengue virus type 1 Hawaii	10000440
35238	Linear peptide	LDNINTPEGIIPSMF			495	509	Nonstructural protein NS3	NP_739587.2	Genome polyprotein	P17763	Dengue virus 2 Thailand/16681/84	Dengue virus	12637
35407	Linear peptide	LEDRDRSEL			654	662	Genome polyprotein	P26664.3	Genome polyprotein	P27958	Hepatitis C virus genotype 1	Hepacivirus C	11103
35568	Linear peptide	LEKTKKDL			2249	2256	Polyprotein	Q9J8D4	Genome polyprotein	P17763	Dengue virus 2	Dengue virus	12637
35785	Linear peptide	LFAAFPSFA			21	29	14 kDa antigen	P0A5B7.2	Alpha-crystallin	P9WMK1	Mycobacterium tuberculosis	Mycobacterium tuberculosis	1773
35844	Linear peptide	LFGYPVYV			12	19	Protein Tax-1	P0C213.1	Protein Tax-1	P03409	Human T-cell leukemia virus type I	Primate T-lymphotropic virus 1	194440
35845	Linear peptide	LFGYPVYVF			12	20	Protein Tax-1	P03409.2	Protein Tax-1	P03409	Human T-cell leukemia virus type I	Primate T-lymphotropic virus 1	194440	The epitope sequence was cited in Yashiki et al. AIDS Res Hum Retroviruses. 2001 Jul 20;17(11):1047-61[PMID:11485622].
36062	Linear peptide	LGALTGTYVYNHLTPLRDWA			941	960	polyprotein	AAB67037.1	Genome polyprotein	P27958	Hepatitis C virus (isolate H77)	Hepacivirus C	11103	Epitopes were identified using overlapping 20mer peptides spanning the entire length of the HCV polyprotein.
36102	Linear peptide	LGFGAYMSK			1262	1270	HCV-1	AAA45676.1	Genome polyprotein	P27958	Hepacivirus C	Hepacivirus C	11103
36306	Linear peptide	LGRMNCSYENMTALE			51	65	K8.1	ABD28902.1	Protein K8.1	F5HB98	Human gammaherpesvirus 8	Human gammaherpesvirus 8	37296
36345	Linear peptide	LGVPPLRAWR			2912	2921	polyprotein	AAB67037.1	Genome polyprotein	P27958	Hepatitis C virus (isolate H77)	Hepacivirus C	11103	Epitopes were identified using overlapping 20mer peptides spanning the entire length of the HCV polyprotein.
36352	Linear peptide	LGWAGWLLSPRGSRPSWGPT			91	110	Polyprotein	P90247	Genome polyprotein	P27958	Hepacivirus C	Hepacivirus C	11103
36357	Linear peptide	LGYGFVNYI			87	95	ELAV-like protein 4 (Paraneoplastic encephalomyelitis antigen HuD) (Hu-antigen D)	P26378.1	ELAV-like protein 4	P26378	Homo sapiens	Homo sapiens	9606
36358	Linear peptide	LGYGFVNYV			61	69	ELAV-like protein 1	Q15717.2	ELAV-like protein 1	Q15717	Homo sapiens	Homo sapiens	9606
36402	Linear peptide	LHLYSHPIILGFRKI			501	515	P protein	Q05486.1	Protein P	Q69028	Hepatitis B virus	Hepatitis B virus	10407	P Protein includes DNA-directed DNA Polymerase, RNA-directed DNA Polymerase, and Ribonuclease H.
36432	Linear peptide	LHTDFEQVM			277	285	Non-capsid protein NS-1	P07298.1	Initiator protein NS1	Q9PZT1	Human parvovirus B19	Primate erythroparvovirus 1	1511900	Epitopes defined by mapping of pool responses. Published sequences [Shade et al J Virol 1986;58:921-936] were used for the synthesis of peptides representing the nonstructural (NS) protein, the minor structural protein (VP1ur) and the major structural protein (VP2).
36504	Linear peptide	LIFCHSKKK			1391	1399	polyprotein precursor	BAA01582.1	Genome polyprotein	P27958	Hepacivirus C	Hepacivirus C	11103
36563	Linear peptide	LIISPLPRV			156	164	Accessory protein p30II	P0C214.1	Accessory protein p30II	P0C214	Human T-cell leukemia virus type I	Primate T-lymphotropic virus 1	194440
36599	Linear peptide	LILGLLPAI			16	24	putative D-ribose-binding protein	NP_301386.1	Putative D-ribose-binding protein	Q49738	Mycobacterium leprae	Mycobacterium leprae	1769	This peptide was chosen for study based on its high predictive score for binding to HLA molecules, from the ORFs present in M.leprae and not in other Mycobacterium sequences at the time of the study.
36621	Linear peptide	LILYLCVPRCRRKKP			211	225	glycoprotein gp35/37	AAC59622.1	Protein K8.1	F5HB98	Human gammaherpesvirus 8	Human gammaherpesvirus 8	37296
36676	Linear peptide	LIRACMLVR			918	926	polyprotein	BAA09073.1	Genome polyprotein	P27958	Hepatitis C virus subtype 1b	Hepacivirus C	11103
36688	Linear peptide	LIRLKPTL			1611	1618	Genome polyprotein	P26664.3	Genome polyprotein	P27958	Hepatitis C virus genotype 1	Hepacivirus C	11103
36717	Linear peptide	LITAAAVTLWENGASSVW			201	218	nonstructural protein 4B	YP_001527886.1	Genome polyprotein	Q9Q6P4	West Nile virus NY-99	West Nile virus NY-99	10000971	The author provided GenBank identifier was GI:11597240.
36723	Linear peptide	LITGRLAAL			881	889	Spike glycoprotein precursor	P15423.1	Spike glycoprotein	A0A0P0K6L9	Human coronavirus 229E	Human coronavirus 229E	11137
36724	Linear peptide	LITGRLQSL			978	986	Spike glycoprotein precursor	P59594.1	Spike glycoprotein	P59594	SARS-CoV1	SARS-CoV1	10002316
37073	Linear peptide	LLACAGLAY			522	530	sporozoite surface protein 2	NP_705260.1	Thrombospondin-related anonymous protein	Q76NM2	Plasmodium falciparum 3D7	Plasmodium falciparum	5833	Imported from the TopBank database (internal database of LIAI) and recurated.
37074	Linear peptide	LLACAGLAYK			522	531	sporozoite surface protein 2	NP_705260.1	Thrombospondin-related anonymous protein	Q76NM2	Plasmodium falciparum 3D7	Plasmodium falciparum	5833	Imported from the TopBank database (internal database of LIAI) and recurated.
37079	Linear peptide	LLADARVCSC			725	734	Genome polyprotein	P26664.3	Genome polyprotein	P27958	Hepacivirus C	Hepacivirus C	11103
37097	Linear peptide	LLALLSCLTV			178	187	Genome polyprotein	P27958.3	Genome polyprotein	P27958	Hepatitis C virus subtype 1b	Hepacivirus C	11103
37104	Linear peptide	LLAQFTSAI			527	535	polymerase [Hepatitis B virus]	CAF28868.1	Protein P	Q69028	Hepatitis B virus	Hepatitis B virus	10407
37115	Linear peptide	LLAVSSILLL					Circumsporozoite	SRC280011	Circumsporozoite (CS) protein	Q7K740	Plasmodium falciparum	Plasmodium falciparum	5833	The authors indicate that the epitope is derived from the P. vivax circumsporozoite protein aa 6-15, however, no exact match was found using a BLAST search.
37120	Linear peptide	LLCLIFLLV			251	259	Major surface antigen precursor	P17398.3			Hepatitis B virus	Hepatitis B virus	10407
37127	Linear peptide	LLCPAGHAV			1169	1177	polyprotein	AAY82030.1	Genome polyprotein	P27958	Hepatitis C virus genotype 1	Hepacivirus C	11103
37136	Linear peptide	LLCPTGHAV			1169	1177	Genome polyprotein	P27958.3	Genome polyprotein	P27958	Hepacivirus C	Hepacivirus C	11103
37140	Linear peptide	LLDAHIPQL			3	11	Hypothetical protein esxG (PE family protein)	O53692.1	ESAT-6-like protein EsxG	O53692	Mycobacterium tuberculosis	Mycobacterium tuberculosis	1773
37144	Linear peptide	LLDDFVEII			6750	6758	Replicase polyprotein 1ab	P0DTD1.1	Replicase polyprotein 1ab	P0DTD1	Severe acute respiratory syndrome coronavirus 2	Severe acute respiratory syndrome coronavirus 2	2697049
37146	Linear peptide	LLDEGKQSL			28	36	6 kDa early secretory antigenic target	P0A564.2	6 kDa early secretory antigenic target	P9WNK7	Mycobacterium tuberculosis	Mycobacterium tuberculosis	1773
37153	Linear peptide	LLDFVRFMGV			284	293	Epstein-Barr nuclear antigen 6	P03204.1	Epstein-Barr nuclear antigen 6	P03204	Human gammaherpesvirus 4	Human gammaherpesvirus 4	10376	The following refers to the epitope id as found in the original FIMM database: P000116 This epitope sequence is found in both EBV EBNA 6A and 6B.
37170	Linear peptide	LLDPRVRGL			131	139	Major surface antigen precursor	P12934.3	Large envelope protein	Q76R62	Hepatitis B virus	Hepatitis B virus	10407
37181	Linear peptide	LLDTASALY			30	38	core	CAA59522.1	Capsid protein	Q76R61	Hepatitis B virus	Hepatitis B virus	10407
37187	Linear peptide	LLDYQGMLPV			260	269	Major surface antigen precursor	P17398.3			Hepatitis B virus	Hepatitis B virus	10407
37251	Linear peptide	LLFGHPVYV													analog	Fragment of a Natural Sequence Molecule	LLFGYPVYV	11	19		tax	transcriptional activator Tax	Protein Tax-1	Human T-cell leukemia virus type I (Human T cell leukemia virus type 1)	Primate T-lymphotropic virus 1
37253	Linear peptide	LLFGYAVYV													analog	Fragment of a Natural Sequence Molecule	LLFGYPVYV	11	19		tax	transcriptional activator Tax	Protein Tax-1	Human T-cell leukemia virus type I (Human T cell leukemia virus type 1)	Primate T-lymphotropic virus 1
37254	Linear peptide	LLFGYPRYV													analog	Fragment of a Natural Sequence Molecule	LLFGYPVYV	11	19		tax	transcriptional activator Tax	Protein Tax-1	Human T-cell leukemia virus type I (Human T cell leukemia virus type 1)	Primate T-lymphotropic virus 1
37255	Linear peptide	LLFGYPVAV													analog	Fragment of a Natural Sequence Molecule	LLFGYPVYV	11	19		tax	transcriptional activator Tax	Protein Tax-1	Human T-cell leukemia virus type I (Human T cell leukemia virus type 1)	Primate T-lymphotropic virus 1
37257	Linear peptide	LLFGYPVYV			11	19	Protein Tax-1	P14079.2	Protein Tax-1	P03409	Human T-cell leukemia virus type I	Primate T-lymphotropic virus 1	194440
37273	Linear peptide	LLFLLLADA			721	729	Genome polyprotein	P26664.3	Genome polyprotein	P27958	Hepatitis C virus (isolate 1)	Hepacivirus C	11103
37286	Linear peptide	LLFNILGGWV			1807	1816	Genome polyprotein	P29846.3	Genome polyprotein	P27958	Hepatitis C virus genotype 1	Hepacivirus C	11103
37289	Linear peptide	LLFNKVTLA			822	830	surface glycoprotein [Severe acute respiratory syndrome coronavirus 2]	QPC41132.1	Spike glycoprotein	P0DTC2	Severe acute respiratory syndrome coronavirus 2	Severe acute respiratory syndrome coronavirus 2	2697049
37313	Linear peptide	LLGCAANWI			752	760	DNA polymerase	CAA10434.1	Protein P	Q69028	Hepatitis B virus	Hepatitis B virus	10407
37317	Linear peptide	LLGCIITSL			1039	1047	Genome polyprotein	P26662.3	Genome polyprotein	P27958	Hepatitis C virus (isolate Japanese)	Hepacivirus C	11103
37347	Linear peptide	LLGLWGLATA			743	752	Sialidase 85-1.1 precursor	P18269.2	Trans-sialidase, putative	Q4D825	Trypanosoma cruzi	Trypanosoma cruzi	5693
37350	Linear peptide	LLGLWGTAAL			1049	1058	trans-sialidase	XP_818394.1	Trans-sialidase, putative	Q4DVI7	Trypanosoma cruzi	Trypanosoma cruzi	5693
37351	Linear peptide	LLGLWVFAAL			948	957	trans-sialidase	XP_818403.1	Trans-sialidase, putative	Q4DVJ7	Trypanosoma cruzi	Trypanosoma cruzi	5693
37364	Linear peptide	LLGRNSFEV			264	272	Cellular tumor antigen p53	P04637.4	Cellular tumor antigen p53	J3KP33	Homo sapiens	Homo sapiens	9606
37397	Linear peptide	LLHTDFEQV			276	284	Non-capsid protein NS-1	P07298.1	Initiator protein NS1	Q9PZT1	Human parvovirus B19	Primate erythroparvovirus 1	1511900	Epitopes defined by mapping of pool responses. Published sequences [Shade et al J Virol 1986;58:921-936] were used for the synthesis of peptides representing the nonstructural (NS) protein, the minor structural protein (VP1ur) and the major structural protein (VP2).
37398	Linear peptide	LLHTDFEQVM			276	285	Non-capsid protein NS-1	P07298.1	Initiator protein NS1	Q9PZT1	Human parvovirus B19	Primate erythroparvovirus 1	1511900
37421	Linear peptide	LLIRCINCQK			106	115	E6	AAD33252.1	Protein E6	P03126	Human papillomavirus type 16	Alphapapillomavirus 9	337041
37453	Linear peptide	LLKRLHQWI			1956	1964	polyprotein	BAD73987.1	Genome polyprotein	P27958	Hepatitis C virus subtype 1b	Hepacivirus C	11103
37466	Linear peptide	LLLCLIFLL			87	95	surface antigen	BAF44879.1	Large envelope protein	Q76R62	Hepatitis B virus	Hepatitis B virus	10407
37468	Linear peptide	LLLDDFVEI			6749	6757	orf1ab polyprotein [Severe acute respiratory syndrome coronavirus 2]	QHD43415.1	Replicase polyprotein 1ab	P0DTD1	Severe acute respiratory syndrome coronavirus 2	Severe acute respiratory syndrome coronavirus 2	2697049
37473	Linear peptide	LLLDRLNQL			223	231	Nucleoprotein	P59595.1	Nucleoprotein	P59595	SARS-CoV1	SARS-CoV1	10002316
37498	Linear peptide	LLLGLWGTAA			992	1001	FL-160-2 protein - Trypanosoma cruzi	JH0823	Trans-sialidase, putative	Q4DQV8	Trypanosoma cruzi	Trypanosoma cruzi	5693
37507	Linear peptide	LLLIWFRPV			579	587	large T antigen	AAT47414.1	Large T antigen	P14999	Human polyomavirus 1	Human polyomavirus 1	1891762
37511	Linear peptide	LLLKATLCI												The HBV splice-generated protein (HBSP) was recently identified by the authors. HBSP is encoded by a 2.2-kb singly spliced RNA, and the protein results from the fusion of a sequence encoding the N-terminal part of the polymerase (Pol) and a new ORF created by splicing events. A BLAST of the peptide sequence failed to return a match.
37515	Linear peptide	LLLLDRLNQL			221	230	nucleocapsid phosphoprotein [Severe acute respiratory syndrome coronavirus 2]	QHD43423.2	Nucleoprotein	P0DTC9	Severe acute respiratory syndrome coronavirus 2	Severe acute respiratory syndrome coronavirus 2	2697049
37536	Linear peptide	LLLNCLWSV			77	85	Spike glycoprotein precursor	P15423.1	Spike glycoprotein	A0A0P0K6L9	Human coronavirus 229E	Human coronavirus 229E	11137
37573	Linear peptide	LLMGTLGIV			82	90	E7 protein	ABL96585.1	Protein E7	P03129	Human papillomavirus type 16	Alphapapillomavirus 9	337041
37583	Linear peptide	LLMPILTLT			4632	4640	orf1ab polyprotein [Severe acute respiratory syndrome coronavirus 2]	YP_009724389.1	Replicase polyprotein 1ab	P0DTD1	Severe acute respiratory syndrome coronavirus 2	Severe acute respiratory syndrome coronavirus 2	2697049
37590	Linear peptide	LLMWEAVTV			108	116	VP1	BAF93325.1	Major capsid protein VP1	P14996	Human polyomavirus 1	Human polyomavirus 1	1891762
37607	Linear peptide	LLNGWRWRL			17	25	kaposin	AAC57155.1	Protein K12	Q77Q38	Human gammaherpesvirus 8	Human gammaherpesvirus 8	37296
37611	Linear peptide	LLNKHIDAYKTFPPTEPK			352	369	nucleocapsid phosphoprotein [Severe acute respiratory syndrome coronavirus 2]	QHD43423.2	Nucleoprotein	P0DTC9	Severe acute respiratory syndrome coronavirus 2	Severe acute respiratory syndrome coronavirus 2	2697049
37685	Linear peptide	LLPRRGPRL			36	44	Genome polyprotein	P29846.3	Genome polyprotein	P27958	Hepatitis C virus (isolate Taiwan)	Hepacivirus C	11103
37700	Linear peptide	LLQDSVDFSL			79	88	vimentin	NP_003371.1	Keratin, type I cytoskeletal 18	P05783	Homo sapiens	Homo sapiens	9606
37724	Linear peptide	LLQYGSFCT			753	761	surface glycoprotein [Severe acute respiratory syndrome coronavirus 2]	YP_009724390.1	Spike glycoprotein	P0DTC2	Severe acute respiratory syndrome coronavirus 2	Severe acute respiratory syndrome coronavirus 2	2697049	The epitope region is deduced from a reactive overlapping peptide pool.
37738	Linear peptide	LLREEVSFRV			2140	2149	polyprotein	AAA45534.1	Genome polyprotein	P27958	Hepatitis C virus (isolate Taiwan)	Hepacivirus C	11103
37766	Linear peptide	LLSAGIFGA			1148	1156	orf1ab polyprotein [Severe acute respiratory syndrome coronavirus 2]	YP_009724389.1	Replicase polyprotein 1ab	P0DTD1	Severe acute respiratory syndrome coronavirus 2	Severe acute respiratory syndrome coronavirus 2	2697049
37769	Linear peptide	LLSAWILTA			315	323	Latent membrane protein 2	Q69135	Latent membrane protein 2	P13285	Human gammaherpesvirus 4	Human gammaherpesvirus 4	10376
37822	Linear peptide	LLSSNLSWL			407	415	polymerase	AAP79852.1	Protein P	Q69028	Hepatitis B virus	Hepatitis B virus	10407
37830	Linear peptide	LLSTTEWQI			666	674	polyprotein	BAB18806.1	Genome polyprotein	P27958	Hepatitis C virus subtype 1b	Hepacivirus C	11103
37877	Linear peptide	LLTTSGVSA			386	394	cysteine proteinase cruzipain (EC 3.4.22.-) - Trypanosoma cruzi	A45629	Cysteine peptidase, putative	Q4E0J7	Trypanosoma cruzi	Trypanosoma cruzi	5693
37919	Linear peptide	LLVPFVQWFV			338	347	envelope protein	BAF48755.1	Large envelope protein	Q76R62	Hepatitis B virus	Hepatitis B virus	10407
37960	Linear peptide	LLWTLVVLL			197	205	latent membrane protein 2	AAB59844.1	Latent membrane protein 2	P13285	Human gammaherpesvirus 4	Human gammaherpesvirus 4	10376
37970	Linear peptide	LLYGYPVYV													analog	Fragment of a Natural Sequence Molecule	LLFGYPVYV	11	19		tax	transcriptional activator Tax	Protein Tax-1	Human T-cell leukemia virus type I (Human T cell leukemia virus type 1)	Primate T-lymphotropic virus 1
37991	Linear peptide	LMALTLSPYYKRY			826	838	polyprotein	AAY82034.1	Genome polyprotein	P27958	Hepatitis C virus genotype 1	Hepacivirus C	11103
38052	Linear peptide	LMIIPLINV			542	550	Glycoprotein GP85 precursor	P03231.1	Envelope glycoprotein H	P03231	Human gammaherpesvirus 4	Human gammaherpesvirus 4	10376
38082	Linear peptide	LMNNAFEWI			189	197	cysteine proteinase cruzipain (EC 3.4.22.-) - Trypanosoma cruzi	A45629	Cysteine peptidase, putative	Q4E0J7	Trypanosoma cruzi	Trypanosoma cruzi	5693
38083	Linear peptide	LMNNAFEWIV			189	198	cysteine proteinase cruzipain (EC 3.4.22.-) - Trypanosoma cruzi	A45629	Cysteine peptidase, putative	Q4E0J7	Trypanosoma cruzi	Trypanosoma cruzi	5693
38152	Linear peptide	LMWDNVGLV			424	432	L-aspartate oxidase	YP_170403.1	L-aspartate oxidase	Q5NEY9	Francisella tularensis subsp. tularensis SCHU S4	Francisella tularensis	263
38400	Linear peptide	LPAIVREAI			1680	1688	polyprotein	ABG75765.1	Genome polyprotein	P17763	Dengue virus 1	Dengue virus	12637
38427	Linear peptide	LPCVLWPVL			44	52	BZLF1	AAA66529.1	Trans-activator protein BZLF1	P03206	Human gammaherpesvirus 4	Human gammaherpesvirus 4	10376
38446	Linear peptide	LPEGMDPFAEK			769	779	Glycoprotein B precursor (Glycoprotein II)	P09257.1	Envelope glycoprotein B	P09257	Human alphaherpesvirus 3	Human alphaherpesvirus 3	10335	The epitope was selected for the presence of a C-terminal lysine and an amphipathic score > 13 predicted from the algorithm of Margalit.
38466	Linear peptide	LPFDKPTIM			418	426	nucleocapsid protein	ABF21284.1	Nucleoprotein	P03466	Influenza A virus (A/Iran/1/1957(H2N2))	Influenza A virus	11320
38468	Linear peptide	LPFDRTTIM			418	426	nucleoprotein	CAA24268.1	Nucleoprotein	P03466	Influenza A virus (A/Puerto Rico/8/1934(H1N1))	Influenza A virus	11320
38471	Linear peptide	LPFEKSTVM			418	426	nucleocapsid protein	ABC46569.1	Nucleoprotein	P03466	Influenza A virus (A/Memphis/4/1980(H3N2))	Influenza A virus	11320
38472	Linear peptide	LPFERATIM			418	426	nucleoprotein	AAV48837.1	Nucleoprotein	P03466	Influenza A virus (A/Brevig Mission/1/1918(H1N1))	Influenza A virus	11320
38494	Linear peptide	LPGCSFSIF			169	177	Genome polyprotein	P26663.3	Genome polyprotein	P27958	Hepacivirus C	Hepacivirus C	11103	This peptide is located in the NS3 region.
38549	Linear peptide	LPIWARPDY			2282	2290	polyprotein [Hepatitis C virus subtype 4a]	BAM95359.2	Genome polyprotein	P27958	Hepatitis C virus genotype 4	Hepacivirus C	11103
38556	Linear peptide	LPKLPGVPF			2000	2008	Genome polyprotein	Q00269.3			Hepacivirus C	Hepacivirus C	11103	This peptide is located in the NS4 region.
38698	Linear peptide	LPRWYFYYL			120	128	nucleoprotein [Human coronavirus OC43]	AGT51416.1	Nucleoprotein	P33469	Human coronavirus OC43	Betacoronavirus 1	694003
38701	Linear peptide	LPSDFFPSV			19	27	core protein	AAL31859.1	Capsid protein	Q76R61	Hepatitis B virus	Hepatitis B virus	10407
38724	Linear peptide	LPSTLRWFFNLFQLYRGPLD			614	633	Genome polyprotein	P08617.1	Genome polyprotein	P08617	Human hepatitis A virus Hu/Australia/HM175/1976	Hepatovirus A	12092
38745	Linear peptide	LPVCAFSSA			58	66	X protein [Hepatitis B virus]	BAA04917.1	Protein X	Q69027	Hepatitis B virus	Hepatitis B virus	10407
38782	Linear peptide	LPYPDPSRI			5221	5229	orf1ab polyprotein [Severe acute respiratory syndrome coronavirus 2]	QHD43415.1	Replicase polyprotein 1ab	P0DTD1	Severe acute respiratory syndrome coronavirus 2	Severe acute respiratory syndrome coronavirus 2	2697049
38783	Linear peptide	LPYPDPSRIL			5221	5230	orf1ab polyprotein [Severe acute respiratory syndrome coronavirus 2]	YP_009724389.1	Replicase polyprotein 1ab	P0DTD1	Severe acute respiratory syndrome coronavirus 2	Severe acute respiratory syndrome coronavirus 2	2697049
38851	Linear peptide	LQHYREVAA			197	205	Trans-activator protein BZLF1	P03206.2	Trans-activator protein BZLF1	P03206	Human herpesvirus 4 strain B95-8	Human gammaherpesvirus 4	10376
38874	Linear peptide	LQLGFSTGV			6032	6040	orf1ab polyprotein [Severe acute respiratory syndrome coronavirus 2]	YP_009724389.1	Replicase polyprotein 1ab	P0DTD1	Severe acute respiratory syndrome coronavirus 2	Severe acute respiratory syndrome coronavirus 2	2697049
38922	Linear peptide	LQNLARTI			69	76	6 kDa early secretory antigenic target	P0A564.2	6 kDa early secretory antigenic target	P9WNK7	Mycobacterium tuberculosis	Mycobacterium tuberculosis	1773
38974	Linear peptide	LQRGPQYSEHP			357	367	HCMVUL83	CAA35357.1	65 kDa phosphoprotein	Q6SW59	Human betaherpesvirus 5	Human betaherpesvirus 5	10359
39095	Linear peptide	LRGEARKTFVELMRR			526	540	nonstructural protein 3	NP_722463.1	Genome polyprotein	P17763	Dengue virus type 1 Hawaii	Dengue virus type 1 Hawaii	10000440
39339	Linear peptide	LSFALPIILKALYML			127	141	Nucleocapsid protein	Q89462	Nucleoprotein	Q89462	Sin Nombre orthohantavirus	Sin Nombre orthohantavirus	1980491	The epitope N 127-141 for the nucleocapsid protein of Sin Nombre virus was defined by the authors by investigating CD8+ (HLA-class I) T cell responses of infected patients.
39571	Linear peptide	LSPRPVSYLK			1153	1162	polyprotein	BAD73987.1	Genome polyprotein	P27958	Hepatitis C virus subtype 1b	Hepacivirus C	11103
39589	Linear peptide	LSPYYKRYIS			831	840	polyprotein	AAB67037.1	Genome polyprotein	P27958	Hepatitis C virus (isolate H77)	Hepacivirus C	11103	Epitopes were identified using overlapping 20mer peptides spanning the entire length of the HCV polyprotein.
39590	Linear peptide	LSPYYKRYISW			831	841	polyprotein	AAY82030.1	Genome polyprotein	P27958	Hepacivirus C	Hepacivirus C	11103
39591	Linear peptide	LSPYYKRYISWCLWWLQYFL			381	400	polyprotein	AAA45677.1	Genome polyprotein	P27958	Hepatitis C virus (isolate H77)	Hepacivirus C	11103	Epitopes were identified using overlapping 20mer peptides spanning the entire length of the HCV polyprotein.
39913	Linear peptide	LTGHMLDMY			5287	5295	orf1ab polyprotein [Severe acute respiratory syndrome coronavirus 2]	QHD43415.1	Replicase polyprotein 1ab	P0DTD1	Severe acute respiratory syndrome coronavirus 2	Severe acute respiratory syndrome coronavirus 2	2697049
40158	Linear peptide	LTRVEAQLHVWVPPL			850	864	polyprotein	AAA45534.1	Genome polyprotein	P27958	Hepacivirus C	Hepacivirus C	11103
40210	Linear peptide	LTTSQTLLF			1351	1359	polyprotein	AAA45677.1	Genome polyprotein	P27958	Hepatitis C virus (isolate H77)	Hepacivirus C	11103	Epitopes were identified using overlapping 20mer peptides spanning the entire length of the HCV polyprotein.
40247	Linear peptide	LTYRHKVVK			3098	3106	polyprotein precursor	NP_041724.2	Genome polyprotein	Q9Q6P4	West Nile virus	West Nile virus	11082
40253	Linear peptide	LVACHANCPTYRSHL			21	35	K8.1	ABD28902.1	Protein K8.1	F5HB98	Human gammaherpesvirus 8	Human gammaherpesvirus 8	37296
40262	Linear peptide	LVALLACLTV			8	17	Cytochrome P450 2A7	P20853.1	Cytochrome P450 2A7	P20853	Homo sapiens	Homo sapiens	9606	The following refers to the epitope id as found in the original FIMM database: P001345.
40264	Linear peptide	LVALLVCLTV			8	17	Cytochrome P450 2A6	P11509.3	Cytochrome P450 2A6	P11509	Homo sapiens	Homo sapiens	9606	The following refers to the epitope id as found in the original FIMM database: P001344.
40286	Linear peptide	LVCGKDGVK			213	221	SAG1 protein	AAO72426.1	SAG-related sequence SRS29B	V4Z6M2	Toxoplasma gondii RH	Toxoplasma gondii	5811	A panel of 84 nonamers were generated in order to identify epitopes within the surface antigen 1 (SAG1) of T. gondii.
40288	Linear peptide	LVCLLAISVVPPSGQ			31	45	kaposin	AAC57155.1	Protein K12	Q77Q38	Human gammaherpesvirus 8	Human gammaherpesvirus 8	37296
40447	Linear peptide	LVLLDYQGML			269	278	Major surface antigen precursor	P12934.3	Large envelope protein	Q76R62	Hepatitis B virus	Hepatitis B virus	10407
40459	Linear peptide	LVLSVNPYV			5365	5373	orf1ab polyprotein [Severe acute respiratory syndrome coronavirus 2]	YP_009724389.1	Replicase polyprotein 1ab	P0DTD1	Severe acute respiratory syndrome coronavirus 2	Severe acute respiratory syndrome coronavirus 2	2697049
40468	Linear peptide	LVMAQLLRI			332	340	structural protein	BAA00705.1	Genome polyprotein	P27958	Hepatitis C virus subtype 1a	Hepacivirus C	11103
40470	Linear peptide	LVMAQLLRT					Genome polyprotein	SRC279960	Genome polyprotein	P27958	Hepacivirus C	Hepacivirus C	11103
40559	Linear peptide	LVRLKPTL			1617	1624	polyprotein	AAC03058.1	Genome polyprotein	P27958	Hepacivirus C	Hepacivirus C	11103
40624	Linear peptide	LVVDFSQFSR			377	386	DNA polymerase	CAA10434.1	Protein P	Q69028	Hepatitis B virus	Hepatitis B virus	10407	Imported from the TopBank database.
40637	Linear peptide	LVVSQLLRI			332	340	polyprotein	BAA03375.1	Genome polyprotein	P27958	Hepacivirus C	Hepacivirus C	11103
40664	Linear peptide	LWFHISCLTF			101	110	core	CAA59522.1	Capsid protein	Q76R61	Hepatitis B virus	Hepatitis B virus	10407
40677	Linear peptide	LWLLWPVTL			54	62	membrane glycoprotein [Severe acute respiratory syndrome coronavirus 2]	QHD43419.1	Membrane protein	P0DTC5	Severe acute respiratory syndrome coronavirus 2	Severe acute respiratory syndrome coronavirus 2	2697049
40685	Linear peptide	LWPVTLACF			57	65	membrane glycoprotein [Severe acute respiratory syndrome coronavirus 2]	QHD43419.1	Membrane protein	P0DTC5	Severe acute respiratory syndrome coronavirus 2	Severe acute respiratory syndrome coronavirus 2	2697049
40784	Linear peptide	LYGVWPLLL			790	798	Genome polyprotein	P26662.3	Genome polyprotein	P27958	Hepacivirus C	Hepacivirus C	11103
41082	Linear peptide	MALTLSPY			827	834	Genome polyprotein	P26664.3	Genome polyprotein	P27958	Hepatitis C virus (isolate 1)	Hepacivirus C	11103
41085	Linear peptide	MALYDVVSKLPLAVM			2593	2607	polyprotein	ABR25251.1	Genome polyprotein	P27958	Hepacivirus C	Hepacivirus C	11103
41093	Linear peptide	MANIFRGSY			2464	2472	polyprotein	AGO67248.1	Genome polyprotein	P17763	Dengue virus 2	Dengue virus	12637
41174	Linear peptide	MAYAQKIFKIL			247	257	UL123; IE1	AAR31448.1	55 kDa immediate-early protein 1	F5HCM1	Human betaherpesvirus 5	Human betaherpesvirus 5	10359
41269	Linear peptide	MDRGLTVFVAVHVPD			1	15	kaposin	AAC57155.1	Protein K12	Q77Q38	Human gammaherpesvirus 8	Human gammaherpesvirus 8	37296
41407	Linear peptide	MENKAWLVHRQWFLD			481	495	polyprotein	ABW82016.1	Genome polyprotein	P17763	Dengue virus 2 D2/SG/05K4155DK1/2005	Dengue virus 2 D2/SG/05K4155DK1/2005	10002010	The authors cite reference Schreiber et al. J Virol 2009;83:4163 [PMID 19211734] as the source of the epitope sequence wherein accession U081177 (GI 158851630) is provided.
41460	Linear peptide	MEVTPSGTW			322	330	nucleocapsid phosphoprotein [Severe acute respiratory syndrome coronavirus 2]	QHD43423.2	Nucleoprotein	P0DTC9	Severe acute respiratory syndrome coronavirus 2	Severe acute respiratory syndrome coronavirus 2	2697049
41482	Linear peptide	MFDSSVLCECYDAGC			1511	1525	Genome polyprotein	P27958.3	Genome polyprotein	P27958	Hepatitis C virus subtype 1a	Hepacivirus C	11103
41622	Linear peptide	MGRSHFLCTFTFNSNNKEYT			580	599	Genome polyprotein	P08617.1	Genome polyprotein	P08617	Human hepatitis A virus Hu/Australia/HM175/1976	Hepatovirus A	12092
41898	Linear peptide	MLAAQMFIV			285	293	polyprotein	AAF01178.1	Genome polyprotein	P27958	Hepatitis C virus subtype 2a	Hepacivirus C	11103
41971	Linear peptide	MLILGLLPAILPACG			15	29	putative D-ribose-binding protein	NP_301386.1	Putative D-ribose-binding protein	Q49738	Mycobacterium leprae	Mycobacterium leprae	1769	This peptide was chosen for study based on its high predictive score for binding to HLA molecules.
42093	Linear peptide	MLWCKDGHV			6782	6790	orf1ab polyprotein [Severe acute respiratory syndrome coronavirus 2]	YP_009724389.1	Replicase polyprotein 1ab	P0DTD1	Severe acute respiratory syndrome coronavirus 2	Severe acute respiratory syndrome coronavirus 2	2697049
42094	Linear peptide	MLWGYLQYV			549	557	telomer length regulation protein TEL1	EDV12172.1	Serine/threonine-protein kinase TEL1	P38110	Saccharomyces cerevisiae	Saccharomyces cerevisiae	4932
42128	Linear peptide	MMISAGFSL			6425	6433	orf1ab polyprotein [Severe acute respiratory syndrome coronavirus 2]	YP_009724389.1	Replicase polyprotein 1ab	P0DTD1	Severe acute respiratory syndrome coronavirus 2	Severe acute respiratory syndrome coronavirus 2	2697049
42152	Linear peptide	MMMNWSPTT			322	330	polyprotein	AAY82055.1	Genome polyprotein	P27958	Hepatitis C virus (isolate H77)	Hepacivirus C	11103	Epitopes were identified using overlapping 20mer peptides spanning the entire length of the HCV polyprotein.
42260	Linear peptide	MPASWVMRI			3655	3663	orf1ab polyprotein [Severe acute respiratory syndrome coronavirus 2]	YP_009724389.1	Replicase polyprotein 1ab	P0DTD1	Severe acute respiratory syndrome coronavirus 2	Severe acute respiratory syndrome coronavirus 2	2697049
42290	Linear peptide	MPLETQLAI			77	85	protein antigen	AAA29733.1	Sexual stage-specific protein	Q6ZMA7	Plasmodium falciparum	Plasmodium falciparum	5833
42295	Linear peptide	MPNDPNRNV			300	308	Circumsporozoite protein precursor	P02893.1	Circumsporozoite (CS) protein	Q7K740	Plasmodium falciparum	Plasmodium falciparum	5833
42299	Linear peptide	MPNGLIAQF			501	509	nonstructural protein 3	YP_001527884.1	Genome polyprotein	Q9Q6P4	West Nile virus	West Nile virus	11082
42342	Linear peptide	MPVGGQSSF			110	118	Antigen 85-B precursor (85B) (Extracellular alpha-antigen) (Antigen 85 complex B) (Ag85B) (Mycolyl transferase 85B) (Fibronectin-binding protein B) (30 kDa extracellular protein)	P31952	Diacylglycerol acyltransferase/mycolyltransferase Ag85B	P9WQP1	Mycobacterium tuberculosis	Mycobacterium tuberculosis	1773
42430	Linear peptide	MQWNSTAFHQTLQDP			120	134	Major surface antigen precursor	P03141.3	Large envelope protein	Q76R62	Hepatitis B virus	Hepatitis B virus	10407	Data originally imported from the HLA Ligand Database (http://hlaligand.ouhsc.edu/) and recurated by IEDB. The sequence is derived from the reference by AR Neurath, et al (Nature, (1984) 224:392-395).
42455	Linear peptide	MRDHTITLL			330	338	Probable Na(+)-translocating NADH-quinone reductase subunit A	O84639.1	Na(+)-translocating NADH-quinone reductase subunit A	O84639	Chlamydia trachomatis	Chlamydia trachomatis	813	Data originally imported from the HLA Ligand Database (http://hlaligand.ouhsc.edu/) and recurated.
42648	Linear peptide	MSRIGMEVTPSGTWL			317	331	nucleocapsid phosphoprotein [Severe acute respiratory syndrome coronavirus 2]	QHD43423.2	Nucleoprotein	P0DTC9	Severe acute respiratory syndrome coronavirus 2	Severe acute respiratory syndrome coronavirus 2	2697049
42672	Linear peptide	MSSTQIRTEIPVALL			1	15	K8.1	ABD28902.1	Protein K8.1	F5HB98	Human gammaherpesvirus 8	Human gammaherpesvirus 8	37296
42737	Linear peptide	MTALEAVSLNGTRLA			61	75	K8.1	ABD28902.1	Protein K8.1	F5HB98	Human gammaherpesvirus 8	Human gammaherpesvirus 8	37296
42797	Linear peptide	MTEQQWNFAGIEAAASAIQG			1	20	6 kDa early secretory antigenic target	P0A564.2	6 kDa early secretory antigenic target	P9WNK7	Mycobacterium tuberculosis	Mycobacterium tuberculosis	1773
42819	Linear peptide	MTKEEFTRY			2544	2552	polyprotein precursor	NP_041724.2	Genome polyprotein	Q9Q6P4	West Nile virus	West Nile virus	11082
42897	Linear peptide	MTYAAPLFV			127	135	RNA polymerase beta-subunit	AAA21416.1	DNA-directed RNA polymerase subunit beta	P9WGY9	Mycobacterium tuberculosis	Mycobacterium tuberculosis	1773
42972	Linear peptide	MVMCGGSLYV			5058	5067	orf1ab polyprotein [Severe acute respiratory syndrome coronavirus 2]	YP_009724389.1	Replicase polyprotein 1ab	P0DTD1	Severe acute respiratory syndrome coronavirus 2	Severe acute respiratory syndrome coronavirus 2	2697049	The epitope region is deduced from a reactive overlapping peptide pool.
43089	Linear peptide	MYSSAEGDL			1104	1112	Polyprotein	Q9IZA3	Genome polyprotein	P27958	Hepatitis C virus subtype 2a	Hepacivirus C	11103
43108	Linear peptide	NAACMALNI			121	129	Major outer membrane porin, serovar E precursor	P17451.1	Major outer membrane porin, serovar D	Q46409	Chlamydia trachomatis	Chlamydia trachomatis	813	The epitope is imported from Functional Molecular Immunology (FIMM) and HLA Ligand databases, and recurated by IEDB.
43310	Linear peptide	NASRCWVAM			234	242	polyprotein	AAW78019.1	Genome polyprotein	P27958	Hepatitis C virus (isolate H77)	Hepacivirus C	11103
43447	Linear peptide	NDGVIFFFNPGELLPEAAGP			194	213	IMMUNOGENIC PROTEIN MPT64 (ANTIGEN MPT64/MPB64)	CAA98382.1	Immunogenic protein MPT64	P9WIN9	Mycobacterium tuberculosis H37Rv	Mycobacterium tuberculosis	1773
43619	Linear peptide	NEGCGWAGW			88	96	Genome polyprotein	P26664.3	Genome polyprotein	P27958	Hepacivirus C	Hepacivirus C	11103
43621	Linear peptide	NEGCGWMGW			88	96	largest ORF	AAB02128.1	Genome polyprotein	P27958	Hepatitis C virus (isolate H77)	Hepacivirus C	11103	Epitopes were identified using overlapping 20mer peptides spanning the entire length of the HCV polyprotein.
43624	Linear peptide	NEGLGWAGW			88	96	Genome polyprotein	P26660.3	Genome polyprotein	P27958	Hepatitis C virus isolate HC-J6	Hepacivirus C	11103
43627	Linear peptide	NEGLGWTGW			87	95	core protein	AAX68853.1	Genome polyprotein	P27958	Hepacivirus C	Hepacivirus C	11103
43628	Linear peptide	NEGMGWAGW			88	96	polyprotein	BAA03375.1	Genome polyprotein	P27958	Hepatitis C virus subtype 1b	Hepacivirus C	11103
43756	Linear peptide	NETCGWAGW					Genome polyprotein	SRC279960	Genome polyprotein	P27958	Hepacivirus C	Hepacivirus C	11103
43937	Linear peptide	NFTRGDRCNL			649	658	polyprotein	AAF01178.1	Genome polyprotein	P27958	Hepatitis C virus subtype 2a	Hepacivirus C	11103
44133	Linear peptide	NHDSPDAEL			2218	2226	Genome polyprotein	P26664.3	Genome polyprotein	P27958	Hepatitis C virus genotype 1	Hepacivirus C	11103
44214	Linear peptide	NIEFFTKNSAF			211	221	UL123; IE1	AAR31448.1	55 kDa immediate-early protein 1	F5HCM1	Human betaherpesvirus 5	Human betaherpesvirus 5	10359
44327	Linear peptide	NIRQAGVQY			75	83	ESAT-6-like protein esxB	P0A566.2	ESAT-6-like protein EsxB	P9WNK5	Mycobacterium tuberculosis H37Rv	Mycobacterium tuberculosis	1773	Peptide shown by peptide truncation analysis to be the minimal epitope recognized by HLA-B*1502 restricted CD8 T cell clones derived from an individual with active Tb by in vitro stimulation with source species-infected dendritic cells. For truncation analysis, each peptide is tested over a range of concentrations, and that giving a T cell response at the lowest concentration is defined as the mi…
44649	Linear peptide	NLAMAIAKSVPVYGM			336	350	Non-capsid protein NS-1	P07298.1	Initiator protein NS1	Q9PZT1	Human parvovirus B19	Primate erythroparvovirus 1	1511900	Published sequences [Shade et al J Virol 1986;58:921-936] were used for the synthesis of peptides representing the nonstructural (NS) protein, the minor structural protein (VP1ur) and the major structural protein (VP2).
44653	Linear peptide	NLARTISEAGQAMASTEGNV			71	90	6 kDa early secretory antigenic target	P0A564.2	6 kDa early secretory antigenic target	P9WNK7	Mycobacterium tuberculosis	Mycobacterium tuberculosis	1773
44802	Linear peptide	NLLVTGFDT			260	268	PE-PGRS family protein	ZP_02552202.1			Mycobacterium tuberculosis	Mycobacterium tuberculosis	1773
44814	Linear peptide	NLNESLIDL			1192	1200	Spike glycoprotein	P0DTC2.1	Spike glycoprotein	P0DTC2	Severe acute respiratory syndrome coronavirus 2	Severe acute respiratory syndrome coronavirus 2	2697049
44833	Linear peptide	NLPGCSFSI			168	176	polyprotein	BAA03375.1	Genome polyprotein	P27958	Hepatitis C virus subtype 1a	Hepacivirus C	11103
44920	Linear peptide	NLVPMVATV			495	503	HCMVUL83	CAA35357.1	65 kDa phosphoprotein	Q6SW59	Human betaherpesvirus 5	Human betaherpesvirus 5	10359
44927	Linear peptide	NLWNTFTRL			6443	6451	orf1ab polyprotein [Severe acute respiratory syndrome coronavirus 2]	YP_009724389.1	Replicase polyprotein 1ab	P0DTD1	Severe acute respiratory syndrome coronavirus 2	Severe acute respiratory syndrome coronavirus 2	2697049
44976	Linear peptide	NMFTPYIGV			285	293	Major outer membrane porin, serovar A precursor	P23732.1	Major outer membrane porin, serovar D	Q46409	Chlamydia trachomatis	Chlamydia trachomatis	813	Data originally imported from the HLA Ligand Database (http://hlaligand.ouhsc.edu/) and recurated.
45000	Linear peptide	NMLRIMASL			5020	5028	orf1ab polyprotein [Severe acute respiratory syndrome coronavirus 2]	YP_009724389.1	Replicase polyprotein 1ab	P0DTD1	Severe acute respiratory syndrome coronavirus 2	Severe acute respiratory syndrome coronavirus 2	2697049
45001	Linear peptide	NMLSTVLGV			413	421	PB1 polymerase subunit	AAA43637.1	RNA-directed RNA polymerase catalytic subunit	P03431	Influenza A virus	Influenza A virus	11320
45371	Linear peptide	NPIQLSSYSL			7033	7042	orf1ab polyprotein [Severe acute respiratory syndrome coronavirus 2]	YP_009724389.1	Replicase polyprotein 1ab	P0DTD1	Severe acute respiratory syndrome coronavirus 2	Severe acute respiratory syndrome coronavirus 2	2697049
45374	Linear peptide	NPKASLLSL			306	314	Nucleoprotein	P03418.1	Nucleoprotein	O42053	Human respiratory syncytial virus A2	Human orthopneumovirus	11250
45652	Linear peptide	NRAKQVIKL			7	15	Probable ATP-dependent Clp protease ATP-binding subunit	O84288.1	Probable ATP-dependent Clp protease ATP-binding subunit	O84288	Chlamydia trachomatis	Chlamydia trachomatis	813	Data originally imported from the HLA Ligand Database (http://hlaligand.ouhsc.edu/) and recurated.
45672	Linear peptide	NRELIQQEL			114	122	hypothetical protein CT847	NP_220368.1	Uncharacterized protein	O84854	Chlamydia trachomatis	Chlamydia trachomatis	813	Data originally imported from the HLA Ligand Database (http://hlaligand.ouhsc.edu/) and recurated.
45677	Linear peptide	NRFSVAYML			1689	1697	Probable outer membrane protein pmpC precursor	O84419.1	Probable outer membrane protein PmpC	O84419	Chlamydia trachomatis	Chlamydia trachomatis	813	Data originally imported from the HLA Ligand Database (http://hlaligand.ouhsc.edu/) and recurated.
45749	Linear peptide	NRVPFSATTTTTRGR			171	185	glycoprotein gp35/37	AAC59622.1	Protein K8.1	F5HB98	Human gammaherpesvirus 8	Human gammaherpesvirus 8	37296
46243	Linear peptide	NTRPPLGNWF			541	550	polyprotein	AAB67037.1	Genome polyprotein	P27958	Hepatitis C virus (isolate H77)	Hepacivirus C	11103	Epitopes were identified using overlapping 20mer peptides spanning the entire length of the HCV polyprotein.
46480	Linear peptide	NVSIPWTHK			47	55	DNA polymerase	CAA10434.1	Protein P	Q69028	Hepatitis B virus	Hepatitis B virus	10407	Imported from the TopBank database.
46499	Linear peptide	NVTSIHSLL			21	29	6 kDa early secretory antigenic target	P0A564.2	6 kDa early secretory antigenic target	P9WNK7	Mycobacterium tuberculosis	Mycobacterium tuberculosis	1773
46575	Linear peptide	NYADRKWCF			2031	2039	polyprotein	AAG30730.1	Genome polyprotein	P17763	Dengue virus 2	Dengue virus	12637	This peptide was identified in a search of published Dengue NS3 sequences as a variant of epitope A24-NYA from Den-2 strain 16681. The peptide is derived from Dengue NS3 protein.
46576	Linear peptide	NYADRRWCF			556	564	NS3 protein	NP_739587.1	Genome polyprotein	P17763	Dengue virus 2 Thailand/NGS-C/1944	Dengue virus	12637
46625	Linear peptide	NYIPQQLAL			490	498	hypothetical glycine-rich protein Rv3812 - Mycobacterium tuberculosis (strain H37RV)	H70520	PE-PGRS family protein PE_PGRS62	L7N680	Mycobacterium tuberculosis	Mycobacterium tuberculosis	1773	Sequence of epitope is found in PMID: 15652669. Chandra et. at., Vaccine 23 (2005) 1265-1272.
46672	Linear peptide	NYNNLDDKF			309	317	Periplasmic L-asparaginase II precursor	YP_169502.1	Periplasmic L-asparaginase II	Q5NHJ0	Francisella tularensis subsp. tularensis SCHU S4	Francisella tularensis	263
46713	Linear peptide	NYTIFKIRM			627	635	Polyprotein	Q9IZA3	Genome polyprotein	P27958	Hepatitis C virus subtype 2a	Hepacivirus C	11103
46755	Linear peptide	PAAYAAQGYKVLVLNPSVAA			1241	1260	HCV-1	AAA45676.1	Genome polyprotein	P27958	Hepatitis C virus genotype 1	Hepacivirus C	11103
46931	Linear peptide	PARLLLKATLCIPHV
47005	Linear peptide	PAWSRRTLL			745	753	RL2	CAB06705.1	RL2 protein	P89473	Human alphaherpesvirus 2	Human alphaherpesvirus 2	10310
47017	Linear peptide	PCEPEPDVAVL			2161	2171	Genome polyprotein	P26664.3	Genome polyprotein	P27958	Hepatitis C virus genotype 1	Hepacivirus C	11103
47760	Linear peptide	PGTGPGNGLGEKGDT			6	20	EBNA-1 protein	Q777E1	Epstein-Barr nuclear antigen 1	P03211	Human gammaherpesvirus 4	Human gammaherpesvirus 4	10376
47854	Linear peptide	PHSVVNPFVK			345	354	Glycoprotein I precursor (Glycoprotein IV) (GI) (GPIV)	P09258.1	Envelope glycoprotein I	P09258	Human alphaherpesvirus 3	Human alphaherpesvirus 3	10335	The epitope was selected for the presence of a C-terminal lysine and an amphipathic score > 13 predicted from the algorithm of Margalit.
48321	Linear peptide	PLFGYPVYV													analog	Fragment of a Natural Sequence Molecule	LLFGYPVYV	11	19		tax	transcriptional activator Tax	Protein Tax-1	Human T-cell leukemia virus type I (Human T cell leukemia virus type 1)	Primate T-lymphotropic virus 1
48458	Linear peptide	PLPVVFPIVQGELSKQTGQQ			154	173	IMMUNOGENIC PROTEIN MPT64 (ANTIGEN MPT64/MPB64)	CAA98382.1	Immunogenic protein MPT64	P9WIN9	Mycobacterium tuberculosis H37Rv	Mycobacterium tuberculosis	1773
48836	Linear peptide	PPMVEGAAAEGDDGD			611	625	EBNA-1 protein	Q777E1	Epstein-Barr nuclear antigen 1	P03211	Human gammaherpesvirus 4	Human gammaherpesvirus 4	10376
48896	Linear peptide	PPQPEYDLELITSCS			2773	2787	Genome polyprotein	P27958.3	Genome polyprotein	P27958	Hepatitis C virus subtype 1a	Hepacivirus C	11103
48915	Linear peptide	PPSGQRGPVAFRTRV			41	55	kaposin	AAC57155.1	Protein K12	Q77Q38	Human gammaherpesvirus 8	Human gammaherpesvirus 8	37296
49485	Linear peptide	PSQEPMSIYVY			104	114	HCMVUL83	CAA35357.1	65 kDa phosphoprotein	Q6SW59	Human betaherpesvirus 5	Human betaherpesvirus 5	10359
49831	Linear peptide	PVALLILCLCLVACH			11	25	K8.1	ABD28902.1	Protein K8.1	F5HB98	Human gammaherpesvirus 8	Human gammaherpesvirus 8	37296
49923	Linear peptide	PVNRPIDWK			612	620	DNA polymerase [Hepatitis B virus]	BAB20451.1	Protein P	Q69028	Hepatitis B virus	Hepatitis B virus	10407
50089	Linear peptide	PYFVRAQGLI			910	919	Genome polyprotein	P26662.3	Genome polyprotein	P27958	Hepacivirus C	Hepacivirus C	11103
50104	Linear peptide	PYIEQGMQL			1716	1724	polyprotein	BAA25076.1	Genome polyprotein	P27958	Hepacivirus C	Hepacivirus C	11103
50124	Linear peptide	PYKRIEELL			187	195	Protein Tax-1	P03409.2	Protein Tax-1	P03409	Human T-cell leukemia virus type I	Primate T-lymphotropic virus 1	194440	The epitope sequence was cited in Yashiki et al. AIDS Res Hum Retroviruses. 2001 Jul 20;17(11):1047-61[PMID:11485622].
50130	Linear peptide	PYLFWLAAIA			131	140	membrane protein	AAA45887.1	Latent membrane protein 2	P13285	Human gammaherpesvirus 4	Human gammaherpesvirus 4	10376
50240	Linear peptide	QAEPDRAHY			44	52	E7	AAD33253.1	Protein E7	P03129	Human papillomavirus type 16	Alphapapillomavirus 9	337041
50253	Linear peptide	QAFTFSPTYK			654	663	DNA polymerase	CAA10434.1	Protein P	Q69028	Hepatitis B virus	Hepatitis B virus	10407	Imported from the TopBank database.
50292	Linear peptide	QAISPRTLNAW			145	155	gag polyprotein	BAA00992.1	Gag polyprotein	P03349	Human immunodeficiency virus 1	Human immunodeficiency virus 1	11676
50298	Linear peptide	QAKWRLQTL			158	166	EBNA3A nuclear protein	Q8AZJ8	Epstein-Barr nuclear antigen 3	P12977	Human gammaherpesvirus 4	Human gammaherpesvirus 4	10376
50586	Linear peptide	QEFFWDANDIY			511	521	HCMVUL83	CAA35357.1	65 kDa phosphoprotein	Q6SW59	Human betaherpesvirus 5	Human betaherpesvirus 5	10359
50596	Linear peptide	QEGAMHTAL			536	544	polyprotein	ABG75765.1	Genome polyprotein	P17763	Dengue virus 1	Dengue virus	12637
50727	Linear peptide	QEYADVFHLY			5267	5276	orf1ab polyprotein [Severe acute respiratory syndrome coronavirus 2]	QHD43415.1	Replicase polyprotein 1ab	P0DTD1	Severe acute respiratory syndrome coronavirus 2	Severe acute respiratory syndrome coronavirus 2	2697049
50779	Linear peptide	QFKDNVILL			346	354	N protein	AAP13445.1	Nucleoprotein	P59595	SARS coronavirus Urbani	SARS coronavirus Urbani	228330
50894	Linear peptide	QGKRLEPSWASVKKDLISYG			1536	1555	Genome polyprotein	P27909.2	Genome polyprotein	P17763	Dengue virus type 1 Hawaii	Dengue virus type 1 Hawaii	10000440
51089	Linear peptide	QIKVRVDMV			88	96	UL123; IE1	AAR31448.1	55 kDa immediate-early protein 1	F5HCM1	Human betaherpesvirus 5	Human betaherpesvirus 5	10359
51104	Linear peptide	QIMYNYPAM			3	11	low molecular weight protein antigen 7	NP_214802.1	ESAT-6-like protein EsxH	P9WNK3	Mycobacterium tuberculosis	Mycobacterium tuberculosis	1773
51250	Linear peptide	QKRTATKQYNVTQAF			261	275	nucleocapsid protein	ABI96968.1	Nucleoprotein	P59595	SARS-CoV1	SARS-CoV1	10002316
51311	Linear peptide	QLDPARDVL			8	16	X protein	ABR68906.1	Protein X	Q69027	Hepatitis B virus	Hepatitis B virus	10407
51342	Linear peptide	QLFNHTMFI			478	486	myosin-9	NP_002464.1	Myosin-9	P35579	Homo sapiens	Homo sapiens	9606
51346	Linear peptide	QLFTFSPRR			289	297	structural protein	BAA00705.1	Genome polyprotein	P27958	Hepacivirus C	Hepacivirus C	11103
51351	Linear peptide	QLGAFLTNV			178	186	transcriptional activator Tax	AAG31572.1	Protein Tax-1	P03409	Human T-cell leukemia virus type I	Primate T-lymphotropic virus 1	194440
51388	Linear peptide	QLKGMSYSM			573	581	polyprotein	AGO67248.1	Genome polyprotein	P17763	Dengue virus 2	Dengue virus	12637
51410	Linear peptide	QLLGQTADV			59	67	hypothetical protein ML1057	NP_301777.1	Uncharacterized protein	Q7AQA0	Mycobacterium leprae	Mycobacterium leprae	1769	This peptide was chosen for study based on its high predictive score for binding to HLA molecules, from the ORFs present in M.leprae and not in other Mycobacterium sequences at the time of the study.
51443	Linear peptide	QLMCQPILLL			2563	2572	orf1ab polyprotein [Severe acute respiratory syndrome coronavirus 2]	YP_009724389.1	Replicase polyprotein 1ab	P0DTD1	Severe acute respiratory syndrome coronavirus 2	Severe acute respiratory syndrome coronavirus 2	2697049	The epitope region is deduced from a reactive overlapping peptide pool.
51526	Linear peptide	QLRRHIDLLV			257	266	Genome polyprotein	P26664.3	Genome polyprotein	P27958	Hepatitis C virus (isolate 1)	Hepacivirus C	11103	Previously identified HLA-A2-restricted HCV CTL epitope.
51528	Linear peptide	QLRRIDLLV					Genome polyprotein	SRC279960	Genome polyprotein	P27958	Hepatitis C virus genotype 1	Hepacivirus C	11103
51532	Linear peptide	QLSAPSLKATCTANH			2205	2219	polyprotein	AAA45534.1	Genome polyprotein	P27958	Hepacivirus C	Hepacivirus C	11103
51562	Linear peptide	QLTYVVIAIL			2226	2235	polyprotein	AGO67248.1	Genome polyprotein	P17763	Dengue virus 2	Dengue virus	12637
51604	Linear peptide	QMDYSNGLFV			610	619	FL-160-2 protein - Trypanosoma cruzi	JH0823	Trans-sialidase, putative	Q4DQV8	Trypanosoma cruzi	Trypanosoma cruzi	5693
51643	Linear peptide	QMSDPAYNINISLPSYYPDQ			44	63	IMMUNOGENIC PROTEIN MPT64 (ANTIGEN MPT64/MPB64)	CAA98382.1	Immunogenic protein MPT64	P9WIN9	Mycobacterium tuberculosis H37Rv	Mycobacterium tuberculosis	1773
51657	Linear peptide	QMWKCLIRL			1610	1618	polyprotein	AEI00313.1	Genome polyprotein	P27958	Hepacivirus C	Hepacivirus C	11103
51685	Linear peptide	QNGALAINTF			213	222	Nuclear antigen EBNA-3C	Q69140.1	Epstein-Barr nuclear antigen 6	P03204	Human gammaherpesvirus 4	Human gammaherpesvirus 4	10376	The following refers to the epitope id as found in the original FIMM database: P000299.
51805	Linear peptide	QPEKGGRKPA			2568	2577	polyprotein	AAB67037.1	Genome polyprotein	P27958	Hepatitis C virus (isolate H77)	Hepacivirus C	11103	Epitopes were identified using overlapping 20mer peptides spanning the entire length of the HCV polyprotein.
51946	Linear peptide	QPRAPIRPI			881	889	EBNA3C latent protein	CAD53421.1	Epstein-Barr nuclear antigen 6	P03204	Human gammaherpesvirus 4	Human gammaherpesvirus 4	10376
51947	Linear peptide	QPRAPIRPIPT			881	891	EBNA3C latent protein	CAD53421.1	Epstein-Barr nuclear antigen 6	P03204	Human gammaherpesvirus 4	Human gammaherpesvirus 4	10376
51999	Linear peptide	QPYRVVVLSF			506	515	surface glycoprotein [Severe acute respiratory syndrome coronavirus 2]	YP_009724390.1	Spike glycoprotein	P0DTC2	Severe acute respiratory syndrome coronavirus 2	Severe acute respiratory syndrome coronavirus 2	2697049
52129	Linear peptide	QQQQGQTVTK			239	248	nucleocapsid phosphoprotein [Severe acute respiratory syndrome coronavirus 2]	YP_009724397.2	Nucleoprotein	P0DTC9	Severe acute respiratory syndrome coronavirus 2	Severe acute respiratory syndrome coronavirus 2	2697049	The epitope region is deduced from a reactive overlapping peptide pool.
52287	Linear peptide	QSALKLAIYK			256	265	Non-capsid protein NS-1	P07298.1	Initiator protein NS1	Q9PZT1	Human parvovirus B19	Primate erythroparvovirus 1	1511900
52431	Linear peptide	QSSFYSDWY			115	123	Antigen 85-B precursor (85B) (Extracellular alpha-antigen) (Antigen 85 complex B) (Ag85B) (Mycolyl transferase 85B) (Fibronectin-binding protein B) (30 kDa extracellular protein)	P31952	Diacylglycerol acyltransferase/mycolyltransferase Ag85B	P9WQP1	Mycobacterium tuberculosis	Mycobacterium tuberculosis	1773
52496	Linear peptide	QTDNQLAVF			2248	2256	polyprotein precursor	NP_041724.2	Genome polyprotein	Q9Q6P4	West Nile virus	West Nile virus	11082
52509	Linear peptide	QTFLATCINGVCWTV			1067	1081	HCV-1	AAA45676.1	Genome polyprotein	P27958	Hepatitis C virus subtype 1a	Hepacivirus C	11103
52578	Linear peptide	QTNFKSLLR			94	102	liver stage antigen-1	CAA82974.1			Plasmodium falciparum	Plasmodium falciparum	5833	Imported from the TopBank database (internal database of LIAI) and recurated.
52652	Linear peptide	QTTVVGGSQSHTVRGLTSLFSPGASQN												The epitope is derived from a consensus profile of hypervariable regions of N-terminal segment of HCV envelope protein E2 from more than 200 viral isolates/genotypes which contains principal neutralization sequences.	mimotope	Accession Sequence Molecule	envelope glycoprotein			ABG55236.1	E2			Hepatitis C virus
52658	Linear peptide	QTVKPGNFNK			4800	4809	orf1ab polyprotein [Severe acute respiratory syndrome coronavirus 2]	YP_009724389.1	Replicase polyprotein 1ab	P0DTD1	Severe acute respiratory syndrome coronavirus 2	Severe acute respiratory syndrome coronavirus 2	2697049
52666	Linear peptide	QTYKWETFL			79	87	hypothetical protein	WP_016721285.1	Diacylglycerol acyltransferase/mycolyltransferase Ag85B	P9WQP1	Mycobacterium tuberculosis	Mycobacterium tuberculosis	1773
52746	Linear peptide	QVMLRWGVL			255	263	Nucleoprotein	P03418.1	Nucleoprotein	O42053	Human respiratory syncytial virus A2	Human orthopneumovirus	11250
52760	Linear peptide	QVPLRPMTYK			73	82	nef protein	ACR27174.1	Protein Nef	P03407	Human immunodeficiency virus 1	Human immunodeficiency virus 1	11676
52886	Linear peptide	QYDPVAALF			341	349	65 kDa lower matrix phosphoprotein	P06725.2	65 kDa phosphoprotein	Q6SW59	Human betaherpesvirus 5	Human betaherpesvirus 5	10359
52888	Linear peptide	QYDPVAALFFF			341	351	HCMVUL83	CAA35357.1	65 kDa phosphoprotein	Q6SW59	Human betaherpesvirus 5	Human betaherpesvirus 5	10359
53027	Linear peptide	QYSDRRWCF			557	565	nonstructural protein 3	NP_722463.1	Genome polyprotein	P17763	Dengue virus 1 Singapore/S275/1990	Dengue virus	12637	This peptide was identified in a search of published Dengue NS3 sequences as a variant of epitope A24-NYA from Den-2 strain 16681. The peptide is derived from Dengue NS3 protein.
53041	Linear peptide	QYTPDSTPCHR			60	70	phosphorylated matrix protein (pp65)	AAA45996.1	65 kDa phosphoprotein	Q6SW59	Human betaherpesvirus 5	Human betaherpesvirus 5	10359
53077	Linear peptide	RADEEQQQAL			85	94	ESAT-6-like protein esxB	P0A566.2	ESAT-6-like protein EsxB	P9WNK5	Mycobacterium tuberculosis	Mycobacterium tuberculosis	1773
53112	Linear peptide	RAHYNIVTF			49	57	E7	AAD33253.1	Protein E7	P03129	Human papillomavirus type 16	Alphapapillomavirus 9	337041
53114	Linear peptide	RAIEAQQHL			46	54	envelope glycoprotein	ABI16336.1	Envelope glycoprotein gp160	P03378	Human immunodeficiency virus 1	Human immunodeficiency virus 1	11676
53128	Linear peptide	RAKFKQLL			190	197	Trans-activator protein BZLF1	P03206.2	Trans-activator protein BZLF1	P03206	Human herpesvirus 4 strain B95-8	Human gammaherpesvirus 4	10376
53129	Linear peptide	RAKFKQLLQ			190	198	BZLF1	AAA66529.1	Trans-activator protein BZLF1	P03206	Human gammaherpesvirus 4	Human gammaherpesvirus 4	10376
53148	Linear peptide	RALIKTLPRASYSSH			225	239	Transcription activator BRLF1	P03209.1	Replication and transcription activator	P03209	Human herpesvirus 4 strain B95-8	Human gammaherpesvirus 4	10376
53201	Linear peptide	RARRELPRF			106	114	Fusion glycoprotein F0 precursor	P03420.1	Fusion glycoprotein F0	O36634	Human respiratory syncytial virus A2	Human orthopneumovirus	11250
53246	Linear peptide	RAWNSGYEW			1848	1856	polyprotein precursor	AAF20092.2	Genome polyprotein	Q9Q6P4	West Nile virus	West Nile virus	11082
53341	Linear peptide	RDFLEGVSGATWVDLVL			9	25	envelope protein	YP_001527880.1	Genome polyprotein	Q9Q6P4	West Nile virus NY-99	West Nile virus NY-99	10000971	The author provided GenBank identifier was GI:11597240.
53370	Linear peptide	RDKFLSAATSSTPREAPYEL			74	93	IMMUNOGENIC PROTEIN MPT64 (ANTIGEN MPT64/MPB64)	CAA98382.1	Immunogenic protein MPT64	P9WIN9	Mycobacterium tuberculosis H37Rv	Mycobacterium tuberculosis	1773
53405	Linear peptide	RDPAKPARLLLKATL
53437	Linear peptide	RDWAHNGL			957	964	polyprotein	AAB67037.1	Genome polyprotein	P27958	Hepatitis C virus (isolate H77)	Hepacivirus C	11103
53439	Linear peptide	RDWAHNSL			957	964	polyprotein	AAY82030.1	Genome polyprotein	P27958	Hepatitis C virus subtype 1a	Hepacivirus C	11103
53476	Linear peptide	REDQWCGSL			3333	3341	polyprotein	AGO67248.1	Genome polyprotein	P17763	Dengue virus 2	Dengue virus	12637
53541	Linear peptide	REISVPAEIL			2266	2275	Genome polyprotein	P26664.3	Genome polyprotein	P27958	Hepatitis C virus (isolate 1)	Hepacivirus C	11103
53953	Linear peptide	RGPVAFRTRVATGAH			46	60	kaposin	AAC57155.1	Protein K12	Q77Q38	Human gammaherpesvirus 8	Human gammaherpesvirus 8	37296
54175	Linear peptide	RIKQIINMW			413	421	envelope glycoprotein	ACR43875.1	Envelope glycoprotein gp160	P03378	Human immunodeficiency virus 1	Human immunodeficiency virus 1	11676
54176	Linear peptide	RIKQKGIL			1499	1506	Polyprotein	Q9J8D4	Genome polyprotein	P17763	Dengue virus 2	Dengue virus	12637
54183	Linear peptide	RILGAGCFV			5228	5236	orf1ab polyprotein [Severe acute respiratory syndrome coronavirus 2]	YP_009724389.1	Replicase polyprotein 1ab	P0DTD1	Severe acute respiratory syndrome coronavirus 2	Severe acute respiratory syndrome coronavirus 2	2697049
54330	Linear peptide	RKCRAKFKQLLQH			187	199	BZLF1	AAA66529.1	Trans-activator protein BZLF1	P03206	Human gammaherpesvirus 4	Human gammaherpesvirus 4	10376
54342	Linear peptide	RKEVNSQLSLGDPLFPELAE			41	60	UL123; IE1	AAR31448.1	55 kDa immediate-early protein 1	F5HCM1	Human betaherpesvirus 5	Human betaherpesvirus 5	10359
54501	Linear peptide	RLDDDGNFQL			78	87	nonstructural protein 2B	YP_001527883.1	Genome polyprotein	Q9Q6P4	West Nile virus NY-99	West Nile virus NY-99	10000971	The author provided GenBank identifier was GI:11597240.
54504	Linear peptide	RLDGTTLEV			113	121	possible regulatory protein	NP_302009.1	Possible regulatory protein	Q7AQ57	Mycobacterium leprae	Mycobacterium leprae	1769	This peptide was chosen for study based on its high predictive score for binding to HLA molecules, from the ORFs present in M.leprae and not in other Mycobacterium sequences at the time of the study. This 9-mer peptide has 100% identity with a 8-mer from Streptomyces coelicolor.
54507	Linear peptide	RLDKVEAEV			983	991	Spike glycoprotein	P0DTC2.1	Spike glycoprotein	P0DTC2	Severe acute respiratory syndrome coronavirus 2	Severe acute respiratory syndrome coronavirus 2	2697049
54568	Linear peptide	RLGVRATRK			43	51	structural protein	BAA00705.1	Genome polyprotein	P27958	Hepacivirus C	Hepacivirus C	11103
54587	Linear peptide	RLIGHISTL			345	353	monooxygenase family protein	YP_170175.1	Monooxygenase family protein	Q5NFL7	Francisella tularensis subsp. tularensis SCHU S4	Francisella tularensis	263
54605	Linear peptide	RLIVFPDLGV			2577	2586	Genome polyprotein	P29846.3	Genome polyprotein	P27958	Hepatitis C virus genotype 1	Hepacivirus C	11103
54650	Linear peptide	RLLLLGLLLL			3013	3022	polyprotein	AAU89634.1	Genome polyprotein	P27958	Hepatitis C virus subtype 2a	Hepacivirus C	11103
54654	Linear peptide	RLLPSLLLLL			873	882	trans-sialidase	XP_816729.1	Trans-sialidase, putative	Q4DQR8	Trypanosoma cruzi	Trypanosoma cruzi	5693
54662	Linear peptide	RLLSPLSPL			57	65	pX-rex-orf I {alternatively spliced}	AAB23359.1			Human T-cell leukemia virus type I	Primate T-lymphotropic virus 1	194440
54664	Linear peptide	RLLSPTTIV			120	128	FL-160-2 protein - Trypanosoma cruzi	JH0823	Trans-sialidase, putative	Q4DQV8	Trypanosoma cruzi	Trypanosoma cruzi	5693
54680	Linear peptide	RLNEVAKNL			1167	1175	Spike glycoprotein precursor	P59594.1	Spike glycoprotein	P59594	SARS-CoV1	SARS-CoV1	10002316
54686	Linear peptide	RLNMFTPYI			283	291	Major outer membrane porin, serovar A precursor	P23732.1	Major outer membrane porin, serovar D	Q46409	Chlamydia trachomatis	Chlamydia trachomatis	813	Data originally imported from the HLA Ligand Database (http://hlaligand.ouhsc.edu/) and recurated.
54690	Linear peptide	RLNQLESKV			227	235	Nucleoprotein	P59595.1	Nucleoprotein	P59595	SARS-CoV1	SARS-CoV1	10002316
54704	Linear peptide	RLPLVLPAV			163	171	hydrolase	WP_015628351.1	Uncharacterized protein Rv2715	P9WNH3	Mycobacterium tuberculosis	Mycobacterium tuberculosis	1773
54706	Linear peptide	RLPREKLKK			149	157	matrix protein 2-1	AAS22094.1	Matrix M2-1	Q6WB97	Human metapneumovirus	Human metapneumovirus	162145
54709	Linear peptide	RLPSGRNLV			51	59	protein F [Hepatitis C virus subtype 1b]	ACA50643.1	F protein	P0C045	Hepatitis C virus (isolate Japanese)	Hepacivirus C	11103
54725	Linear peptide	RLQSLQTYV			1000	1008	surface glycoprotein [Severe acute respiratory syndrome coronavirus 2]	YP_009724390.1	Spike glycoprotein	P0DTC2	Severe acute respiratory syndrome coronavirus 2	Severe acute respiratory syndrome coronavirus 2	2697049
54728	Linear peptide	RLRAEAQVK			603	611	EBNA3A nuclear protein	Q8AZJ8	Epstein-Barr nuclear antigen 3	P12977	Human gammaherpesvirus 4	Human gammaherpesvirus 4	10376
54730	Linear peptide	RLRDLLLIVTR			773	783	envelope glycoprotein	AAB06256.1	Envelope glycoprotein gp160	P03378	Human immunodeficiency virus 1	Human immunodeficiency virus 1	11676
54741	Linear peptide	RLRPGGKKK			20	28	gag polyprotein	BAA00992.1	Gag polyprotein	P03349	Human immunodeficiency virus 1	Human immunodeficiency virus 1	11676
54797	Linear peptide	RLTVSGLAWTR			160	170	HCMVUL83	CAA35357.1	65 kDa phosphoprotein	Q6SW59	Human betaherpesvirus 5	Human betaherpesvirus 5	10359
54819	Linear peptide	RLWHYPCTA			614	622	JK3	CAA43789.1	Genome polyprotein	P27958	Hepacivirus C	Hepacivirus C	11103
54820	Linear peptide	RLWHYPCTF			614	622	polyprotein precursor	BAA02756.1	Genome polyprotein	P27958	Hepacivirus C	Hepacivirus C	11103
54821	Linear peptide	RLWHYPCTI			614	622	polyprotein	AAB02127.1	Genome polyprotein	P27958	Hepacivirus C	Hepacivirus C	11103
54824	Linear peptide	RLWHYPCTL			614	622	polyprotein precursor	BAA01583.1	Genome polyprotein	P27958	Hepacivirus C	Hepacivirus C	11103
54825	Linear peptide	RLWHYPCTV			614	622	polyprotein	BAA03375.1	Genome polyprotein	P27958	Hepacivirus C	Hepacivirus C	11103
54847	Linear peptide	RLYYDSMSY			4905	4913	orf1ab polyprotein [Severe acute respiratory syndrome coronavirus 2]	YP_009724389.1	Replicase polyprotein 1ab	P0DTD1	Severe acute respiratory syndrome coronavirus 2	Severe acute respiratory syndrome coronavirus 2	2697049
54882	Linear peptide	RMFPNAPYL			126	134	Wilms tumor protein	P19544.2	Wilms tumor protein	A0A0A0MT54	Homo sapiens	Homo sapiens	9606
54903	Linear peptide	RMILMTHFF			2841	2849	Genome polyprotein	P26663.3	Genome polyprotein	P27958	Hepacivirus C	Hepacivirus C	11103
54953	Linear peptide	RMVLASTTAK			178	187	Matrix protein 1	P03485.1	Matrix protein 1	P03485	Influenza A virus (A/Puerto Rico/8/1934(H1N1))	Influenza A virus	11320
54961	Linear peptide	RMYIFFASFY			2382	2391	orf1ab polyprotein [Severe acute respiratory syndrome coronavirus 2]	QHD43415.1	Replicase polyprotein 1ab	P0DTD1	Severe acute respiratory syndrome coronavirus 2	Severe acute respiratory syndrome coronavirus 2	2697049
54965	Linear peptide	RMYVGGVEHR			630	639	HCV-1	AAA45676.1	Genome polyprotein	P27958	Hepacivirus C	Hepacivirus C	11103
55029	Linear peptide	RNLVPMVATVQ			494	504	HCMVUL83	CAA35357.1	65 kDa phosphoprotein	Q6SW59	Human betaherpesvirus 5	Human betaherpesvirus 5	10359
55102	Linear peptide	RPAADGKTV			3109	3117	polyprotein precursor	NP_041724.2	Genome polyprotein	Q9Q6P4	West Nile virus	West Nile virus	11082
55113	Linear peptide	RPALVFDITK			883	892	polyprotein	AAY82019.1	Genome polyprotein	P27958	Hepacivirus C	Hepacivirus C	11103	This epitope comes from a natural variant of HCV subtype 1a.
55132	Linear peptide	RPDTRYVLM			2949	2957	orf1ab polyprotein [Severe acute respiratory syndrome coronavirus 2]	YP_009724389.1	Replicase polyprotein 1ab	P0DTD1	Severe acute respiratory syndrome coronavirus 2	Severe acute respiratory syndrome coronavirus 2	2697049
55170	Linear peptide	RPHERNGFTVL			255	265	pp65	AAA45994.1	65 kDa phosphoprotein	Q6SW59	Human betaherpesvirus 5	Human betaherpesvirus 5	10359
55184	Linear peptide	RPKHLYVSM			173	181	Nucleoprotein	P41269.1			Puumala orthohantavirus	Puumala orthohantavirus	1980486
55226	Linear peptide	RPLTDFDQGW			460	469	HCV-1	AAA45676.1	Genome polyprotein	P27958	Hepacivirus C	Hepacivirus C	11103
55236	Linear peptide	RPMTYKAAL			79	87	nef protein	AAW58813.1	Protein Nef	P03407	Human immunodeficiency virus 1	Human immunodeficiency virus 1	11676
55251	Linear peptide	RPPIFIRLL					Epstein-Barr nuclear antigen 3	SRC279942	Epstein-Barr nuclear antigen 3	P12977	Human gammaherpesvirus 4	Human gammaherpesvirus 4	10376
55252	Linear peptide	RPPIFIRRL			247	255	Epstein-Barr nuclear antigen 3	P12977.1	Epstein-Barr nuclear antigen 3	P12977	Human herpesvirus 4 strain B95-8	Human gammaherpesvirus 4	10376
55253	Linear peptide	RPPIFIRRLH			379	388	EBNA3A nuclear protein	Q8AZJ8	Epstein-Barr nuclear antigen 3	P12977	Human gammaherpesvirus 4	Human gammaherpesvirus 4	10376
55295	Linear peptide	RPQGGSRPEFVKL			116	128	Early antigen protein D	P03191.1	DNA polymerase processivity factor BMRF1	P03191	Human herpesvirus 4 strain B95-8	Human gammaherpesvirus 4	10376
55320	Linear peptide	RPRGEVRFL			49	57	tegument protein VP22	NP_044519.1	Tegument protein VP22	P89468	Human alphaherpesvirus 2	Human alphaherpesvirus 2	10310
55336	Linear peptide	RPSCIGCKGTHGGTG			76	90	EBNA-1	YP_401677.1	Epstein-Barr nuclear antigen 1	P03211	Human gammaherpesvirus 4	Human gammaherpesvirus 4	10376
55444	Linear peptide	RQLLFVVEV			4859	4867	orf1ab polyprotein [Severe acute respiratory syndrome coronavirus 2]	YP_009724389.1	Replicase polyprotein 1ab	P0DTD1	Severe acute respiratory syndrome coronavirus 2	Severe acute respiratory syndrome coronavirus 2	2697049
55526	Linear peptide	RRAQMAPKR			365	373	glycoprotein D	AAB60552.1	Envelope glycoprotein D	Q69467	Human alphaherpesvirus 2	Human alphaherpesvirus 2	10310
55620	Linear peptide	RRIYDLIEL			258	266	EBNA3C latent protein	CAD53421.1	Epstein-Barr nuclear antigen 6	P03204	Human gammaherpesvirus 4	Human gammaherpesvirus 4	10376
55683	Linear peptide	RRPQGLPNNTASWFT			41	55	nucleocapsid protein	ABI96968.1	Nucleoprotein	P59595	SARS-CoV1	SARS-CoV1	10002316
55709	Linear peptide	RRRGDSRGSLLSPRP			1143	1157	polyprotein	AAA86907.1	Genome polyprotein	P27958	Hepacivirus C	Hepacivirus C	11103
55718	Linear peptide	RRRKGWIPL			240	248	Probable membrane glycoprotein precursor	P03218.1	Glycoprotein BILF2	P03218	Human herpesvirus 4 strain B95-8	Human gammaherpesvirus 4	10376
55734	Linear peptide	RRRWRRLTV			236	244	membrane protein	AAA45887.1	Latent membrane protein 2	P13285	Human gammaherpesvirus 4	Human gammaherpesvirus 4	10376
55744	Linear peptide	RRSRRSLTV			211	219	polyprotein precursor	NP_041724.2	Genome polyprotein	Q9Q6P4	West Nile virus	West Nile virus	11082
55779	Linear peptide	RRYPDAVYL			435	443	Fusion glycoprotein F0 precursor	P26032.1			Measles virus strain Edmonston-B	Measles morbillivirus	11234
55881	Linear peptide	RSLFGGMSW			737	745	polyprotein precursor	NP_041724.2	Genome polyprotein	Q9Q6P4	West Nile virus	West Nile virus	11082
56165	Linear peptide	RTRDIYISRR			248	257	glycoprotein [Lassa mammarenavirus]	AAA46286.1	Pre-glycoprotein polyprotein GP complex	P08669	Lassa virus Josiah	Lassa mammarenavirus	11620	HLAs expressed by individuals (3) with this epitope: Subject N-13: A*330301; A*740101; B*530101; B*580101; C*030202; C*030202; Subject S-117: A*300101; A*340201; B*070201 B*420101; C*070201; C*170101; Subject S-124: A*340201; A*740101; B*350101 B*490101; C*070102; C*160101.
56198	Linear peptide	RTTRIRVSPVAENGR			151	165	glycoprotein gp35/37	AAC59622.1	Protein K8.1	F5HB98	Human gammaherpesvirus 8	Human gammaherpesvirus 8	37296
56247	Linear peptide	RVCEKMALY			2587	2595	Genome polyprotein	P29846.3	Genome polyprotein	P27958	Hepatitis C virus genotype 1	Hepacivirus C	11103
56252	Linear peptide	RVDFCGKGY			1039	1047	surface glycoprotein [Severe acute respiratory syndrome coronavirus 2]	YP_009724390.1	Spike glycoprotein	P0DTC2	Severe acute respiratory syndrome coronavirus 2	Severe acute respiratory syndrome coronavirus 2	2697049
56310	Linear peptide	RVIDPRRCMK			1896	1905	polyprotein	AGO67248.1	Genome polyprotein	P17763	Dengue virus 2	Dengue virus	12637
56343	Linear peptide	RVLEDGVNYA			156	165	structural protein	BAA00705.1	Genome polyprotein	P27958	Hepacivirus C	Hepacivirus C	11103
56344	Linear peptide	RVLEMVEDW			2688	2696	polyprotein precursor	NP_041724.2	Genome polyprotein	Q9Q6P4	West Nile virus	West Nile virus	11082
56390	Linear peptide	RVRAYTYSK			148	156	Transcription activator BRLF1	P03209.1	Replication and transcription activator	P03209	Human herpesvirus 4 strain B95-8	Human gammaherpesvirus 4	10376
56502	Linear peptide	RYAPACKPL			2132	2140	polyprotein	BAD73994.1	Genome polyprotein	P27958	Hepatitis C virus subtype 1b	Hepacivirus C	11103
56574	Linear peptide	RYLKDQQLL			74	82	envelope glycoprotein	ABI16336.1	Envelope glycoprotein gp160	P03378	Human immunodeficiency virus 1	Human immunodeficiency virus 1	11676
56589	Linear peptide	RYLVKTESW			242	250	polyprotein precursor	NP_041724.2	Genome polyprotein	Q9Q6P4	West Nile virus	West Nile virus	11082
56620	Linear peptide	RYPLTFGWCF			134	143	Nef protein	Q9YYU8	Protein Nef	P03407	Human immunodeficiency virus 1	Human immunodeficiency virus 1	11676
56634	Linear peptide	RYRIGNYKL			198	206	membrane glycoprotein [Severe acute respiratory syndrome coronavirus 2]	YP_009724393.1	Membrane protein	P0DTC5	Severe acute respiratory syndrome coronavirus 2	Severe acute respiratory syndrome coronavirus 2	2697049
56646	Linear peptide	RYRTAVCGL			197	205	nucleocapsid protein	AAA43837.1	Nucleoprotein	P05133	Hantaan virus 76-118	Hantaan orthohantavirus	1980471
56650	Linear peptide	RYSIFFDY			246	253	EBNA3A nuclear protein	Q8AZJ8	Epstein-Barr nuclear antigen 3	P12977	Human gammaherpesvirus 4	Human gammaherpesvirus 4	10376
56814	Linear peptide	SAICSVVRR			520	528	DNA polymerase	CAA10434.1	Protein P	Q69028	Hepatitis B virus	Hepatitis B virus	10407	Imported from the TopBank database.
56861	Linear peptide	SALKLAIYKA			257	266	Non-capsid protein NS-1	P07298.1	Initiator protein NS1	Q9PZT1	Human parvovirus B19	Primate erythroparvovirus 1	1511900
56871	Linear peptide	SALNHTKKW			1648	1656	orf1ab polyprotein [Severe acute respiratory syndrome coronavirus 2]	YP_009724389.1	Replicase polyprotein 1ab	P0DTD1	Severe acute respiratory syndrome coronavirus 2	Severe acute respiratory syndrome coronavirus 2	2697049
56979	Linear peptide	SASAFFGMSR			310	319	nucleocapsid phosphoprotein [Severe acute respiratory syndrome coronavirus 2]	YP_009724397.2	Nucleoprotein	P0DTC9	Severe acute respiratory syndrome coronavirus 2	Severe acute respiratory syndrome coronavirus 2	2697049
57313	Linear peptide	SDWAANGL			961	968	Polyprotein	Q9IZA3	Genome polyprotein	P27958	Hepacivirus C	Hepacivirus C	11103
57361	Linear peptide	SECCTPCSGSW					Genome polyprotein	SRC279960	Genome polyprotein	P27958	Hepatitis C virus (isolate H77)	Hepacivirus C	11103	Epitopes were identified using overlapping 20mer peptides spanning the entire length of the HCV polyprotein.
57364	Linear peptide	SECTTPCSGSW			1966	1976	Genome polyprotein	P26664.3	Genome polyprotein	P27958	Hepacivirus C	Hepacivirus C	11103
57432	Linear peptide	SEFSSLPSY			3946	3954	orf1ab polyprotein [Severe acute respiratory syndrome coronavirus 2]	QHD43415.1	Replicase polyprotein 1ab	P0DTD1	Severe acute respiratory syndrome coronavirus 2	Severe acute respiratory syndrome coronavirus 2	2697049
57438	Linear peptide	SEGATPQDL			44	52	gag protein	ABO73990.1	Gag polyprotein	P03349	Human immunodeficiency virus 1	Human immunodeficiency virus 1	11676
57544	Linear peptide	SELVIGAVI			136	144	membrane glycoprotein [Severe acute respiratory syndrome coronavirus 2]	YP_009724393.1	Membrane protein	P0DTC5	Severe acute respiratory syndrome coronavirus 2	Severe acute respiratory syndrome coronavirus 2	2697049
57560	Linear peptide	SENDRLRLL			209	217	BZLF1	AAA66529.1	Trans-activator protein BZLF1	P03206	Human gammaherpesvirus 4	Human gammaherpesvirus 4	10376
57591	Linear peptide	SEPLPVATTF			104	113	Cobalamin (vitamin B12) synthesis protein/P47K family protein	YP_169986.1	Cobalamin (Vitamin B12) synthesis protein/P47K family protein	Q5NG56	Francisella tularensis subsp. tularensis SCHU S4	Francisella tularensis	263
57592	Linear peptide	SEPVLKGVKL			1261	1270	surface glycoprotein [Severe acute respiratory syndrome coronavirus 2]	YP_009724390.1	Spike glycoprotein	P0DTC2	Severe acute respiratory syndrome coronavirus 2	Severe acute respiratory syndrome coronavirus 2	2697049
57628	Linear peptide	SESSFFNLI			521	529	Non-capsid protein NS-1	P07298.1	Initiator protein NS1	Q9PZT1	Human parvovirus B19	Primate erythroparvovirus 1	1511900
57703	Linear peptide	SEYPNVSVSVEDTSA			81	95	K8.1	ABD28902.1	Protein K8.1	F5HB98	Human gammaherpesvirus 8	Human gammaherpesvirus 8	37296
57723	Linear peptide	SFAIKWEYVL			711	720	polyprotein	CAB53095.1	Genome polyprotein	P27958	Hepacivirus C	Hepacivirus C	11103
57790	Linear peptide	SFHSLHLLF			301	309	transcriptional activator Tax	AAG31572.1	Protein Tax-1	P03409	Human T-cell leukemia virus type I	Primate T-lymphotropic virus 1	194440
57828	Linear peptide	SFLLSHGLI			289	297	Protein Tax-1	P03409.2	Protein Tax-1	P03409	Human T-cell leukemia virus type I	Primate T-lymphotropic virus 1	194440	The epitope sequence was cited in Yashiki et al. AIDS Res Hum Retroviruses. 2001 Jul 20;17(11):1047-61[PMID:11485622].
57856	Linear peptide	SFNPETNIL			111	119	membrane glycoprotein [Severe acute respiratory syndrome coronavirus 2]	YP_009724393.1	Membrane protein	P0DTC5	Severe acute respiratory syndrome coronavirus 2	Severe acute respiratory syndrome coronavirus 2	2697049
57893	Linear peptide	SFSIFLLAL			173	181	polyprotein	BAA03375.1	Genome polyprotein	P27958	Hepacivirus C	Hepacivirus C	11103	The epitopic sequence is expressed in HCV subtypes 1a, 1b, 2a, and 2b.
57894	Linear peptide	SFSIFLLALL			173	182	polyprotein	BAD73987.1	Genome polyprotein	P27958	Hepatitis C virus subtype 1b	Hepacivirus C	11103
57986	Linear peptide	SGATWVDLV			16	24	envelope glycoprotein	AAK62756.1	Genome polyprotein	Q9Q6P4	West Nile virus	West Nile virus	11082
57987	Linear peptide	SGATWVDLVLEGDSCVTI			16	33	envelope protein	YP_001527880.1	Genome polyprotein	Q9Q6P4	West Nile virus NY-99	West Nile virus NY-99	10000971	The author provided GenBank identifier was GI:11597240.
58122	Linear peptide	SGLPRYVARL			452	461	pol protein	BAA32832.1	Protein P	Q69028	Hepatitis B virus	Hepatitis B virus	10407
58249	Linear peptide	SGSYSSGEPSRTTRI			141	155	glycoprotein gp35/37	AAC59622.1	Protein K8.1	F5HB98	Human gammaherpesvirus 8	Human gammaherpesvirus 8	37296
58446	Linear peptide	SIAINPQLL					pX-rex-orf I	SRC240587			Human T-cell leukemia virus type I	Primate T-lymphotropic virus 1	194440
58463	Linear peptide	SICPSQEPMSIYVYALPLKM			101	120	HCMVUL83	CAA35357.1	65 kDa phosphoprotein	Q6SW59	Human betaherpesvirus 5	Human betaherpesvirus 5	10359
58467	Linear peptide	SICSTMTNR			4953	4961	orf1ab polyprotein [Severe acute respiratory syndrome coronavirus 2]	YP_009724389.1	Replicase polyprotein 1ab	P0DTD1	Severe acute respiratory syndrome coronavirus 2	Severe acute respiratory syndrome coronavirus 2	2697049
58721	Linear peptide	SITEVECFL			36	44	VP1	AAL37677.1			JC polyomavirus	Human polyomavirus 2	1891763
58740	Linear peptide	SIVSPFIPLL			370	379	Major surface antigen precursor	P03142.4	Large envelope protein	Q76R62	Hepatitis B virus	Hepatitis B virus	10407
58764	Linear peptide	SIYPGHITGH			307	316	Genome polyprotein	P26664.3	Genome polyprotein	P27958	Hepatitis C virus subtype 1a	Hepacivirus C	11103
59020	Linear peptide	SLASLFTQGA			398	407	Genome polyprotein	P29846.3	Genome polyprotein	P27958	Hepatitis C virus (isolate Taiwan)	Hepacivirus C	11103
59021	Linear peptide	SLASLFTSGA			81	90	polyprotein	AAN40570.2	Genome polyprotein	P27958	Hepacivirus C	Hepacivirus C	11103
59044	Linear peptide	SLDQSVVEL			177	185	Major outer membrane porin, serovar E precursor	P17451.1	Major outer membrane porin, serovar D	Q46409	Chlamydia trachomatis	Chlamydia trachomatis	813	The epitope is imported from Functional Molecular Immunology (FIMM) and HLA Ligand databases, and recurated by IEDB.
59088	Linear peptide	SLFGGMSWI			738	746	polyprotein precursor	NP_041724.2	Genome polyprotein	Q9Q6P4	West Nile virus	West Nile virus	11082
59089	Linear peptide	SLFGQRIEV			15	23	nonstructural protein 4B	YP_001527886.1	Genome polyprotein	Q9Q6P4	West Nile virus NY-99	West Nile virus NY-99	10000971	The author provided GenBank identifier was GI:11597240.
59090	Linear peptide	SLFGQRIEVKENFSMGEF			15	32	nonstructural protein 4B	YP_001527886.1	Genome polyprotein	Q9Q6P4	West Nile virus NY-99	West Nile virus NY-99	10000971	The author provided GenBank identifier was GI:11597240.
59104	Linear peptide	SLFSLLPGV			458	466	Envelope glycoprotein precursor	P08668.1	Envelopment polyprotein	P08668	Hantaan orthohantavirus	Hantaan orthohantavirus	1980471
59141	Linear peptide	SLGLVILLVL			365	374	Circumsporozoite protein precursor	P08677.2	Circumsporozoite protein, putative	A5KB63	Plasmodium vivax strain Belem	Plasmodium vivax	5855
59153	Linear peptide	SLHSYSPGEINRVAA			2893	2907	polyprotein precursor	BAA01582.1	Genome polyprotein	P27958	Hepacivirus C	Hepacivirus C	11103
59154	Linear peptide	SLHTGFLASL			432	441	polyprotein	AAP55688.1	Genome polyprotein	P27958	Hepatitis C virus subtype 2a	Hepacivirus C	11103
59162	Linear peptide	SLIDLQELGKYEQYIKW			1196	1212	surface glycoprotein [Severe acute respiratory syndrome coronavirus 2]	YP_009724390.1	Spike glycoprotein	P0DTC2	Severe acute respiratory syndrome coronavirus 2	Severe acute respiratory syndrome coronavirus 2	2697049	The epitope region is deduced from a reactive overlapping peptide pool.
59182	Linear peptide	SLILIGITTL			32	41	attachment glycoprotein	ABQ58821.1	Major surface glycoprotein G	Q6WB94	Human metapneumovirus	Human metapneumovirus	162145
59240	Linear peptide	SLLAPGAKQNV			401	411	HCV-1	AAA45676.1	Genome polyprotein	P27958	Hepatitis C virus genotype 1	Hepacivirus C	11103
59278	Linear peptide	SLLMWITQC			157	165	NY-ESO-1 protein	CAA05908.1	Cancer/testis antigen 1	P78358	Homo sapiens	Homo sapiens	9606
59312	Linear peptide	SLLSVLLSM			3913	3921	orf1ab polyprotein [Severe acute respiratory syndrome coronavirus 2]	YP_009724389.1	Replicase polyprotein 1ab	P0DTD1	Severe acute respiratory syndrome coronavirus 2	Severe acute respiratory syndrome coronavirus 2	2697049
59336	Linear peptide	SLMAFTAAV			1789	1797	polyprotein	AAA45534.1	Genome polyprotein	P27958	Hepatitis C virus genotype 1	Hepacivirus C	11103
59459	Linear peptide	SLSHYFTLV					Trans-sialidase	SRC7915			Trypanosoma cruzi	Trypanosoma cruzi	5693
59502	Linear peptide	SLTECPTFL			996	1004	Envelope glycoprotein precursor	P08668.1	Envelopment polyprotein	P08668	Hantaan orthohantavirus	Hantaan orthohantavirus	1980471
59521	Linear peptide	SLTPPHSAK			2510	2518	Genome polyprotein	P26664.3	Genome polyprotein	P27958	Hepatitis C virus genotype 1	Hepacivirus C	11103
59524	Linear peptide	SLTSINVQA			68	76	nonstructural protein 4B	YP_001527886.1	Genome polyprotein	Q9Q6P4	West Nile virus NY-99	West Nile virus NY-99	10000971	The author provided GenBank identifier was GI:11597240.
59551	Linear peptide	SLVIVTTFV			225	233	Glycoprotein GP85 precursor	P03231.1	Envelope glycoprotein H	P03231	Human gammaherpesvirus 4	Human gammaherpesvirus 4	10376
59561	Linear peptide	SLVNGVVRL			2846	2854	polyprotein precursor	NP_041724.2	Genome polyprotein	Q9Q6P4	West Nile virus	West Nile virus	11082
59569	Linear peptide	SLVSWLSQGP			398	407	Genome polyprotein	P26662.3	Genome polyprotein	P27958	Hepatitis C virus (isolate Japanese)	Hepacivirus C	11103
59585	Linear peptide	SLYADSPSV			803	811	Protein P	P03156.1	Protein P	Q69028	Hepatitis B virus	Hepatitis B virus	10407
59594	Linear peptide	SLYFGGICV					Phosphate transport system permease protein PstA 1	SRC280197	Phosphate transport system permease protein PstA 1	P9WG11	Mycobacterium tuberculosis	Mycobacterium tuberculosis	1773
59604	Linear peptide	SLYKGVYEL			60	68	glycoprotein [Lassa mammarenavirus]	AAA46286.1	Pre-glycoprotein polyprotein GP complex	P08669	Lassa virus Josiah	Lassa mammarenavirus	11620	HLAs expressed by individuals (4) with this epitope: Subject S-107: A*020101; A*230101; B*070601; B*450101; C*070201; C*1601@8 (novel allele); Subject S-111: A*020101; A*300201; B*420101; B*780101; C*160101; C*1701011; Subject S-185: A*020101; A*230101; B*440301; B*580101; C*030301; C*0718; Subject S-192: A*020101; A*030101; B*350101; B*450101; C*040101 ; C*160101.
59612	Linear peptide	SLYNTIAVL			77	85	gag protein	ABI20203.1	Gag-Pol polyprotein	P03369	Human immunodeficiency virus 1	Human immunodeficiency virus 1	11676
59613	Linear peptide	SLYNTVATL			77	85	gag polyprotein	BAA00992.1	Gag polyprotein	P03349	Human immunodeficiency virus 1	Human immunodeficiency virus 1	11676
59627	Linear peptide	SMAGSSAMI			166	174	Antigen 85-B precursor (85B) (Extracellular alpha-antigen) (Antigen 85 complex B) (Ag85B) (Mycolyl transferase 85B) (Fibronectin-binding protein B) (30 kDa extracellular protein)	P31952	Diacylglycerol acyltransferase/mycolyltransferase Ag85B	P9WQP1	Mycobacterium tuberculosis	Mycobacterium tuberculosis	1773
59709	Linear peptide	SMLTDPSHI			2173	2181	polyprotein	BAD73987.1	Genome polyprotein	P27958	Hepatitis C virus subtype 1b	Hepacivirus C	11103
59722	Linear peptide	SMNATLVQA			47	55	FL-160-2 protein - Trypanosoma cruzi	JH0823	Trans-sialidase, putative	Q4DQV8	Trypanosoma cruzi	Trypanosoma cruzi	5693
59765	Linear peptide	SMVGNMAKV					Genome polyprotein	SRC279960	Genome polyprotein	P27958	Hepacivirus C	Hepacivirus C	11103
59766	Linear peptide	SMVGNWAKV			363	371	Genome polyprotein	P27958.3	Genome polyprotein	P27958	Hepatitis C virus (isolate H)	Hepacivirus C	11103
59767	Linear peptide	SMVGNWAKVL			363	372	polyprotein	BAA03375.1	Genome polyprotein	P27958	Hepacivirus C	Hepacivirus C	11103
59778	Linear peptide	SMWSFNPET			108	116	membrane glycoprotein [Severe acute respiratory syndrome coronavirus 2]	YP_009724393.1	Membrane protein	P0DTC5	Severe acute respiratory syndrome coronavirus 2	Severe acute respiratory syndrome coronavirus 2	2697049
59786	Linear peptide	SMYPSCCCTK			295	304	Large envelope protein	P03138.3	Large envelope protein	Q76R62	Hepatitis B virus ayw/France/Tiollais/1979	Hepatitis B virus	10407
59787	Linear peptide	SMYRVFEVGV			250	259	Hemagglutinin glycoprotein	P08362.1	Hemagglutinin glycoprotein	Q786F2	Measles virus strain Edmonston	Measles morbillivirus	11234
59975	Linear peptide	SPAIFQSSM			315	323	pol protein	ACJ76655.1	Gag-Pol polyprotein	P03369	Human immunodeficiency virus 1	Human immunodeficiency virus 1	11676
60009	Linear peptide	SPDAELIEANL			2221	2231	Genome polyprotein	P26664.3	Genome polyprotein	P27958	Hepatitis C virus genotype 1	Hepacivirus C	11103
60031	Linear peptide	SPEKHHCTV			289	297	SAG1 protein	AAO72426.1	SAG-related sequence SRS29B	V4Z6M2	Toxoplasma gondii RH	Toxoplasma gondii	5811	A panel of 84 nonamers were generated in order to identify epitopes within the surface antigen 1 (SAG1) of T. gondii.
60059	Linear peptide	SPGEINRVAA			2898	2907	polyprotein	AAB67037.1	Genome polyprotein	P27958	Hepatitis C virus (isolate H77)	Hepacivirus C	11103	Epitopes were identified using overlapping 20mer peptides spanning the entire length of the HCV polyprotein.
60092	Linear peptide	SPKAGLLSL			307	315	nucleocapsid protein	ABK96997.1	Nucleoprotein	Q6WBA1	Human metapneumovirus	Human metapneumovirus	162145
60104	Linear peptide	SPKRLSAAI			813	821	polyprotein	AGW21594.1	Genome polyprotein	P17763	Dengue virus 1	Dengue virus	12637
60238	Linear peptide	SPRTLNAWV			148	156	Gag polyprotein	P03347.3	Gag polyprotein	P03349	Human immunodeficiency virus 1	Human immunodeficiency virus 1	11676
60242	Linear peptide	SPRWYFYYL			29	37	nucleocapsid phosphoprotein, partial [Severe acute respiratory syndrome coronavirus 2]	QLL35955.1	Nucleoprotein	P0DTC9	Severe acute respiratory syndrome coronavirus 2	Severe acute respiratory syndrome coronavirus 2	2697049
60330	Linear peptide	SPVVVGTTDKSGAPTY			34	49	polyprotein	AAL30679.1	Genome polyprotein	P27958	Hepatitis C virus subtype 1a	Hepacivirus C	11103
60331	Linear peptide	SPVVVGTTDRSGAPTY			512	527	Genome polyprotein	P26664.3	Genome polyprotein	P27958	Hepacivirus C	Hepacivirus C	11103	This epitope comes from a natural variant of HCV subtype 1a.
60380	Linear peptide	SQASSRSSSR			180	189	nucleocapsid phosphoprotein [Severe acute respiratory syndrome coronavirus 2]	YP_009724397.2	Nucleoprotein	P0DTC9	Severe acute respiratory syndrome coronavirus 2	Severe acute respiratory syndrome coronavirus 2	2697049
60867	Linear peptide	SRYWAIRTR			398	406	nucleoprotein	CAZ65591.1			Influenza A virus	Influenza A virus	11320
60931	Linear peptide	SSCSSCPLSKI			340	350	membrane protein	AAA45887.1	Latent membrane protein 2	P13285	Human gammaherpesvirus 4	Human gammaherpesvirus 4	10376
61077	Linear peptide	SSHSGSFQI			247	255	Non-capsid protein NS-1	P07298.1	Initiator protein NS1	Q9PZT1	Human parvovirus B19	Primate erythroparvovirus 1	1511900	Epitopes defined by mapping of pool responses. Published sequences [Shade et al J Virol 1986;58:921-936] were used for the synthesis of peptides representing the nonstructural (NS) protein, the minor structural protein (VP1ur) and the major structural protein (VP2).
61254	Linear peptide	SSNVANYQK			5587	5595	orf1ab polyprotein [Severe acute respiratory syndrome coronavirus 2]	YP_009724389.1	Replicase polyprotein 1ab	P0DTD1	Severe acute respiratory syndrome coronavirus 2	Severe acute respiratory syndrome coronavirus 2	2697049
61622	Linear peptide	STGLIHLHQ			686	694	polyprotein	BAA03375.1	Genome polyprotein	P27958	Hepacivirus C	Hepacivirus C	11103
61739	Linear peptide	STLPETAVVRR			170	180	precore/core protein	AAP94241.1	External core antigen	P0C767	Hepatitis B virus	Hepatitis B virus	10407
61741	Linear peptide	STLPETTVV			141	149	Core protein	Q9QAC5	External core antigen	P0C767	Hepatitis B virus	Hepatitis B virus	10407
61745	Linear peptide	STLPETTVVRR			141	151	Core antigen	P17392.1	External core antigen	P0C767	Hepatitis B virus adw/Okinawa/PODW282	Hepatitis B virus	10407	The following refers to the epitope id as found in the original FIMM database: P000219, P000256.
61787	Linear peptide	STNPKPQK			2	9	HCV-1	AAA45676.1	Genome polyprotein	P27958	Hepacivirus C	Hepacivirus C	11103
61788	Linear peptide	STNPKPQKK			2	10	HCV-1	AAA45676.1	Genome polyprotein	P27958	Hepacivirus C	Hepacivirus C	11103
61790	Linear peptide	STNPKPQRK			2	10	polyprotein	BAB18806.1	Genome polyprotein	P27958	Hepacivirus C	Hepacivirus C	11103	The epitopic sequence is expressed in HCV subtypes 1a, 1b, 2a, and 2b.
61832	Linear peptide	STPPPGTRV			149	157	Cellular tumor antigen p53	P04637.4	Cellular tumor antigen p53	J3KP33	Homo sapiens	Homo sapiens	9606
61861	Linear peptide	STRGGSRVEGIFAG			232	245	Nucleoprotein	P03418.1	Nucleoprotein	O42053	Human respiratory syncytial virus A2	Human orthopneumovirus	11250
62004	Linear peptide	STWVLVGGVLAALAA			1658	1672	Genome polyprotein	P27958.3	Genome polyprotein	P27958	Hepatitis C virus subtype 1a	Hepacivirus C	11103
62052	Linear peptide	SVASSSASQLSA			1747	1758	polyprotein	AAA45677.1	Genome polyprotein	P27958	Hepatitis C virus (isolate H77)	Hepacivirus C	11103	Epitopes were identified using overlapping 20mer peptides spanning the entire length of the HCV polyprotein.
62127	Linear peptide	SVFRENLFL			60	68	cysteine proteinase cruzipain (EC 3.4.22.-) - Trypanosoma cruzi	A45629	Cysteine peptidase, putative	Q4E0J7	Trypanosoma cruzi	Trypanosoma cruzi	5693
62139	Linear peptide	SVGGVFTSV			430	438	envelope protein	YP_001527880.1	Genome polyprotein	Q9Q6P4	West Nile virus NY-99	West Nile virus NY-99	10000971	The author provided GenBank identifier was GI:11597240.
62184	Linear peptide	SVKKDLISYGGGWRF			71	85	nonstructural protein 3	NP_722463.1	Genome polyprotein	P17763	Dengue virus type 1 Hawaii	Dengue virus type 1 Hawaii	10000440
62221	Linear peptide	SVLNDILSR			975	983	surface glycoprotein [Severe acute respiratory syndrome coronavirus 2]	YP_009724390.1	Spike glycoprotein	P0DTC2	Severe acute respiratory syndrome coronavirus 2	Severe acute respiratory syndrome coronavirus 2	2697049
62244	Linear peptide	SVMKRRIEEIC			337	347	UL123; IE1	AAR31448.1	55 kDa immediate-early protein 1	F5HCM1	Human betaherpesvirus 5	Human betaherpesvirus 5	10359
62305	Linear peptide	SVRDRLARL			596	604	EBNA3A nuclear protein	Q8AZJ8	Epstein-Barr nuclear antigen 3	P12977	Human gammaherpesvirus 4	Human gammaherpesvirus 4	10376
62355	Linear peptide	SVTEQSEFYFPRAPLNSNAM			741	760	Genome polyprotein	P08617.1	Genome polyprotein	P08617	Human hepatitis A virus Hu/Australia/HM175/1976	Hepatovirus A	12092
62367	Linear peptide	SVTSFFTQGA					Genome polyprotein	SRC279960	Genome polyprotein	P27958	Hepacivirus C	Hepacivirus C	11103	This peptide was sequenced from an HCV isolate from an HCV patient whose disease became chronic.
62477	Linear peptide	SWLSLLVPF			171	179	HBsAg protein	ABF71024.1	Large envelope protein	Q76R62	Hepatitis B virus	Hepatitis B virus	10407
62487	Linear peptide	SWPKFAVPNL			392	401	DNA polymerase [Hepatitis B virus]	BAB20451.1	Protein P	Q69028	Hepatitis B virus	Hepatitis B virus	10407
62504	Linear peptide	SWWTSLNFL			34	42	HBsAg protein	ABF71024.1	Large envelope protein	Q76R62	Hepatitis B virus	Hepatitis B virus	10407
62564	Linear peptide	SYHDRRWCF			2062	2070	polyprotein precursor	AAF20092.2	Genome polyprotein	Q9Q6P4	West Nile virus	West Nile virus	11082
62616	Linear peptide	SYKDREWCF			389	397	Chain A, Dengue Virus 4 Ns3 Helicase In Complex With Ssrna	2JLU_A	Genome polyprotein	P17763	Dengue virus 4 Thailand/0348/1991	Dengue virus	12637	This peptide was identified in a search of published Dengue NS3 sequences as a variant of epitope A24-NYA from Den-2 strain 16681. The peptide is derived from Dengue NS3 protein.
62713	Linear peptide	SYSWTGALI			2445	2453	polyprotein	AAP55688.1	Genome polyprotein	P27958	Hepatitis C virus subtype 2a	Hepacivirus C	11103
62731	Linear peptide	SYTWTGALI			2422	2430	polyprotein	BAD73987.1	Genome polyprotein	P27958	Hepatitis C virus subtype 1b	Hepacivirus C	11103
62797	Linear peptide	TAAQAAVVRF			49	58	ESAT-6-like protein esxB	P0A566.2	ESAT-6-like protein EsxB	P9WNK5	Mycobacterium tuberculosis H37Rv	Mycobacterium tuberculosis	1773	Peptide shown by peptide truncation analysis to be the minimal epitope recognized by a HLA-B*3514 restricted CD8 T cell clone derived from an individual with Active Tb by in vitro stimulation with source species-infected dendritic cells. For truncation analysis, each peptide is tested over a range of concentrations, and that giving a T cell response at the lowest concentration is defined as the m…
62799	Linear peptide	TAAQAAVVRFQEAAN			49	63	10 kDa culture filtrate antigen EsxB	NP_218391.1	ESAT-6-like protein EsxB	P9WNK5	Mycobacterium tuberculosis H37Rv	Mycobacterium tuberculosis	1773	The epitope sequence was provided by directly contacting the author.
62900	Linear peptide	TAKSRVHPL			546	554	viral protein 2	CAG70336.1	Minor capsid protein VP1	Q9PZT0	Human parvovirus B19	Primate erythroparvovirus 1	1511900	Epitopes defined by mapping of pool responses. Published sequences [Shade et al J Virol 1986;58:921-936] were used for the synthesis of peptides representing the nonstructural (NS) protein, the minor structural protein (VP1ur) and the major structural protein (VP2).
62903	Linear peptide	TAKWLWGFLSRNKKPRICTR			2869	2888	Genome polyprotein	P27909.2	Genome polyprotein	P17763	Dengue virus type 1 Hawaii	Dengue virus type 1 Hawaii	10000440
62977	Linear peptide	TARHTPVNSW			2819	2828	Genome polyprotein	P26664.3	Genome polyprotein	P27958	Hepacivirus C	Hepacivirus C	11103
63010	Linear peptide	TATELNNALQNLARTISEAG			61	80	6 kDa early secretory antigenic target	P0A564.2	6 kDa early secretory antigenic target	P9WNK7	Mycobacterium tuberculosis	Mycobacterium tuberculosis	1773
63191	Linear peptide	TDLGQNLLY			886	894	Hexon protein	P04133.3	Hexon protein	P03277	Human adenovirus 5	Human mastadenovirus C	129951	This conserved sequence is present in HAdV species C: 1, 2, 5.
63285	Linear peptide	TEADVQQWL			456	464	Non-capsid protein NS-1	P07298.1	Initiator protein NS1	Q9PZT1	Human parvovirus B19	Primate erythroparvovirus 1	1511900	Epitopes defined by mapping of pool responses. Published sequences [Shade et al J Virol 1986;58:921-936] were used for the synthesis of peptides representing the nonstructural (NS) protein, the minor structural protein (VP1ur) and the major structural protein (VP2).
63286	Linear peptide	TEADVQQWLTW			456	466	Non-capsid protein NS-1	P07298.1	Initiator protein NS1	Q9PZT1	Human parvovirus B19	Primate erythroparvovirus 1	1511900	Published sequences [Shade et al J Virol 1986;58:921-936] were used for the synthesis of peptides representing the nonstructural (NS) protein, the minor structural protein (VP1ur) and the major structural protein (VP2).
63508	Linear peptide	TERQANFL			424	431	gag protein	AAN03145.1	Gag polyprotein	P03349	Human immunodeficiency virus 1	Human immunodeficiency virus 1	11676
63582	Linear peptide	TEVMTAVGL			1375	1383	polyprotein precursor	NP_041724.2	Genome polyprotein	Q9Q6P4	West Nile virus	West Nile virus	11082
63762	Linear peptide	TFTYASALW			4088	4096	orf1ab polyprotein [Severe acute respiratory syndrome coronavirus 2]	YP_009724389.1	Replicase polyprotein 1ab	P0DTD1	Severe acute respiratory syndrome coronavirus 2	Severe acute respiratory syndrome coronavirus 2	2697049
63784	Linear peptide	TGAPVTYSTY			1287	1296	Genome polyprotein	P26663.3	Genome polyprotein	P27958	Hepatitis C virus (isolate BK)	Hepacivirus C	11103
63963	Linear peptide	TGSPITYSTY			1287	1296	HCV-1	AAA45676.1	Genome polyprotein	P27958	Hepacivirus C	Hepacivirus C	11103
64286	Linear peptide	TIENTTANISLTAIA			2300	2314	polyprotein	AAB70696.1	Genome polyprotein	P17763	Dengue virus type 1 Hawaii	Dengue virus type 1 Hawaii	10000440
64312	Linear peptide	TIGTLKKILDETVKDKIA			192	209	M protein, serotype 5 precursor	P02977.2			Streptococcus pyogenes serotype M5	Streptococcus pyogenes	1314
64320	Linear peptide	TIHDIILECV			29	38	Protein E6	P03126.1	Protein E6	P03126	Human papillomavirus type 16	Alphapapillomavirus 9	337041
64404	Linear peptide	TINYTIFK			621	628	Genome polyprotein	P26664.3	Genome polyprotein	P27958	Hepatitis C virus genotype 1	Hepacivirus C	11103
64405	Linear peptide	TINYTIFKI			621	629	polyprotein	ACB87121.1	Genome polyprotein	P27958	Hepacivirus C	Hepacivirus C	11103
64412	Linear peptide	TIPEALAAV			6	14	PE_PGRS 33	AAU10330.1			Mycobacterium tuberculosis	Mycobacterium tuberculosis	1773
64489	Linear peptide	TITTGSPITYS			1284	1294	Genome polyprotein	P26664.3	Genome polyprotein	P27958	Hepacivirus C	Hepacivirus C	11103
64710	Linear peptide	TLACFVLAAV			60	69	Membrane glycoprotein	Q692E0	Membrane protein	Q3LZX9	SARS coronavirus TJF	SARS coronavirus TJF	284672
64727	Linear peptide	TLARGFPFV			2351	2359	polyprotein precursor	NP_041724.2	Genome polyprotein	Q9Q6P4	West Nile virus	West Nile virus	11082
64763	Linear peptide	TLDYKPLSV			208	216	Early antigen protein D	P03191.1	DNA polymerase processivity factor BMRF1	P03191	Human herpesvirus 4 strain B95-8	Human gammaherpesvirus 4	10376
64769	Linear peptide	TLEEFSAKL			4	12	kinetoplastid membrane protein KMP-11	EAN87014.1	Kinetoplastid membrane protein KMP-11, putative	Q4D7Y4	Trypanosoma cruzi	Trypanosoma cruzi	5693
64794	Linear peptide	TLFIGSHVV			420	428	Glycoprotein GP85 precursor	P03231.1	Envelope glycoprotein H	P03231	Human gammaherpesvirus 4	Human gammaherpesvirus 4	10376
64810	Linear peptide	TLGFGAYMSK			1261	1270	Genome polyprotein	P26664.3	Genome polyprotein	P27958	Hepatitis C virus genotype 1	Hepacivirus C	11103
64818	Linear peptide	TLGIVCPI			86	93	E7 protein	ABL96585.1	Protein E7	P03129	Human papillomavirus type 16	Alphapapillomavirus 9	337041
64819	Linear peptide	TLGIVCPIC			86	94	E7 protein	ABL96585.1	Protein E7	P03129	Human papillomavirus type 16	Alphapapillomavirus 9	337041
64821	Linear peptide	TLGQHLPTL			123	131	Protein Tax-1	P03409.2	Protein Tax-1	P03409	Human T-cell leukemia virus type I	Primate T-lymphotropic virus 1	194440	The epitope sequence was cited in Yashiki et al. AIDS Res Hum Retroviruses. 2001 Jul 20;17(11):1047-61[PMID:11485622].
64830	Linear peptide	TLHEYMLDL			7	15	E7	AAD33253.1	Protein E7	P03129	Human papillomavirus type 16	Alphapapillomavirus 9	337041
64850	Linear peptide	TLIGDCATV			6908	6916	orf1ab polyprotein [Severe acute respiratory syndrome coronavirus 2]	YP_009724389.1	Replicase polyprotein 1ab	P0DTD1	Severe acute respiratory syndrome coronavirus 2	Severe acute respiratory syndrome coronavirus 2	2697049
64948	Linear peptide	TLLYATVEV			380	388	FL-160-2 protein - Trypanosoma cruzi	JH0823	Trans-sialidase, putative	Q4DQV8	Trypanosoma cruzi	Trypanosoma cruzi	5693
64950	Linear peptide	TLLYVLFEV			914	922	Hexon protein	P04133.3	Hexon protein	P03277	Human adenovirus 5	Human mastadenovirus C	129951	This conserved sequence is present in HAdV species A: 31 and C: 1, 2, 5.
64967	Linear peptide	TLNDLETDV			341	349	Circumsporozoite protein precursor	P08677.2	Circumsporozoite protein, putative	A5KB63	Plasmodium vivax strain Belem	Plasmodium vivax	5855
65001	Linear peptide	TLPETTVVRR			171	180	HBeAg [HBV genotype C]	BAJ51633.1	Capsid protein	Q76R61	HBV genotype C	Hepatitis B virus	10407
65090	Linear peptide	TLTHPITK			1636	1643	polyprotein	BAB18810.1	Genome polyprotein	P27958	Hepatitis C virus (isolate H77)	Hepacivirus C	11103
65092	Linear peptide	TLTHPVTK			1636	1643	Genome polyprotein	P26664.3	Genome polyprotein	P27958	Hepatitis C virus genotype 1	Hepacivirus C	11103
65118	Linear peptide	TLVCGKDGV			212	220	SAG1 protein	AAO72426.1	SAG-related sequence SRS29B	V4Z6M2	Toxoplasma gondii RH	Toxoplasma gondii	5811	The algorithm of the HLA-A2 peptide binding motif was predicted to have a leucine in position 2 and a valine in position 9 as anchors. Peptide SAG1 212-220 was therefore generated to test antigenicity and MHC binding.
65132	Linear peptide	TLVPQEHYV			5563	5571	orf1ab polyprotein [Severe acute respiratory syndrome coronavirus 2]	YP_009724389.1	Replicase polyprotein 1ab	P0DTD1	Severe acute respiratory syndrome coronavirus 2	Severe acute respiratory syndrome coronavirus 2	2697049
65148	Linear peptide	TLWKAGILYK			150	159	DNA polymerase	CAA10434.1	Protein P	Q69028	Hepatitis B virus	Hepatitis B virus	10407	Imported from the TopBank database.
65176	Linear peptide	TMADLVYAL			4515	4523	orf1ab polyprotein [Severe acute respiratory syndrome coronavirus 2]	YP_009724389.1	Replicase polyprotein 1ab	P0DTD1	Severe acute respiratory syndrome coronavirus 2	Severe acute respiratory syndrome coronavirus 2	2697049
65494	Linear peptide	TPAETTVRL			1531	1539	polyprotein	AAY82030.1	Genome polyprotein	P27958	Hepacivirus C	Hepacivirus C	11103	This peptide is located in the NS3 region.
65497	Linear peptide	TPAETTVRLRAYMNTPGLPV			1531	1550	HCV-1	AAA45676.1	Genome polyprotein	P27958	Hepatitis C virus genotype 1	Hepacivirus C	11103
65508	Linear peptide	TPARVTGGV			354	362	DNA polymerase [Hepatitis B virus]	BAB20451.1	Protein P	Q69028	Hepatitis B virus	Hepatitis B virus	10407
65509	Linear peptide	TPARVTGGVF			354	363	DNA polymerase	CAA10434.1	Protein P	Q69028	Hepatitis B virus	Hepatitis B virus	10407	Imported from the TopBank database.
65549	Linear peptide	TPEGIIPSM			1975	1983	polyprotein	AGO67248.1	Genome polyprotein	P17763	Dengue virus 2	Dengue virus	12637
65550	Linear peptide	TPEGIIPSMFEPERE			500	514	Nonstructural protein NS3	NP_739587.2	Genome polyprotein	P17763	Dengue virus 2 Thailand/16681/84	Dengue virus	12637
65567	Linear peptide	TPFGQQRVF			2838	2846	polyprotein	AGO67248.1	Genome polyprotein	P17763	Dengue virus 2	Dengue virus	12637
65589	Linear peptide	TPGRYRTAV			194	202	nucleocapsid protein	AAA43837.1	Nucleoprotein	P05133	Hantaan virus 76-118	Hantaan orthohantavirus	1980471
65654	Linear peptide	TPLRDWAHNGLRDLA			954	968	polyprotein precursor	BAA01582.1	Genome polyprotein	P27958	Hepacivirus C	Hepacivirus C	11103
65703	Linear peptide	TPQDLNTM			168	175	gag protein	CAB00235.1	Gag polyprotein	P03349	Human immunodeficiency virus 1	Human immunodeficiency virus 1	11676
65748	Linear peptide	TPRVTGGGAM			417	426	HCMVUL83	CAA35357.1	65 kDa phosphoprotein	Q6SW59	Human betaherpesvirus 5	Human betaherpesvirus 5	10359
65749	Linear peptide	TPRVTGGGAMA			417	427	HCMVUL83	CAA35357.1	65 kDa phosphoprotein	Q6SW59	Human betaherpesvirus 5	Human betaherpesvirus 5	10359
65763	Linear peptide	TPSGTWLTY			325	333	nucleocapsid phosphoprotein [Severe acute respiratory syndrome coronavirus 2]	YP_009724397.2	Nucleoprotein	P0DTC9	Severe acute respiratory syndrome coronavirus 2	Severe acute respiratory syndrome coronavirus 2	2697049
65810	Linear peptide	TPYAGEPAPF			539	548	sporozoite surface protein 2	NP_705260.1	Thrombospondin-related anonymous protein	Q76NM2	Plasmodium falciparum 3D7	Plasmodium falciparum	5833	Imported from the TopBank database (internal database of LIAI) and recurated.
65929	Linear peptide	TQRTSKTLKVLTPPIT			80	95	transcriptional activator Tax	AAG31572.1	Protein Tax-1	P03409	Human T-cell leukemia virus type I	Primate T-lymphotropic virus 1	194440
65965	Linear peptide	TQVLVPRSAIDSMLA			214	228	IMMUNOGENIC PROTEIN MPT64 (ANTIGEN MPT64/MPB64)	CAA98382.1	Immunogenic protein MPT64	P9WIN9	Mycobacterium tuberculosis H37Rv	Mycobacterium tuberculosis	1773
65997	Linear peptide	TRATKMQVI			201	209	pp65	AAA45994.1	65 kDa phosphoprotein	Q6SW59	Human betaherpesvirus 5	Human betaherpesvirus 5	10359
66084	Linear peptide	TRQELANKQQESKENEKAL			153	171	M protein, serotype 5 precursor	P02977.2			Streptococcus pyogenes serotype M5	Streptococcus pyogenes	1314
66106	Linear peptide	TRTIASPKGPVIQMY			1087	1101	HCV-1	AAA45676.1	Genome polyprotein	P27958	Hepatitis C virus subtype 1a	Hepacivirus C	11103
66195	Linear peptide	TSFEDINGIRRPKHL			163	177	Nucleoprotein	P41269.1			Puumala orthohantavirus	Puumala orthohantavirus	1980486
66198	Linear peptide	TSFGPLVRK			4716	4724	orf1ab polyprotein [Severe acute respiratory syndrome coronavirus 2]	YP_009724389.1	Replicase polyprotein 1ab	P0DTD1	Severe acute respiratory syndrome coronavirus 2	Severe acute respiratory syndrome coronavirus 2	2697049
66405	Linear peptide	TSRSACQRQKKVTFDRLQVL			2461	2480	polyprotein	AAB67037.1	Genome polyprotein	P27958	Hepatitis C virus (isolate H77)	Hepacivirus C	11103	Epitopes were identified using overlapping 20mer peptides spanning the entire length of the HCV polyprotein.
66426	Linear peptide	TSSGDATTAY			5072	5081	orf1ab polyprotein [Severe acute respiratory syndrome coronavirus 2]	YP_009724389.1	Replicase polyprotein 1ab	P0DTD1	Severe acute respiratory syndrome coronavirus 2	Severe acute respiratory syndrome coronavirus 2	2697049
66567	Linear peptide	TTDKSGAPTYSWGE			518	531	polyprotein	AAY82033.1	Genome polyprotein	P27958	Hepatitis C virus subtype 1a	Hepacivirus C	11103
66689	Linear peptide	TTLEQQYNK			93	101	E6	AAD33252.1	Protein E6	P03126	Human papillomavirus type 16	Alphapapillomavirus 9	337041
66710	Linear peptide	TTLPVNVAF			6499	6507	orf1ab polyprotein [Severe acute respiratory syndrome coronavirus 2]	YP_009724389.1	Replicase polyprotein 1ab	P0DTD1	Severe acute respiratory syndrome coronavirus 2	Severe acute respiratory syndrome coronavirus 2	2697049
66798	Linear peptide	TTRGRDAHYNAEIRT			181	195	glycoprotein gp35/37	AAC59622.1	Protein K8.1	F5HB98	Human gammaherpesvirus 8	Human gammaherpesvirus 8	37296
66952	Linear peptide	TVATSRTLSY			169	178	membrane glycoprotein [Severe acute respiratory syndrome coronavirus 2]	QHD43419.1	Membrane protein	P0DTC5	Severe acute respiratory syndrome coronavirus 2	Severe acute respiratory syndrome coronavirus 2	2697049
67087	Linear peptide	TVNFTIFKV			277	285	polyprotein	AAK32686.1	Genome polyprotein	P27958	Hepacivirus C	Hepacivirus C	11103
67210	Linear peptide	TVWFVPSIK			358	366	NS3 protein	NP_739587.1	Genome polyprotein	P17763	Dengue virus 2 Thailand/NGS-C/1944	Dengue virus	12637
67245	Linear peptide	TVYYGVPVWK			37	46	envelope glycoprotein	AAC28452.1	Envelope glycoprotein gp160	P03378	Human immunodeficiency virus 1	Human immunodeficiency virus 1	11676
67315	Linear peptide	TYASALWEI			4090	4098	Replicase polyprotein 1ab	P0DTD1.1	Replicase polyprotein 1ab	P0DTD1	Severe acute respiratory syndrome coronavirus 2	Severe acute respiratory syndrome coronavirus 2	2697049
67349	Linear peptide	TYGPVFMCL			419	427	membrane protein	AAA45887.1	Latent membrane protein 2	P13285	Human gammaherpesvirus 4	Human gammaherpesvirus 4	10376
67362	Linear peptide	TYGWNLVKL			2611	2619	polyprotein	AGW21594.1	Genome polyprotein	P17763	Dengue virus 1	Dengue virus	12637
67382	Linear peptide	TYLGIDLGF			17	25	Type IV pili associated protein	YP_170126.1	Type IV pili associated protein	Q5NFR6	Francisella tularensis subsp. tularensis SCHU S4	Francisella tularensis	263
67385	Linear peptide	TYLPTNASL			63	71	HER2 receptor	AAA75493.1	Receptor protein-tyrosine kinase	J3QLU9	Homo sapiens	Homo sapiens	9606
67471	Linear peptide	TYSTYGKFL			1292	1300	Genome polyprotein	P26663.3	Genome polyprotein	P27958	Hepacivirus C	Hepacivirus C	11103
67503	Linear peptide	TYVYDHLTPL			947	956	Genome polyprotein	P26662.3	Genome polyprotein	P27958	Hepacivirus C	Hepacivirus C	11103
67596	Linear peptide	VAGALVAFK			1859	1867	polyprotein precursor	BAA01582.1	Genome polyprotein	P27958	Hepacivirus C	Hepacivirus C	11103
67764	Linear peptide	VATDALMTGYTGDFD			1435	1449	HCV-1	AAA45676.1	Genome polyprotein	P27958	Hepatitis C virus subtype 1a	Hepacivirus C	11103
67833	Linear peptide	VCDKCLKFY			69	77	E6	AAD33252.1	Protein E6	P03126	Human papillomavirus type 16	Alphapapillomavirus 9	337041
68194	Linear peptide	VEGEVQIVSTAAQTF			1055	1069	HCV-1	AAA45676.1	Genome polyprotein	P27958	Hepatitis C virus subtype 1a	Hepacivirus C	11103
68229	Linear peptide	VEITPYKPTW			657	666	EBNA3B (EBNA4A) latent protein	CAA24858.1	Epstein-Barr nuclear antigen 4	P03203	Human gammaherpesvirus 4	Human gammaherpesvirus 4	10376
68304	Linear peptide	VENPDILRV			4558	4566	orf1ab polyprotein [Severe acute respiratory syndrome coronavirus 2]	YP_009724389.1	Replicase polyprotein 1ab	P0DTD1	Severe acute respiratory syndrome coronavirus 2	Severe acute respiratory syndrome coronavirus 2	2697049
68443	Linear peptide	VFDITKWLL			889	897	polyprotein	AAF01178.1	Genome polyprotein	P27958	Hepatitis C virus subtype 2a	Hepacivirus C	11103
68461	Linear peptide	VFFNILGGWV			1813	1822	polyprotein	ACZ60108.1	Genome polyprotein	P27958	Hepacivirus C	Hepacivirus C	11103
68521	Linear peptide	VFLVSQLFTF			284	293	Genome polyprotein	P26662.3	Genome polyprotein	P27958	Hepacivirus C	Hepacivirus C	11103
68549	Linear peptide	VFPTKDVALRH			187	197	HCMVUL83	CAA35357.1	65 kDa phosphoprotein	Q6SW59	Human betaherpesvirus 5	Human betaherpesvirus 5	10359
68562	Linear peptide	VFSDMETKL			975	983	unnamed protein product	BAA14233.1	Genome polyprotein	P27958	Hepatitis C virus subtype 1b	Hepacivirus C	11103
68563	Linear peptide	VFSDMETKV			975	983	polyprotein	CAB53095.1	Genome polyprotein	P27958	Hepatitis C virus subtype 1b	Hepacivirus C	11103
68581	Linear peptide	VFTGLTHIDAHFLSQTKQSG			1561	1580	polyprotein	AAB67037.1	Genome polyprotein	P27958	Hepatitis C virus (isolate H77)	Hepacivirus C	11103	Epitopes were identified using overlapping 20mer peptides spanning the entire length of the HCV polyprotein.
68601	Linear peptide	VFVLNNTRPPLGNWF			536	550	polyprotein	AAA45534.1	Genome polyprotein	P27958	Hepacivirus C	Hepacivirus C	11103
68605	Linear peptide	VFWAKHMWNF			1759	1768	Genome polyprotein	P26662.3	Genome polyprotein	P27958	Hepacivirus C	Hepacivirus C	11103
68694	Linear peptide	VGIYLLPNR			3003	3011	Genome polyprotein	P26664.3	Genome polyprotein	P27958	Hepatitis C virus (isolate 1)	Hepacivirus C	11103
68908	Linear peptide	VIAPAVQTNW			1295	1304	polyprotein	AAA45677.1	Genome polyprotein	P27958	Hepatitis C virus (isolate H77)	Hepacivirus C	11103	Epitopes were identified using overlapping 20mer peptides spanning the entire length of the HCV polyprotein.
69076	Linear peptide	VIPTSGDVVV			1425	1434	Genome polyprotein	P26664.3	Genome polyprotein	P27958	Hepacivirus C	Hepacivirus C	11103
69349	Linear peptide	VLAALAAYCL			1666	1675	Genome polyprotein	P29846.3	Genome polyprotein	P27958	Hepatitis C virus (isolate Taiwan)	Hepacivirus C	11103
69387	Linear peptide	VLATAVREL			157	165	fusion protein	ABQ58820.1	Fusion glycoprotein F0	Q6WB98	Human metapneumovirus	Human metapneumovirus	162145
69392	Linear peptide	VLAWLYAAV			3467	3475	orf1ab polyprotein [Severe acute respiratory syndrome coronavirus 2]	YP_009724389.1	Replicase polyprotein 1ab	P0DTD1	Severe acute respiratory syndrome coronavirus 2	Severe acute respiratory syndrome coronavirus 2	2697049
69394	Linear peptide	VLAWTRAFV			977	985	pol	AP_000202.1	DNA polymerase	P03261	Human adenovirus 5	Human mastadenovirus C	129951
69398	Linear peptide	VLCLRPVGA			15	23	X protein	AAP06597.1	Protein X	Q69027	Hepatitis B virus	Hepatitis B virus	10407
69404	Linear peptide	VLCPKNMIIKP			274	284	HCMVUL83	CAA35357.1	65 kDa phosphoprotein	Q6SW59	Human betaherpesvirus 5	Human betaherpesvirus 5	10359
69435	Linear peptide	VLDSFKTWL					Genome polyprotein	SRC279960	Genome polyprotein	P27958	Hepatitis C virus (isolate H77)	Hepacivirus C	11103	Epitopes were identified using overlapping 20mer peptides spanning the entire length of the HCV polyprotein.
69452	Linear peptide	VLEETSVML			316	324	UL123; IE1	AAR31448.1	55 kDa immediate-early protein 1	F5HCM1	Human betaherpesvirus 5	Human betaherpesvirus 5	10359
69474	Linear peptide	VLEYLVSFGV			115	124	core protein	BAF42671.1	Capsid protein	Q76R61	Hepatitis B virus	Hepatitis B virus	10407
69500	Linear peptide	VLGGCRHKL			133	141	X protein	BAG70907.1	Protein X	Q69027	Hepatitis B virus	Hepatitis B virus	10407	Epitope sequence present in HBV subtypes adr, adw, and ayw.
69524	Linear peptide	VLHKRTLGL			92	100	Hbx protein	ABG23418.1	Protein X	Q69027	Hepatitis B virus	Hepatitis B virus	10407
69558	Linear peptide	VLKDAIKDL			574	582	EBNA-1 protein	Q777E1	Epstein-Barr nuclear antigen 1	P03211	Human gammaherpesvirus 4	Human gammaherpesvirus 4	10376	The epitope sequence is from the reference cited: Blake et al. (1997) Immunity 7: 791 [PMID: 9430224].
69581	Linear peptide	VLLDYQGML			270	278	Major surface antigen precursor	P12934.3	Large envelope protein	Q76R62	Hepatitis B virus	Hepatitis B virus	10407
69646	Linear peptide	VLMGGVPGVE			158	167	Alanine dehydrogenase	P30234.2	Alanine dehydrogenase	P9WQB1	Mycobacterium tuberculosis	Mycobacterium tuberculosis	1773
69649	Linear peptide	VLMIKALEL			741	749	myosin-9	NP_002464.1	Myosin-9	P35579	Homo sapiens	Homo sapiens	9606
69657	Linear peptide	VLNDILSRL			976	984	surface glycoprotein [Severe acute respiratory syndrome coronavirus 2]	YP_009724390.1	Spike glycoprotein	P0DTC2	Severe acute respiratory syndrome coronavirus 2	Severe acute respiratory syndrome coronavirus 2	2697049
69661	Linear peptide	VLNETTNWL			2900	2908	polyprotein precursor	NP_041724.2	Genome polyprotein	Q9Q6P4	West Nile virus	West Nile virus	11082
69671	Linear peptide	VLNPYMPSV			2673	2681	polyprotein	AGO67248.1	Genome polyprotein	P17763	Dengue virus 2	Dengue virus	12637
69679	Linear peptide	VLPCSFTTL			674	682	polyprotein	BAD73987.1	Genome polyprotein	P27958	Hepatitis C virus subtype 1b	Hepacivirus C	11103
69714	Linear peptide	VLQAGFFIL					Large envelope protein	SRC279965	Large envelope protein	Q76R62	Hepatitis B virus	Hepatitis B virus	10407
69715	Linear peptide	VLQAGFFLL			177	185	envelope protein	BAF48755.1	Large envelope protein	Q76R62	Hepatitis B virus	Hepatitis B virus	10407
69716	Linear peptide	VLQAVGACV			5322	5330	orf1ab polyprotein [Severe acute respiratory syndrome coronavirus 2]	YP_009724389.1	Replicase polyprotein 1ab	P0DTD1	Severe acute respiratory syndrome coronavirus 2	Severe acute respiratory syndrome coronavirus 2	2697049
69719	Linear peptide	VLQELNVTV			169	177	proteinase 3	AAH96184.1	Myeloblastin	P24158	Homo sapiens	Homo sapiens	9606
69731	Linear peptide	VLQWASLAV			863	871	Major outer envelope glycoprotein gp350	Q66537	Envelope glycoprotein GP350	P03200	Human gammaherpesvirus 4	Human gammaherpesvirus 4	10376
69750	Linear peptide	VLSDFKSWL			1993	2001	polyprotein	AAC03058.1	Genome polyprotein	P27958	Hepatitis C virus genotype 3	Hepacivirus C	11103
69751	Linear peptide	VLSDFKTWL			1987	1995	polyprotein	AAA45534.1	Genome polyprotein	P27958	Hepatitis C virus (isolate Taiwan)	Hepacivirus C	11103
69753	Linear peptide	VLSDFRTWL			15	23	polyprotein	AAK49500.1	Genome polyprotein	P27958	Hepatitis C virus genotype 3	Hepacivirus C	11103
69754	Linear peptide	VLSDGNPPQV			89	98	Lipoprotein lpqH precursor	P46733.1	Uncharacterized protein	Q745Q5	Mycobacterium avium	Mycobacterium avium	1764
69797	Linear peptide	VLTDFKTWL			1987	1995	polyprotein	BAA03375.1	Genome polyprotein	P27958	Hepatitis C virus genotype 3	Hepacivirus C	11103
69798	Linear peptide	VLTDGNPPEV			88	97	Lipoprotein lpqH precursor	P0A5J0.1	Lipoprotein LpqH	P9WK61	Mycobacterium tuberculosis	Mycobacterium tuberculosis	1773
69799	Linear peptide	VLTDPNPQEV			74	83	envelope glycoprotein	BAE96221.1	Envelope glycoprotein gp160	P03378	Human immunodeficiency virus 1	Human immunodeficiency virus 1	11676
69850	Linear peptide	VLWAHGFEL			6109	6117	orf1ab polyprotein [Severe acute respiratory syndrome coronavirus 2]	YP_009724389.1	Replicase polyprotein 1ab	P0DTD1	Severe acute respiratory syndrome coronavirus 2	Severe acute respiratory syndrome coronavirus 2	2697049
69907	Linear peptide	VLYSPNVSV			239	247	envelope	BAK20487.1	Envelope glycoprotein gp62	P03381	Human T-cell leukemia virus type I	Primate T-lymphotropic virus 1	194440	The epitope sequence was cited in Yashiki et al. AIDS Res Hum Retroviruses. 2001 Jul 20;17(11):1047-61[PMID:11485622].
69913	Linear peptide	VMACLVPAA			16	24	cysteine proteinase cruzipain (EC 3.4.22.-) - Trypanosoma cruzi	A45629	Cysteine peptidase, putative	Q4E0J7	Trypanosoma cruzi	Trypanosoma cruzi	5693
69980	Linear peptide	VMLAAQMFIV			284	293	polyprotein	AAF01178.1	Genome polyprotein	P27958	Hepatitis C virus subtype 2a	Hepacivirus C	11103
69991	Linear peptide	VMLRWGVLAKSVKN			256	269	Nucleoprotein	P03418.1	Nucleoprotein	O42053	Human respiratory syncytial virus A2	Human orthopneumovirus	11250
69996	Linear peptide	VMMSCSSEA			16	24	FL-160-2 protein - Trypanosoma cruzi	JH0823	Trans-sialidase, putative	Q4DQV8	Trypanosoma cruzi	Trypanosoma cruzi	5693
70017	Linear peptide	VMSNTLLSAW			442	451	membrane protein	AAA45887.1	Latent membrane protein 2	P13285	Human gammaherpesvirus 4	Human gammaherpesvirus 4	10376
70040	Linear peptide	VMYMGTLSY			1768	1776	orf1ab polyprotein [Severe acute respiratory syndrome coronavirus 2]	YP_009724389.1	Replicase polyprotein 1ab	P0DTD1	Severe acute respiratory syndrome coronavirus 2	Severe acute respiratory syndrome coronavirus 2	2697049
70325	Linear peptide	VPHISRQRL			4503	4511	orf1ab polyprotein [Severe acute respiratory syndrome coronavirus 2]	YP_009724389.1	Replicase polyprotein 1ab	P0DTD1	Severe acute respiratory syndrome coronavirus 2	Severe acute respiratory syndrome coronavirus 2	2697049
70365	Linear peptide	VPLRPMTYK			74	82	Truncated Nef protein	P04601.4	Protein Nef	P03407	Human immunodeficiency virus 1	Human immunodeficiency virus 1	11676
70491	Linear peptide	VPTDPNPPEV			75	84	envelope glycoprotein	AAC28452.1	Envelope glycoprotein gp160	P03378	Human immunodeficiency virus 1	Human immunodeficiency virus 1	11676
70516	Linear peptide	VPYKRIEEL			186	194	Protein Tax-1	P03409.2	Protein Tax-1	P03409	Human T-cell leukemia virus type I	Primate T-lymphotropic virus 1	194440
70634	Linear peptide	VQQWLTWCN			460	468	Non-capsid protein NS-1	P07298.1	Initiator protein NS1	Q9PZT1	Human parvovirus B19	Primate erythroparvovirus 1	1511900	Epitopes defined by mapping of pool responses. Published sequences [Shade et al J Virol 1986;58:921-936] were used for the synthesis of peptides representing the nonstructural (NS) protein, the minor structural protein (VP1ur) and the major structural protein (VP2).
70687	Linear peptide	VQYSRADEEQQQALSSQMGF			81	100	ESAT-6-like protein esxB	P0A566.2	ESAT-6-like protein EsxB	P9WNK5	Mycobacterium tuberculosis	Mycobacterium tuberculosis	1773
70789	Linear peptide	VRNIMSPVM			212	220	Nucleoprotein	P41269.1			Puumala orthohantavirus	Puumala orthohantavirus	1980486
70932	Linear peptide	VSFIEFVGW			279	287	EBNA-3B nuclear protein	CAD53420.1	Epstein-Barr nuclear antigen 4	P03203	Human gammaherpesvirus 4	Human gammaherpesvirus 4	10376
71265	Linear peptide	VTCGNGIQVR			351	360	Circumsporozoite protein precursor	P02893.1	Circumsporozoite (CS) protein	Q7K740	Plasmodium falciparum	Plasmodium falciparum	5833	Imported from the TopBank database (internal database of LIAI) and recurated.
71266	Linear peptide	VTCGNGIQVRIKPGSANKPK			351	370	Circumsporozoite protein precursor	P02893.1	Circumsporozoite (CS) protein	Q7K740	Plasmodium falciparum	Plasmodium falciparum	5833
71290	Linear peptide	VTEHDTLLY			245	253	DNA processivity factor	AAO73452.1	DNA polymerase processivity factor	F5HC97	Human betaherpesvirus 5	Human betaherpesvirus 5	10359
71322	Linear peptide	VTGGVFLVDK			358	367	DNA polymerase [Hepatitis B virus]	BAB20451.1	Protein P	Q69028	Hepatitis B virus	Hepatitis B virus	10407
71409	Linear peptide	VTLPTGQCL			378	386	cysteine proteinase cruzipain (EC 3.4.22.-) - Trypanosoma cruzi	A45629	Cysteine peptidase, putative	Q4E0J7	Trypanosoma cruzi	Trypanosoma cruzi	5693
71412	Linear peptide	VTLTHPITK			1639	1647	polyprotein	CBJ52795.2	Genome polyprotein	P27958	Hepatitis C virus subtype 1b	Hepacivirus C	11103	The epitope is deduced and represents a consensus sequence derived from sequences subtypes 1b and 3a.
71461	Linear peptide	VTPSGTWLTY			324	333	nucleocapsid phosphoprotein [Severe acute respiratory syndrome coronavirus 2]	YP_009724397.2	Nucleoprotein	P0DTC9	Severe acute respiratory syndrome coronavirus 2	Severe acute respiratory syndrome coronavirus 2	2697049
71616	Linear peptide	VVCMYLYQLSPPITW			151	165	transcriptional activator Tax	AAG31572.1	Protein Tax-1	P03409	Human T-cell leukemia virus type I	Primate T-lymphotropic virus 1	194440
71631	Linear peptide	VVDFSQFSR			391	399	polymerase	ACT90735.1	Protein P	Q69028	Hepatitis B virus	Hepatitis B virus	10407
71635	Linear peptide	VVDKYFDCY			4867	4875	orf1ab polyprotein [Severe acute respiratory syndrome coronavirus 2]	YP_009724389.1	Replicase polyprotein 1ab	P0DTD1	Severe acute respiratory syndrome coronavirus 2	Severe acute respiratory syndrome coronavirus 2	2697049
71650	Linear peptide	VVEKQSGLY			877	885	polyprotein precursor	AAP22088.1	Genome polyprotein	Q9Q6P4	West Nile virus	West Nile virus	11082
71657	Linear peptide	VVFDITKWLL			888	897	polyprotein	AAF01178.1	Genome polyprotein	P27958	Hepatitis C virus subtype 2a	Hepacivirus C	11103
71663	Linear peptide	VVFLHVTYV			1042	1050	Spike glycoprotein precursor	P59594.1	Spike glycoprotein	P59594	SARS-CoV1	SARS-CoV1	10002316
71734	Linear peptide	VVLDSLDPMV			2251	2260	polyprotein	AAF01178.1	Genome polyprotein	P27958	Hepatitis C virus subtype 2a	Hepacivirus C	11103
71756	Linear peptide	VVMACLVPAA			15	24	cysteine proteinase cruzipain (EC 3.4.22.-) - Trypanosoma cruzi	A45629	Cysteine peptidase, putative	Q4E0J7	Trypanosoma cruzi	Trypanosoma cruzi	5693
71767	Linear peptide	VVNARLRAK			5710	5718	orf1ab polyprotein [Severe acute respiratory syndrome coronavirus 2]	YP_009724389.1	Replicase polyprotein 1ab	P0DTD1	Severe acute respiratory syndrome coronavirus 2	Severe acute respiratory syndrome coronavirus 2	2697049
71837	Linear peptide	VVSTGYHFR			4733	4741	orf1ab polyprotein [Severe acute respiratory syndrome coronavirus 2]	YP_009724389.1	Replicase polyprotein 1ab	P0DTD1	Severe acute respiratory syndrome coronavirus 2	Severe acute respiratory syndrome coronavirus 2	2697049
71847	Linear peptide	VVSYVNTNMGLKFRQL			85	100	core protein	AAL31859.1	Capsid protein	Q76R61	Hepatitis B virus	Hepatitis B virus	10407	The epitope sequence is derived from Milich et al, J Immunol. 1987,139(4):1223-31 [PMID: 2440947]. It was described as a T cell epitope in B10.D2 mice.
71917	Linear peptide	VVYRGTTTY			5533	5541	orf1ab polyprotein [Severe acute respiratory syndrome coronavirus 2]	YP_009724389.1	Replicase polyprotein 1ab	P0DTD1	Severe acute respiratory syndrome coronavirus 2	Severe acute respiratory syndrome coronavirus 2	2697049
71918	Linear peptide	VVYRGTTTYK			5533	5542	orf1ab polyprotein [Severe acute respiratory syndrome coronavirus 2]	QHD43415.1	Replicase polyprotein 1ab	P0DTD1	Severe acute respiratory syndrome coronavirus 2	Severe acute respiratory syndrome coronavirus 2	2697049
71988	Linear peptide	VYDFAFRDL			49	57	Protein E6	P03126.1	Protein E6	P03126	Human papillomavirus type 16	Alphapapillomavirus 9	337041
71996	Linear peptide	VYDPLQPEL			1137	1145	Spike glycoprotein	P0DTC2.1	Spike glycoprotein	P0DTC2	Severe acute respiratory syndrome coronavirus 2	Severe acute respiratory syndrome coronavirus 2	2697049
72006	Linear peptide	VYEAADMIM			213	221	polyprotein	BAD73994.1	Genome polyprotein	P27958	Hepatitis C virus subtype 1b	Hepacivirus C	11103
72038	Linear peptide	VYHGAGNKTL			1085	1094	Polyprotein	Q9IZA3	Genome polyprotein	P27958	Hepatitis C virus subtype 2a	Hepacivirus C	11103
72039	Linear peptide	VYHGAGSKTL			1081	1090	polyprotein	CAB53095.1	Genome polyprotein	P27958	Hepatitis C virus subtype 1b	Hepacivirus C	11103
72048	Linear peptide	VYIGDPAQL			5721	5729	orf1ab polyprotein [Severe acute respiratory syndrome coronavirus 2]	QHD43415.1	Replicase polyprotein 1ab	P0DTD1	Severe acute respiratory syndrome coronavirus 2	Severe acute respiratory syndrome coronavirus 2	2697049
72100	Linear peptide	VYMPASWVM			3653	3661	orf1ab polyprotein [Severe acute respiratory syndrome coronavirus 2]	YP_009724389.1	Replicase polyprotein 1ab	P0DTD1	Severe acute respiratory syndrome coronavirus 2	Severe acute respiratory syndrome coronavirus 2	2697049
72165	Linear peptide	VYSTTSRSASL			2456	2466	Genome polyprotein	P26662.3	Genome polyprotein	P27958	Hepacivirus C	Hepacivirus C	11103
72233	Linear peptide	WAIKWEYVVLLFLLL			712	726	polyprotein precursor	BAA01582.1	Genome polyprotein	P27958	Hepacivirus C	Hepacivirus C	11103
72261	Linear peptide	WASRELERF			36	44	Gag polyprotein	P03347.3	Gag polyprotein	P03349	Human immunodeficiency virus 1	Human immunodeficiency virus 1	11676
72269	Linear peptide	WAVGLLLGLVLILYL			201	215	glycoprotein gp35/37	AAC59622.1	Protein K8.1	F5HB98	Human gammaherpesvirus 8	Human gammaherpesvirus 8	37296
72301	Linear peptide	WDFGSVGGVFTSVGKAVH			426	443	envelope protein	YP_001527880.1	Genome polyprotein	Q9Q6P4	West Nile virus NY-99	West Nile virus NY-99	10000971	The author provided GenBank identifier was GI:11597240.
72322	Linear peptide	WDMMMNWSPTAALVV			320	334	polyprotein	AAA86907.1	Genome polyprotein	P27958	Hepacivirus C	Hepacivirus C	11103
72563	Linear peptide	WHYDEDNPYKTWAYHGSYEV			2784	2803	polyprotein	AAB70696.1	Genome polyprotein	P17763	Dengue virus type 1 Hawaii	Dengue virus type 1 Hawaii	10000440
72564	Linear peptide	WHYPCTANF			616	624	JK3	CAA43789.1	Genome polyprotein	P27958	Hepatitis C virus subtype 1b	Hepacivirus C	11103
72566	Linear peptide	WHYPCTVNF			616	624	polyprotein	BAD73987.1	Genome polyprotein	P27958	Hepatitis C virus subtype 1b	Hepacivirus C	11103
72621	Linear peptide	WIIKNSWTA			300	308	cysteine proteinase cruzipain (EC 3.4.22.-) - Trypanosoma cruzi	A45629	Cysteine peptidase, putative	Q4E0J7	Trypanosoma cruzi	Trypanosoma cruzi	5693
72636	Linear peptide	WILRGTSFV			759	767	DNA polymerase	CAA10434.1	Protein P	Q69028	Hepatitis B virus	Hepatitis B virus	10407
72721	Linear peptide	WLGNHGFEV			110	118	hypothetical protein FTT0869	YP_169869.1	Peptidase_C39_2 domain-containing protein	Q5NGH3	Francisella tularensis subsp. tularensis SCHU S4	Francisella tularensis	263
72722	Linear peptide	WLGNIIQYA			2850	2858	polyprotein	AAF01178.1	Genome polyprotein	P27958	Hepatitis C virus subtype 2a	Hepacivirus C	11103
72759	Linear peptide	WLLWPVTLA			55	63	membrane glycoprotein [Severe acute respiratory syndrome coronavirus 2]	YP_009724393.1	Membrane protein	P0DTC5	Severe acute respiratory syndrome coronavirus 2	Severe acute respiratory syndrome coronavirus 2	2697049
72766	Linear peptide	WLPTGTLLV			6886	6894	Replicase polyprotein 1ab	P0DTD1.1	Replicase polyprotein 1ab	P0DTD1	Severe acute respiratory syndrome coronavirus 2	Severe acute respiratory syndrome coronavirus 2	2697049
72790	Linear peptide	WLSDCGEAL			457	465	FL-160-2 protein - Trypanosoma cruzi	JH0823	Trans-sialidase, putative	Q4DQV8	Trypanosoma cruzi	Trypanosoma cruzi	5693
72794	Linear peptide	WLSLLVPFV			335	343	Large envelope protein	P03138.3	Large envelope protein	Q76R62	Hepatitis B virus	Hepatitis B virus	10407
72842	Linear peptide	WMDSTKATRY			111	120	prM protein	YP_001527879.1	Genome polyprotein	Q9Q6P4	West Nile virus	West Nile virus	11082
72865	Linear peptide	WMNRLIAFA			1919	1927	Polyprotein	Q9IZA3	Genome polyprotein	P27958	Hepacivirus C	Hepacivirus C	11103
72928	Linear peptide	WPAPPGARSM			1111	1120	Genome polyprotein	P26662.3	Genome polyprotein	P27958	Hepatitis C virus (isolate Japanese)	Hepacivirus C	11103
72929	Linear peptide	WPAPQGSRSLTPCTC			1111	1125	HCV-1	AAA45676.1	Genome polyprotein	P27958	Hepatitis C virus subtype 1a	Hepacivirus C	11103
72941	Linear peptide	WPKFAVPNL			393	401	DNA polymerase [Hepatitis B virus]	BAB20451.1	Protein P	Q69028	Hepatitis B virus	Hepatitis B virus	10407
72979	Linear peptide	WQASLALSY			274	282	Major outer membrane porin, serovar A precursor	P23732.1	Major outer membrane porin, serovar D	Q46409	Chlamydia trachomatis	Chlamydia trachomatis	813	Data originally imported from the HLA Ligand Database (http://hlaligand.ouhsc.edu/) and recurated.
72985	Linear peptide	WQGDTGITY			43	51	LOW MOLECULAR WEIGHT PROTEIN ANTIGEN 7 ESXH (10 kDa ANTIGEN) (CFP-7) (PROTEIN TB10.4)	CAA17363.1	ESAT-6-like protein EsxH	P9WNK3	Mycobacterium tuberculosis H37Rv	Mycobacterium tuberculosis	1773
73059	Linear peptide	WRWRLGAIPPLVCLL			21	35	kaposin	AAC57155.1	Protein K12	Q77Q38	Human gammaherpesvirus 8	Human gammaherpesvirus 8	37296
73177	Linear peptide	WVCARLGRL			44	52	protein F [Hepatitis C virus subtype 1b]	ACA50643.1	F protein	P0C045	Hepatitis C virus (isolate Japanese)	Hepacivirus C	11103
73296	Linear peptide	WYTNLDTDKF			174	183	hemK protein homolog	YP_169235.1	Release factor glutamine methyltransferase	Q5NIA7	Francisella tularensis subsp. tularensis SCHU S4	Francisella tularensis	263
73306	Linear peptide	WYYQSGLSI			46	54	hypothetical protein	WP_016721285.1	Diacylglycerol acyltransferase/mycolyltransferase Ag85B	P9WQP1	Mycobacterium tuberculosis	Mycobacterium tuberculosis	1773
73668	Linear peptide	YEGNSPFHPL			40	49	ORF7a protein [Severe acute respiratory syndrome coronavirus 2]	YP_009724395.1	ORF7a protein	P0DTC7	Severe acute respiratory syndrome coronavirus 2	Severe acute respiratory syndrome coronavirus 2	2697049
73862	Linear peptide	YFMVFLQTHIFAEVL			561	575	EBNA-1 protein	Q777E1	Epstein-Barr nuclear antigen 1	P03211	Human gammaherpesvirus 4	Human gammaherpesvirus 4	10376
74020	Linear peptide	YGKAIPLEVI			1376	1385	Genome polyprotein	P26664.3	Genome polyprotein	P27958	Hepacivirus C	Hepacivirus C	11103
74180	Linear peptide	YIDDVVLGA			138	146	reverse transcriptase	CAJ26826.1	Protein P	Q69028	Hepatitis B virus	Hepatitis B virus	10407
74209	Linear peptide	YIFFASFYY			2384	2392	orf1ab polyprotein [Severe acute respiratory syndrome coronavirus 2]	YP_009724389.1	Replicase polyprotein 1ab	P0DTD1	Severe acute respiratory syndrome coronavirus 2	Severe acute respiratory syndrome coronavirus 2	2697049
74288	Linear peptide	YILDLQPETT			11	20	Protein E7	P36831.1	Protein E7	P03129	human papillomavirus 52	Alphapapillomavirus 9	337041
74292	Linear peptide	YILEETSVML			315	324	UL123; IE1	AAR31390.1	55 kDa immediate-early protein 1	F5HCM1	Human betaherpesvirus 5	Human betaherpesvirus 5	10359
74305	Linear peptide	YILRDVSKK			517	525	Nonstructural protein NS5	NP_739590.2	Genome polyprotein	P17763	Dengue virus 2 Thailand/NGS-C/1944	Dengue virus	12637
74386	Linear peptide	YISWCLWW			838	845	HCV-1	AAA45676.1	Genome polyprotein	P27958	Hepacivirus C	Hepacivirus C	11103
74387	Linear peptide	YISWCLWWL			838	846	Genome polyprotein	P26664.3	Genome polyprotein	P27958	Hepatitis C virus (isolate 1)	Hepacivirus C	11103
74407	Linear peptide	YIVRWEWVV			717	725	polyprotein	AAU89634.1	Genome polyprotein	P27958	Hepatitis C virus subtype 2a	Hepacivirus C	11103
74545	Linear peptide	YLAAYALVGL			3	12	TcP2beta	CAA52943.1	60S acidic ribosomal protein P2, putative	Q4DWU6	Trypanosoma cruzi	Trypanosoma cruzi	5693
74558	Linear peptide	YLAGAGLAF			2474	2482	polyprotein	AGW21594.1	Genome polyprotein	P17763	Dengue virus 1	Dengue virus	12637
74590	Linear peptide	YLCVPRCRRKKPYIV			214	228	glycoprotein gp35/37	AAC59622.1	Protein K8.1	F5HB98	Human gammaherpesvirus 8	Human gammaherpesvirus 8	37296
74593	Linear peptide	YLDAYNMMI			6419	6427	orf1ab polyprotein [Severe acute respiratory syndrome coronavirus 2]	YP_009724389.1	Replicase polyprotein 1ab	P0DTD1	Severe acute respiratory syndrome coronavirus 2	Severe acute respiratory syndrome coronavirus 2	2697049
74605	Linear peptide	YLDKVRATV			301	309	Circumsporozoite protein precursor	P08677.2	Circumsporozoite protein, putative	A5KB63	Plasmodium vivax strain Belem	Plasmodium vivax	5855
74635	Linear peptide	YLEKESIYY			229	237	Matrix protein	P03419.1	Matrix protein	O42049	Human respiratory syncytial virus A2	Human orthopneumovirus	11250
74695	Linear peptide	YLHTLWKAGI			149	158	Polymerase	Q8B4E6	Protein P	Q69028	Hepatitis B virus	Hepatitis B virus	10407
74720	Linear peptide	YLISIFLHL			441	449	glycoprotein [Lassa mammarenavirus]	AAA46286.1	Pre-glycoprotein polyprotein GP complex	P08669	Lassa virus Josiah	Lassa mammarenavirus	11620	HLAs expressed by individuals with this epitope: Subject S-192: A*020101; A*030101; B*350101; B*450101; C*040101; C*160101.
74768	Linear peptide	YLLDGLRAQ			23	31	hypothetical protein	WP_016721285.1	Diacylglycerol acyltransferase/mycolyltransferase Ag85B	P9WQP1	Mycobacterium tuberculosis	Mycobacterium tuberculosis	1773
74774	Linear peptide	YLLEMLWRL			125	133	LMP1 protein (Epstein-Barr virus, putative LYDMA gene)	Q777A4	Latent membrane protein 1	P03230	Human gammaherpesvirus 4	Human gammaherpesvirus 4	10376
74797	Linear peptide	YLLPRRGPR			35	43	polyprotein	BAA09073.1	Genome polyprotein	P27958	Hepatitis C virus subtype 1b	Hepacivirus C	11103
74798	Linear peptide	YLLPRRGPRL			35	44	Genome polyprotein	P29846.3	Genome polyprotein	P27958	Hepatitis C virus subtype 1b	Hepacivirus C	11103	This peptide contains the fine epitope (LPRR) which is later shown to be important in binding patients' serum IgGs. However, the fine epitope by itself (as a 4-mer) or a 7-mer peptide containing it does not bind patients' serum IgGs.
74800	Linear peptide	YLLPSRGPKL					Genome polyprotein	SRC279960	Genome polyprotein	P27958	Hepatitis C virus subtype 2b	Hepacivirus C	11103
74850	Linear peptide	YLNTLTLAV			6851	6859	orf1ab polyprotein [Severe acute respiratory syndrome coronavirus 2]	YP_009724389.1	Replicase polyprotein 1ab	P0DTD1	Severe acute respiratory syndrome coronavirus 2	Severe acute respiratory syndrome coronavirus 2	2697049
74886	Linear peptide	YLQQNWWTL			159	167	latent membrane protein 1	AAS99606.1	Latent membrane protein 1	P03230	Human gammaherpesvirus 4	Human gammaherpesvirus 4	10376
74961	Linear peptide	YLVAYQATV			1585	1593	Genome polyprotein	P29846.3	Genome polyprotein	P27958	Hepacivirus C	Hepacivirus C	11103
74988	Linear peptide	YLVTRHADV			1131	1139	Genome polyprotein	P26664.3	Genome polyprotein	P27958	Hepatitis C virus (isolate 1)	Hepacivirus C	11103
75024	Linear peptide	YLYQLSPPI			155	163	transcriptional activator Tax	AAG31572.1	Protein Tax-1	P03409	Human T-cell leukemia virus type I	Primate T-lymphotropic virus 1	194440
75040	Linear peptide	YMDDVVLGA			551	559	Protein P	P03159.1	Protein P	Q69028	Hepatitis B virus	Hepatitis B virus	10407
75074	Linear peptide	YMLDLQPET			11	19	Protein E7	P03129.1	Protein E7	P03129	Human papillomavirus type 16	Alphapapillomavirus 9	337041
75075	Linear peptide	YMLDLQPETT			11	20	E7 protein	ABL96585.1	Protein E7	P03129	Human papillomavirus type 16	Alphapapillomavirus 9	337041
75105	Linear peptide	YMSALNHTK			1646	1654	orf1ab polyprotein [Severe acute respiratory syndrome coronavirus 2]	YP_009724389.1	Replicase polyprotein 1ab	P0DTD1	Severe acute respiratory syndrome coronavirus 2	Severe acute respiratory syndrome coronavirus 2	2697049
75356	Linear peptide	YPLHEQHGM			326	334	Epstein-Barr nuclear antigen 3	P12977.1	Epstein-Barr nuclear antigen 3	P12977	Human gammaherpesvirus 4	Human gammaherpesvirus 4	10376
75376	Linear peptide	YPPKPCGI			489	496	Genome polyprotein	P26664.3	Genome polyprotein	P27958	Hepacivirus C	Hepacivirus C	11103	Synthetic peptides used for epitope elucidation were derived from HCV-1 strain of Choo et al. (1991).
75408	Linear peptide	YPSAAERKHRHLPVADAVIH			131	150	HCMVUL83	CAA35357.1	65 kDa phosphoprotein	Q6SW59	Human betaherpesvirus 5	Human betaherpesvirus 5	10359
75435	Linear peptide	YPWPLYGNEGCGWMGWLLSP			81	100	largest ORF	AAB02128.1	Genome polyprotein	P27958	Hepacivirus C	Hepacivirus C	11103
75436	Linear peptide	YPWPLYGNEGLGWAGWLLSP			81	100	structural protein	BAA00706.1	Genome polyprotein	P27958	Hepacivirus C	Hepacivirus C	11103
75438	Linear peptide	YPWPLYGNEGMGWAGWLLSP			81	100	polyprotein	AAF65962.1	Genome polyprotein	P27958	Hepacivirus C	Hepacivirus C	11103
75448	Linear peptide	YPYRLWHY			611	618	polyprotein	BAB18806.1	Genome polyprotein	P27958	Hepacivirus C	Hepacivirus C	11103
75495	Linear peptide	YQGVQQKWDATATELNNALQ			51	70	6 kDa early secretory antigenic target	P0A564.2	6 kDa early secretory antigenic target	P9WNK7	Mycobacterium tuberculosis	Mycobacterium tuberculosis	1773
75508	Linear peptide	YQKVGMQKY			5593	5601	orf1ab polyprotein [Severe acute respiratory syndrome coronavirus 2]	YP_009724389.1	Replicase polyprotein 1ab	P0DTD1	Severe acute respiratory syndrome coronavirus 2	Severe acute respiratory syndrome coronavirus 2	2697049
75614	Linear peptide	YRHKVVKVM			3100	3108	polyprotein precursor	NP_041724.2	Genome polyprotein	Q9Q6P4	West Nile virus	West Nile virus	11082
75632	Linear peptide	YRLLLTRVL			409	417	predicted Efflux Protein	NP_220159.1	Predicted Efflux Protein	O84647	Chlamydia trachomatis	Chlamydia trachomatis	813	Data originally imported from the HLA Ligand Database (http://hlaligand.ouhsc.edu/) and recurated.
75636	Linear peptide	YRLWHYPCTI			613	622	polyprotein	AAB67037.1	Genome polyprotein	P27958	Hepatitis C virus (isolate H77)	Hepacivirus C	11103	Epitopes were identified using overlapping 20mer peptides spanning the entire length of the HCV polyprotein.
75673	Linear peptide	YRSGIIAVV			268	276	Early antigen protein D	P03191.1	DNA polymerase processivity factor BMRF1	P03191	Human herpesvirus 4 strain B95-8	Human gammaherpesvirus 4	10376
75674	Linear peptide	YRSHLGFWQEGWSGQ			31	45	K8.1	ABD28902.1	Protein K8.1	F5HB98	Human gammaherpesvirus 8	Human gammaherpesvirus 8	37296
75718	Linear peptide	YSEHPTFTSQY			363	373	HCMVUL83	CAA35357.1	65 kDa phosphoprotein	Q6SW59	Human betaherpesvirus 5	Human betaherpesvirus 5	10359
76121	Linear peptide	YTMDGEYRL			518	526	nonstructural protein 3	YP_001527884.1	Genome polyprotein	Q9Q6P4	West Nile virus NY-99	West Nile virus NY-99	10000971	The author provided GenBank identifier was GI:11597240.
76245	Linear peptide	YVDDVVLGA			138	146	reverse transcriptase	CAJ26474.1	Protein P	Q69028	Hepatitis B virus	Hepatitis B virus	10407
76266	Linear peptide	YVFCTVNAL			5679	5687	orf1ab polyprotein [Severe acute respiratory syndrome coronavirus 2]	YP_009724389.1	Replicase polyprotein 1ab	P0DTD1	Severe acute respiratory syndrome coronavirus 2	Severe acute respiratory syndrome coronavirus 2	2697049
76277	Linear peptide	YVGDLCGCV					Genome polyprotein	SRC279960	Genome polyprotein	P27958	Hepacivirus C	Hepacivirus C	11103
76333	Linear peptide	YVLDHLIVV			109	117	Transcription activator BRLF1	P03209.1	Replication and transcription activator	P03209	Human herpesvirus 4 strain B95-8	Human gammaherpesvirus 4	10376
76334	Linear peptide	YVLDLQPEAT			11	20	Protein E7	P17387.1	Protein E7	P03129	human papillomavirus 31	Alphapapillomavirus 9	337041
76370	Linear peptide	YVNVNMGLK			88	96	core protein	BAF42671.1	Capsid protein	Q76R61	Hepatitis B virus	Hepatitis B virus	10407	The following refers to the epitope id as found in the original FIMM database: P000186, P000187.
76529	Linear peptide	YYKVFLARL			834	842	polyprotein	BAB18806.1	Genome polyprotein	P27958	Hepatitis C virus subtype 1b	Hepacivirus C	11103
76532	Linear peptide	YYLDRGYLDF			236	245	outer membrane protein	YP_170495.1	Outer membrane protein assembly factor BamA	Q5NEP7	Francisella tularensis subsp. tularensis SCHU S4	Francisella tularensis	263
76569	Linear peptide	YYPSARIVY			5622	5630	orf1ab polyprotein [Severe acute respiratory syndrome coronavirus 2]	YP_009724389.1	Replicase polyprotein 1ab	P0DTD1	Severe acute respiratory syndrome coronavirus 2	Severe acute respiratory syndrome coronavirus 2	2697049
76591	Linear peptide	YYRGLDVSVI			1417	1426	Genome polyprotein	P26664.3	Genome polyprotein	P27958	Hepacivirus C	Hepacivirus C	11103
76621	Linear peptide	YYTSAFVFPTK			181	191	HCMVUL83	CAA35357.1	65 kDa phosphoprotein	Q6SW59	Human betaherpesvirus 5	Human betaherpesvirus 5	10359
78346	Linear peptide	AFLGERVTL			23	31	BARF1 protein	CAD53469.1	Secreted protein BARF1	P03228	Human gammaherpesvirus 4	Human gammaherpesvirus 4	10376
78382	Linear peptide	FLGERVTLT			24	32	BARF1 protein	CAD53469.1	Secreted protein BARF1	P03228	Human gammaherpesvirus 4	Human gammaherpesvirus 4	10376
78432	Linear peptide	KLGPGEEQV			50	58	BARF1 protein	CAD53469.1	Secreted protein BARF1	P03228	Human gammaherpesvirus 4	Human gammaherpesvirus 4	10376
78501	Linear peptide	RFIAQLLLL			3	11	BARF1 protein	CAD53469.1	Secreted protein BARF1	P03228	Human gammaherpesvirus 4	Human gammaherpesvirus 4	10376
78534	Linear peptide	TLTSYWRRV			30	38	BARF1 protein	CAD53469.1	Secreted protein BARF1	P03228	Human gammaherpesvirus 4	Human gammaherpesvirus 4	10376
79180	Linear peptide	DCLPTTLFQPVRAPV			210	224	tax protein	AAF37566.1	Protein Tax-1	P03409	Human T-cell leukemia virus type I	Primate T-lymphotropic virus 1	194440
79208	Linear peptide	EYTNIPISLLFNEKEA			311	326	transcriptional activator Tax	AAG31572.1	Protein Tax-1	P03409	Human T-cell leukemia virus type I	Primate T-lymphotropic virus 1	194440
79294	Linear peptide	LLFGYPVYVFGDCVQ			11	25	transcriptional activator Tax	AAG31572.1	Protein Tax-1	P03409	Human T-cell leukemia virus type I	Primate T-lymphotropic virus 1	194440
79300	Linear peptide	LSFPDPGLRPQNLYT			131	145	transcriptional activator Tax	AAG31572.1	Protein Tax-1	P03409	Human T-cell leukemia virus type I	Primate T-lymphotropic virus 1	194440
79308	Linear peptide	MEPTLGQHLPTLSFPD			120	135	transcriptional activator Tax	AAG31572.1	Protein Tax-1	P03409	Human T-cell leukemia virus type I	Primate T-lymphotropic virus 1	194440
79337	Linear peptide	PPITWPLLPHVIFCH			161	175	transcriptional activator Tax	AAG31572.1	Protein Tax-1	P03409	Human T-cell leukemia virus type I	Primate T-lymphotropic virus 1	194440
79351	Linear peptide	QNLYTLWGGSVVCMYLY			141	157	transcriptional activator Tax	AAG31572.1	Protein Tax-1	P03409	Human T-cell leukemia virus type I	Primate T-lymphotropic virus 1	194440
79390	Linear peptide	SFHNLHLLFEEYTNI			301	315	Protein Tax-1	P0C213.1	Protein Tax-1	P03409	Human T-cell lymphotropic virus type 1 (african isolate)	Primate T-lymphotropic virus 1	194440
79454	Linear peptide	VIFCHPGQLGAFLTN			171	185	transcriptional activator Tax	AAG31572.1	Protein Tax-1	P03409	Human T-cell leukemia virus type I	Primate T-lymphotropic virus 1	194440
79506	Linear peptide	AFGHSDAACWGFPTDTVMSV			122	141	E1 protein	BAA19893.1	Structural polyprotein	P07566	Rubella virus	Rubivirus rubellae	2846071
79572	Linear peptide	ILSPFMPLL			208	216	small surface protein	BAM76300.1	Large envelope protein	Q76R62	Hepatitis B virus	Hepatitis B virus	10407
79601	Linear peptide	LLCLIFLLVL			251	260	envelope protein	BAF48755.1	Large envelope protein	Q76R62	Hepatitis B virus	Hepatitis B virus	10407	The corrected sequence was provided by the authors.
79628	Linear peptide	PTDVSCEGLGAWVPTAPCARI			54	74	E1 protein	BAA19893.1	Structural polyprotein	P07566	Rubella virus	Rubivirus rubellae	2846071
88377	Linear peptide	SAPLPSNRV			472	480	IE62	AAP32859.1	Major viral transcription factor ICP4 homolog	P09310	Human alphaherpesvirus 3	Human alphaherpesvirus 3	10335
88849	Linear peptide	SLPRSRTPI			445	453	IE62	AAP32859.1	Major viral transcription factor ICP4 homolog	P09310	Human alphaherpesvirus 3	Human alphaherpesvirus 3	10335
91163	Linear peptide	AYQGDYKLF			82	90	nucleoprotein NP	AAN37504.1	Nucleoprotein	P18272	Zaire ebolavirus	Zaire ebolavirus	186538
91324	Linear peptide	FPQLSAIAL			313	321	nucleoprotein NP	AAN37504.1	Nucleoprotein	P18272	Zaire ebolavirus	Zaire ebolavirus	186538
92301	Linear peptide	AIYDTMQYV			88	96	ATP-dependent Clp protease proteolytic subunit	NP_216976.1	ATP-dependent Clp protease proteolytic subunit 2	P9WPC3	Mycobacterium tuberculosis H37Rv	Mycobacterium tuberculosis	1773
92817	Linear peptide	GLAGGAATA			30	38	secreted antigen 85-B fbpB (85B) (antigen 85 complex B) (Mycolyl transferase 85B) (fibronectin-binding protein B) (extracellular alpha-antigen)	NP_216402.1	Diacylglycerol acyltransferase/mycolyltransferase Ag85B	P9WQP1	Mycobacterium tuberculosis H37Rv	Mycobacterium tuberculosis	1773
93224	Linear peptide	LEDPASRDLVVSYV			76	89	core protein	AAL31859.1	Capsid protein	Q76R61	Hepatitis B virus	Hepatitis B virus	10407	This peptide was predicted as an antigenic site on the basis of structural analysis in Argos P, Fuller SD, EMBO J 7:819-824;1989 [PMID:2456212].
93270	Linear peptide	LLYDGSFAV			42	50	hypothetical protein	NP_218356.1	Uncharacterized protein	P96239	Mycobacterium tuberculosis H37Rv	Mycobacterium tuberculosis	1773
93431	Linear peptide	MQLFHLCLIISCTCPTVQAS			1	20	pre-C/C protein	ABY54138.1	Capsid protein	Q76R61	Hepatitis B virus	Hepatitis B virus	10407	The epitope sequence is derived from Standring et al, Proc Natl Acad Sci U S A. 1988; 85(22):8405-9 [PMID: 3186731].
93536	Linear peptide	PAYRPPNAPIL			130	140	core protein	AAL31859.1	Capsid protein	Q76R61	Hepatitis B virus	Hepatitis B virus	10407	This peptide was predicted as an antigenic site on the basis of structural analysis in Argos P, Fuller SD, EMBO J 7:819-824;1989 [PMID:2456212].
94799	Linear peptide	DLKGFLSYL			1073	1081	protein tyrosine phosphatase, non-receptor type 21	NP_008970.2	Tyrosine-protein phosphatase non-receptor type 21	Q16825	Homo sapiens	Homo sapiens	9606
94877	Linear peptide	LLQGWVMYV			54	62	MAL-like protein	Q13021.2	MAL-like protein	Q13021	Homo sapiens	Homo sapiens	9606
94893	Linear peptide	NLQGSPVYV			350	358	homeobox D3	NP_008829.3	Homeobox protein Hox-D3	P31249	Homo sapiens	Homo sapiens	9606
94946	Linear peptide	TMGGYCGYL			572	580	6-phosphofructokinase, muscle type	P08237.2	ATP-dependent 6-phosphofructokinase, muscle type	P08237	Homo sapiens	Homo sapiens	9606
95234	Linear peptide	ALLVLYSFA			51	59	latent membrane protein 1	AAS99606.1	Latent membrane protein 1	P03230	Human gammaherpesvirus 4	Human gammaherpesvirus 4	10376
95261	Linear peptide	ATVKTGNIKL			166	175	LAMP	AAK72632.1	Protein K15	Q9QR69	Human gammaherpesvirus 8	Human gammaherpesvirus 8	37296
95262	Linear peptide	ATVKTGNIKLVSSVS			166	180	LAMP	AAK72632.1	Protein K15	Q9QR69	Human gammaherpesvirus 8	Human gammaherpesvirus 8	37296
95264	Linear peptide	AVNGVLWTV			1074	1082	Genome polyprotein	O92532.3	Genome polyprotein	P27958	Hepatitis C virus genotype 6	Hepacivirus C	11103	The epitope has partial homology with the Genotype 1 NS3 1073-1081 peptide.
95265	Linear peptide	AVNGVMWTV			1073	1081	polyprotein	ABL63009.1	Genome polyprotein	P27958	Hepatitis C virus genotype 4	Hepacivirus C	11103	The epitope has partial homology with the Genotype 1 NS3 1073-1081 peptide.
95278	Linear peptide	CINGVCWSI			47	55	polyprotein	BAC67110.1	Genome polyprotein	P27958	Hepatitis C virus genotype 1	Hepacivirus C	11103
95279	Linear peptide	CINGVCWSV			1073	1081	polyprotein	BAG31965.1	Genome polyprotein	P27958	Hepatitis C virus genotype 1	Hepacivirus C	11103	The epitope sequence was derived by sequencing the HCV isolate from a Greek HCV positive patient.
95280	Linear peptide	CINGVMWTL			1074	1082	Genome polyprotein	O39928.3	Genome polyprotein	P27958	Hepatitis C virus genotype 5	Hepacivirus C	11103	The epitope has partial homology with the Genotype 1 NS3 1073-1081 peptide.
95281	Linear peptide	CISGVCWTV			1073	1081	polyprotein	ACE82433.1	Genome polyprotein	P27958	Hepatitis C virus genotype 1	Hepacivirus C	11103	The epitope sequence was derived by sequencing the HCV isolate from a Greek HCV positive patient.
95297	Linear peptide	CTNGVCWTV			1073	1081	polyprotein	BAA09072.1	Genome polyprotein	P27958	Hepatitis C virus genotype 1	Hepacivirus C	11103
95298	Linear peptide	CVNGACWTV			1073	1081	Genome polyprotein	Q913V3.1			Hepatitis C virus (isolate 1)	Hepacivirus C	11103	The peptide sequence is listed as CVNGACMTV in the manuscript, but is stated to derive from the accession used, where the sequence appears as CVNGACWTV.
95854	Linear peptide	SINGVMWTV			1077	1085	Genome polyprotein	O39927.3			Hepatitis C virus genotype 6	Hepacivirus C	11103	The epitope has partial homology with the Genotype 1 NS3 1073-1081 peptide.
95890	Linear peptide	SVNGVMWTV			1078	1086	polyprotein	ABE98152.1	Genome polyprotein	P27958	Hepatitis C virus genotype 6	Hepacivirus C	11103	The peptide sequence is listed as TVNGVMWTV in the manuscript, but is stated to derive from the accession used, where the sequence appears as SVNGVMWTV. The epitope has partial homology with the Genotype 1 NS3 1073-1081 peptide.
95908	Linear peptide	TINGVLWTV			1078	1086	Genome polyprotein	O92529.3	Genome polyprotein	P27958	Hepatitis C virus genotype 6	Hepacivirus C	11103	The epitope has partial homology with the Genotype 1 NS3 1073-1081 peptide.
95937	Linear peptide	TVGGVMWTV			1082	1090	polyprotein	ADE10208.1	Genome polyprotein	P27958	Hepatitis C virus subtype 3a	Hepacivirus C	11103	The epitope is deduced and represents a consensus sequence derived from sequences subtypes 1b and 3a.
95940	Linear peptide	TVNGVLWTV			1075	1083	polyprotein	BAA32666.1			Hepatitis C virus genotype 6	Hepacivirus C	11103	The epitope has partial homology with the Genotype 1 NS3 1073-1081 peptide.
96120	Linear peptide	ATLGFGAYMSKA			1260	1271	polyprotein	BAB18806.1	Genome polyprotein	P27958	Hepatitis C virus (isolate H77)	Hepacivirus C	11103
96123	Linear peptide	AVFGPLWIL			894	902	Genome polyprotein	P26664.3	Genome polyprotein	P27958	Hepatitis C virus (isolate H77)	Hepacivirus C	11103
96156	Linear peptide	CVTQTVDFSLDPTFTIETTTL			1457	1477	polyprotein	ABR25251.1	Genome polyprotein	P27958	Hepatitis C virus (isolate H77)	Hepacivirus C	11103
96257	Linear peptide	EPEPDVAW					Genome polyprotein	SRC279960	Genome polyprotein	P27958	Hepacivirus C	Hepacivirus C	11103
96346	Linear peptide	GVDPNVRTGVRT					Genome polyprotein	SRC279960	Genome polyprotein	P27958	Hepatitis C virus (isolate H77)	Hepacivirus C	11103
96358	Linear peptide	HAVGIFRAA			1175	1183	polyprotein	BAB18806.1	Genome polyprotein	P27958	Hepatitis C virus (isolate H77)	Hepacivirus C	11103
96365	Linear peptide	HPTLVFDITKL			881	891	polyprotein	AAB66324.1	Genome polyprotein	P27958	Hepatitis C virus (isolate H77)	Hepacivirus C	11103
96366	Linear peptide	HRFAPPCKPLLR			2131	2142	polyprotein	ABR25251.1	Genome polyprotein	P27958	Hepacivirus C	Hepacivirus C	11103
96369	Linear peptide	HVVGIFRAA			1175	1183	polyprotein	BAB18810.1	Genome polyprotein	P27958	Hepacivirus C	Hepacivirus C	11103
96547	Linear peptide	LFFNILGGWV			1807	1816	Genome polyprotein	Q913D4.3	Genome polyprotein	P27958	Hepatitis C virus (isolate H77)	Hepacivirus C	11103
96601	Linear peptide	LPYIEQGMML			1715	1724	polyprotein	ABR25251.1	Genome polyprotein	P27958	Hepatitis C virus (isolate H77)	Hepacivirus C	11103
96633	Linear peptide	LYGMWPLLL			790	798	polyprotein	ABV46144.2	Genome polyprotein	P27958	Hepatitis C virus (isolate H77)	Hepacivirus C	11103
96827	Linear peptide	RLADFAQGW					Genome polyprotein	SRC279960	Genome polyprotein	P27958	Hepatitis C virus (isolate H77)	Hepacivirus C	11103
96836	Linear peptide	RQVGDFHYV			2094	2102	polyprotein	ABR25251.1	Genome polyprotein	P27958	Hepatitis C virus (isolate H77)	Hepacivirus C	11103
96897	Linear peptide	SLLRHHNLVYSTTSRSA			2449	2465	polyprotein	ABR25251.1	Genome polyprotein	P27958	Hepatitis C virus (isolate H77)	Hepacivirus C	11103
96898	Linear peptide	SLLRNHNLVYSTTSRSA					Genome polyprotein	SRC279960	Genome polyprotein	P27958	Hepacivirus C	Hepacivirus C	11103
96957	Linear peptide	THFFSVLIARDQ			2847	2858	polyprotein	ABR25251.1	Genome polyprotein	P27958	Hepatitis C virus (isolate H77)	Hepacivirus C	11103
96958	Linear peptide	THLFSVLMARDQ					Genome polyprotein	SRC279960	Genome polyprotein	P27958	Hepacivirus C	Hepacivirus C	11103
97044	Linear peptide	VITPVVQTNW					Genome polyprotein	SRC279960	Genome polyprotein	P27958	Hepatitis C virus (isolate H77)	Hepacivirus C	11103
97093	Linear peptide	VTRHADVIPV			1133	1142	polyprotein	AAB66324.1	Genome polyprotein	P27958	Hepatitis C virus (isolate H77)	Hepacivirus C	11103
97111	Linear peptide	YDIIICDECHSTDATSIL			1310	1327	polyprotein	ABR25251.1	Genome polyprotein	P27958	Hepatitis C virus (isolate H77)	Hepacivirus C	11103
97226	Linear peptide	CHSTDATSIL			1318	1327	Genome polyprotein	P26664.3	Genome polyprotein	P27958	Hepacivirus C	Hepacivirus C	11103
97227	Linear peptide	CHSTDSTSIL			1318	1327	polyprotein	CAB41951.1	Genome polyprotein	P27958	Hepacivirus C	Hepacivirus C	11103
97338	Linear peptide	GIDPNIRTGV			1273	1282	Genome polyprotein	P26664.3	Genome polyprotein	P27958	Hepacivirus C	Hepacivirus C	11103
97365	Linear peptide	GTDPNIRTGV			1273	1282	polyprotein	CAA03854.1	Genome polyprotein	P27958	Hepacivirus C	Hepacivirus C	11103
97373	Linear peptide	GVDPNIRTGV			1273	1282	polyprotein	AAF65945.1	Genome polyprotein	P27958	Hepacivirus C	Hepacivirus C	11103
97399	Linear peptide	IPFYGKAIPI			1373	1382	polyprotein	CAA03854.1	Genome polyprotein	P27958	Hepacivirus C	Hepacivirus C	11103
97400	Linear peptide	IPFYGKAIPL			1373	1382	Genome polyprotein	P26664.3	Genome polyprotein	P27958	Hepacivirus C	Hepacivirus C	11103
97467	Linear peptide	LPFEKSTIM			418	426	nucleocapsid protein	ACP44251.1			Influenza A virus (A/Fujian/411/2002(H3N2))	Influenza A virus	11320
97558	Linear peptide	PPHPNIEEVA					Genome polyprotein	SRC279960	Genome polyprotein	P27958	Hepacivirus C	Hepacivirus C	11103
97630	Linear peptide	SALGLNAVAY			1408	1417	polyprotein	AAF65953.1	Genome polyprotein	P27958	Hepacivirus C	Hepacivirus C	11103
97641	Linear peptide	SGLGLNAVAY			1408	1417	polyprotein	CAA03854.1	Genome polyprotein	P27958	Hepacivirus C	Hepacivirus C	11103
97719	Linear peptide	VALGINAVAY			1408	1417	Genome polyprotein	P26664.3	Genome polyprotein	P27958	Hepacivirus C	Hepacivirus C	11103
97720	Linear peptide	VALGVNAVAY			1408	1417	polyprotein precursor	BAA01582.1	Genome polyprotein	P27958	Hepacivirus C	Hepacivirus C	11103
97750	Linear peptide	VPHPNIEEVA			1357	1366	Genome polyprotein	P26664.3	Genome polyprotein	P27958	Hepacivirus C	Hepacivirus C	11103
97876	Linear peptide	ALSSSLGNV			715	723	trans-sialidase, putative	EAN81705.1	Trans-sialidase, putative (Fragment)	Q4CN53	Trypanosoma cruzi	Trypanosoma cruzi	5693
97905	Linear peptide	AVAEAQCKK			105	113	trans-sialidase, putative	EAN88532.1	Trans-sialidase, putative	Q4D7M7	Trypanosoma cruzi	Trypanosoma cruzi	5693
97961	Linear peptide	DVAASSLLY			426	434	trans-sialidase, putative	EAN81042.1	Trans-sialidase, putative (Fragment)	Q4CL90	Trypanosoma cruzi	Trypanosoma cruzi	5693
98039	Linear peptide	FLSHNFTLVF					Trans-sialidase	SRC7915			Trypanosoma cruzi	Trypanosoma cruzi	5693	The epitope sequence was presumably derived from the nucleotide sequence of a Trans-sialidase pseudogene.
98040	Linear peptide	FLYNRPLNS			209	217	trans-sialidase, putative	EAN80725.1	Trans-sialidase, putative (Fragment)	Q4CKC3	Trypanosoma cruzi	Trypanosoma cruzi	5693
98042	Linear peptide	FQGAWAEWPV			320	329	trans-sialidase, putative	EAN80840.1	Trans-sialidase, putative (Fragment)	Q4CKN8	Trypanosoma cruzi	Trypanosoma cruzi	5693
98044	Linear peptide	FTLVATVSI			345	353	trans-sialidase, putative	EAN80840.1	Trans-sialidase, putative (Fragment)	Q4CKN8	Trypanosoma cruzi	Trypanosoma cruzi	5693
98046	Linear peptide	FTSAVLLLL			44	52	trans-sialidase, putative	EAN82835.1	Trans-sialidase, putative	Q4CRD4	Trypanosoma cruzi	Trypanosoma cruzi	5693
98051	Linear peptide	FVSPSLVSA			90	98	trans-sialidase, putative	EAN82716.1	Trans-sialidase, putative	Q4CR14	Trypanosoma cruzi	Trypanosoma cruzi	5693
98085	Linear peptide	GVIAAFAEGH			117	126	trans-sialidase, putative	EAN82636.1	Trans-sialidase, putative	Q4CQT4	Trypanosoma cruzi	Trypanosoma cruzi	5693
98100	Linear peptide	HLFYSAVLL			4	12	trans-sialidase, putative	EAN81657.1	Trans-sialidase, putative (Fragment)	Q4CN05	Trypanosoma cruzi	Trypanosoma cruzi	5693
98101	Linear peptide	HNFTLVASV			85	93	trans-sialidase, putative	EAN80725.1	Trans-sialidase, putative (Fragment)	Q4CKC3	Trypanosoma cruzi	Trypanosoma cruzi	5693
98126	Linear peptide	ITATIEGRK			380	388	trans-sialidase, putative	EAN81650.1	Trans-sialidase, putative	Q4CMZ8	Trypanosoma cruzi	Trypanosoma cruzi	5693
98138	Linear peptide	IYMLVGKYS			134	142	trans-sialidase, putative	EAN81657.1	Trans-sialidase, putative (Fragment)	Q4CN05	Trypanosoma cruzi	Trypanosoma cruzi	5693
98223	Linear peptide	LLLGLWGFA			264	272	trans-sialidase, putative	EAN80725.1	Trans-sialidase, putative (Fragment)	Q4CKC3	Trypanosoma cruzi	Trypanosoma cruzi	5693
98224	Linear peptide	LLLLVVMMCC			49	58	trans-sialidase, putative	EAN82076.1	Trans-sialidase, putative (Fragment)	Q4CP73	Trypanosoma cruzi	Trypanosoma cruzi	5693
98242	Linear peptide	LVTLPVYSK			386	394	trans-sialidase, putative	EAN81042.1	Trans-sialidase, putative (Fragment)	Q4CL90	Trypanosoma cruzi	Trypanosoma cruzi	5693
98244	Linear peptide	LWLTDNTHI			168	176	trans-sialidase, putative	EAN80840.1	Trans-sialidase, putative (Fragment)	Q4CKN8	Trypanosoma cruzi	Trypanosoma cruzi	5693
98253	Linear peptide	MLSRVAAVK			1	9	trans-sialidase, putative	EAN81042.1	Trans-sialidase, putative (Fragment)	Q4CL90	Trypanosoma cruzi	Trypanosoma cruzi	5693
98254	Linear peptide	MLVTLPVYS			385	393	trans-sialidase, putative	EAN81042.1	Trans-sialidase, putative (Fragment)	Q4CL90	Trypanosoma cruzi	Trypanosoma cruzi	5693
98308	Linear peptide	NVMLVTLPV			141	149	trans-sialidase, putative	EAN80840.1	Trans-sialidase, putative (Fragment)	Q4CKN8	Trypanosoma cruzi	Trypanosoma cruzi	5693
98431	Linear peptide	RVLLLLLLGL			726	735	trans-sialidase, putative	EAN82235.1	Trans-sialidase, putative (Fragment)	Q4CPN3	Trypanosoma cruzi	Trypanosoma cruzi	5693
98459	Linear peptide	SIPTAGLVAV			18	27	trans-sialidase, putative	EAN80725.1	Trans-sialidase, putative (Fragment)	Q4CKC3	Trypanosoma cruzi	Trypanosoma cruzi	5693
98466	Linear peptide	SLSHYFTLVF					Trans-sialidase	SRC7915			Trypanosoma cruzi	Trypanosoma cruzi	5693	The epitope sequence was presumably derived from the nucleotide sequence of a Trans-sialidase pseudogene.
98540	Linear peptide	TSAVLLLLVV			45	54	trans-sialidase, putative	EAN88532.1	Trans-sialidase, putative	Q4D7M7	Trypanosoma cruzi	Trypanosoma cruzi	5693
98560	Linear peptide	VALMLQGNK			157	165	trans-sialidase, putative	EAN80918.1	Trans-sialidase, putative (Fragment)	Q4CKW6	Trypanosoma cruzi	Trypanosoma cruzi	5693
98603	Linear peptide	VTDNNRSFY			394	402	trans-sialidase, putative	EAN82716.1	Trans-sialidase, putative	Q4CR14	Trypanosoma cruzi	Trypanosoma cruzi	5693
98640	Linear peptide	YNFTLVATV			343	351	trans-sialidase, putative	EAN80840.1	Trans-sialidase, putative (Fragment)	Q4CKN8	Trypanosoma cruzi	Trypanosoma cruzi	5693
98757	Linear peptide	ELGLISIEAASDIKL			46	60	G1 and G2 surface glycoprotein precursor	AAG22532.1	Envelope polyprotein	Q9E006	Andes orthohantavirus	Andes orthohantavirus	1980456
100124	Linear peptide	HSRKKCDEL			1395	1403	polyprotein	BAD73977.1	Genome polyprotein	P27958	Hepatitis C virus subtype 1b	Hepacivirus C	11103
101380	Linear peptide	VLFGLLCLL			50	58	BNLF2a	YP_401721.1	Protein BNLF2a	P0C739	Human herpesvirus 4 type 1	Human gammaherpesvirus 4	10376
101645	Linear peptide	FPRIWLHGL			34	42	Protein Vpr	P69728.1	Protein Vpr	P05952	Human immunodeficiency virus 1	Human immunodeficiency virus 1	11676
101673	Linear peptide	GHQAAMQML			61	69	gag protein	ABO73990.1	Gag polyprotein	P03349	Human immunodeficiency virus 1	Human immunodeficiency virus 1	11676
101721	Linear peptide	HTQGYFPDWQ			114	123	nef protein	ACR27119.1	Protein Nef	P03407	Human immunodeficiency virus 1	Human immunodeficiency virus 1	11676
101766	Linear peptide	KAAVDLSHFL			80	89	nef protein	ACQ77160.1	Protein Nef	P03407	Human immunodeficiency virus 1	Human immunodeficiency virus 1	11676
101812	Linear peptide	KQNPDIVIY			278	286	Pol polyprotein	Q9YLQ7	Gag-Pol polyprotein	P03369	Human immunodeficiency virus 1	Human immunodeficiency virus 1	11676
101813	Linear peptide	KQNPDIVIYQY			278	288	Pol polyprotein	Q9YLQ7	Gag-Pol polyprotein	P03369	Human immunodeficiency virus 1	Human immunodeficiency virus 1	11676
101821	Linear peptide	KTKPPLPSVKK			158	168	vif protein	ACC96167.1	Virion infectivity factor	P03402	Human immunodeficiency virus 1	Human immunodeficiency virus 1	11676
101967	Linear peptide	PIQKETWETW			551	560	pol protein	ACJ76655.1	Gag-Pol polyprotein	P03369	Human immunodeficiency virus 1	Human immunodeficiency virus 1	11676
101990	Linear peptide	QASQEVKNW			308	316	Gag polyprotein	P03347.3	Gag polyprotein	P03349	Human immunodeficiency virus 1	Human immunodeficiency virus 1	11676
102032	Linear peptide	RPMTYKAAV			75	83	nef protein	ACQ77160.1	Protein Nef	P03407	Human immunodeficiency virus 1	Human immunodeficiency virus 1	11676
102037	Linear peptide	RRWIQLGLQK			260	269	Gag polyprotein	P15832.3	Gag-Pol polyprotein	P18042	Human immunodeficiency virus 2	Human immunodeficiency virus 2	11709
102046	Linear peptide	RYPLTFGW			135	142	nef protein	ACQ72180.1	Protein Nef	P03407	Human immunodeficiency virus 1	Human immunodeficiency virus 1	11676
102104	Linear peptide	TAFTIPSI			727	734	Gag-Pol polyprotein	P03366.3	Gag-Pol polyprotein	P03369	Human immunodeficiency virus 1	Human immunodeficiency virus 1	11676
102149	Linear peptide	TPQDLNTML			180	188	Gag polyprotein	P03347.3	Gag polyprotein	P03349	Human immunodeficiency virus 1	Human immunodeficiency virus 1	11676
102150	Linear peptide	TPQVPLRPM			69	77	nef protein	ACR27119.1	Protein Nef	P03407	Human immunodeficiency virus 1	Human immunodeficiency virus 1	11676
102151	Linear peptide	TQGYFPDWQNY			117	127	nef protein	ACR27128.1	Protein Nef	P03407	Human immunodeficiency virus 1	Human immunodeficiency virus 1	11676
102205	Linear peptide	VPVWKEATTTL			41	51	envelope glycoprotein	ACR43875.1	Envelope glycoprotein gp160	P03378	Human immunodeficiency virus 1	Human immunodeficiency virus 1	11676
102235	Linear peptide	YFPDWQNYT			118	126	nef protein	ACR27119.1	Protein Nef	P03407	Human immunodeficiency virus 1	Human immunodeficiency virus 1	11676
102254	Linear peptide	YPLTFGWCY			136	144	nef protein	ACQ72180.1	Protein Nef	P03407	Human immunodeficiency virus 1	Human immunodeficiency virus 1	11676
102368	Linear peptide	DRSGAPTYSWGANDT			137	151	E2 protein	NP_751921.1	Genome polyprotein	P27958	Hepatitis C virus subtype 1a	Hepacivirus C	11103
102376	Linear peptide	DVVSKLPLAVMGSSY			2597	2611	Genome polyprotein	P27958.3	Genome polyprotein	P27958	Hepatitis C virus subtype 1a	Hepacivirus C	11103
102611	Linear peptide	LHQNIVDVQYLYGVG			692	706	Genome polyprotein	P27958.3	Genome polyprotein	P27958	Hepatitis C virus subtype 1a	Hepacivirus C	11103
102636	Linear peptide	LVGGVLAALAAYCLS			1662	1676	Genome polyprotein	P27958.3	Genome polyprotein	P27958	Hepatitis C virus subtype 1a	Hepacivirus C	11103
102819	Linear peptide	SQHLPYIEQGMMLAE			1712	1726	Genome polyprotein	P27958.3	Genome polyprotein	P27958	Hepatitis C virus subtype 1a	Hepacivirus C	11103
102922	Linear peptide	VTVSHPNIEEVALST			1355	1369	Genome polyprotein	P27958.3	Genome polyprotein	P27958	Hepatitis C virus subtype 1a	Hepacivirus C	11103
103020	Linear peptide	AFWAKHMWNF			1759	1768	polyprotein	ABR25251.1	Genome polyprotein	P27958	Hepacivirus C	Hepacivirus C	11103
103322	Linear peptide	KRLHQWINEDCSTPCSGSWL			1958	1977	polyprotein	BAB18806.1	Genome polyprotein	P27958	Hepacivirus C	Hepacivirus C	11103
103389	Linear peptide	LTHPITKFVMACMSADLEVV			1637	1656	unnamed protein product [Hepatitis C virus]	BAA14035.1	Genome polyprotein	P27958	Hepacivirus C	Hepacivirus C	11103
103392	Linear peptide	LTRDPTTPL			2803	2811	polyprotein	BAB18806.1	Genome polyprotein	P27958	Hepacivirus C	Hepacivirus C	11103
103563	Linear peptide	RPDYNPPLL			2290	2298	polyprotein	BAB18806.1	Genome polyprotein	P27958	Hepacivirus C	Hepacivirus C	11103
103654	Linear peptide	TIMAKNEVF			2556	2564	polyprotein	BAB18806.1	Genome polyprotein	P27958	Hepacivirus C	Hepacivirus C	11103
104114	Linear peptide	MIARFKMFPEVKEKG			252	266	Glutamate decarboxylase 2	Q05329.1	Glutamate decarboxylase 2	Q05329	Homo sapiens	Homo sapiens	9606
104419	Linear peptide	ALYDITQKL			2616	2624	polyprotein	BAA00792.1	Genome polyprotein	P27958	Hepacivirus C	Hepacivirus C	11103
105333	Linear peptide	MGSLEMVPM			1	9	Latent membrane protein 2	P0C729.1	Latent membrane protein 2	P13285	Human gammaherpesvirus 4	Human gammaherpesvirus 4	10376
107720	Linear peptide	AAKLSALGLN			1404	1413	polyprotein	AAF65953.1	Genome polyprotein	P27958	Hepacivirus C	Hepacivirus C	11103
107721	Linear peptide	AAKLSALGVN			1404	1413	polyprotein	AAD56189.1	Genome polyprotein	P27958	Hepacivirus C	Hepacivirus C	11103
107722	Linear peptide	AAKLVALGIN			1404	1413	Genome polyprotein	P26664.3	Genome polyprotein	P27958	Hepacivirus C	Hepacivirus C	11103
107727	Linear peptide	AETAGARLVV			1336	1345	Genome polyprotein	P26664.3	Genome polyprotein	P27958	Hepacivirus C	Hepacivirus C	11103
107732	Linear peptide	AHGTDPNIRT			1271	1280	polyprotein	AAF65964.1	Genome polyprotein	P27958	Hepacivirus C	Hepacivirus C	11103
107733	Linear peptide	ALGINAVAYY			1409	1418	Genome polyprotein	P26664.3	Genome polyprotein	P27958	Hepacivirus C	Hepacivirus C	11103
107734	Linear peptide	ALGLNAVAYY			1409	1418	polyprotein	AAF65953.1	Genome polyprotein	P27958	Hepacivirus C	Hepacivirus C	11103
107735	Linear peptide	ALGVNAVAYY			1409	1418	polyprotein precursor	BAA01582.1	Genome polyprotein	P27958	Hepacivirus C	Hepacivirus C	11103
107738	Linear peptide	ALSNTGEIPF			1366	1375	polyprotein	CAB41951.1	Genome polyprotein	P27958	Hepacivirus C	Hepacivirus C	11103
107748	Linear peptide	ATDALMTGFT			1436	1445	polyprotein	AAF65950.1	Genome polyprotein	P27958	Hepacivirus C	Hepacivirus C	11103
107749	Linear peptide	ATDALMTGYT			1436	1445	Genome polyprotein	P26664.3	Genome polyprotein	P27958	Hepacivirus C	Hepacivirus C	11103
107752	Linear peptide	ATLGFGAYMS			1260	1269	Genome polyprotein	P26664.3	Genome polyprotein	P27958	Hepacivirus C	Hepacivirus C	11103
107754	Linear peptide	ATPPGSVTVP			1349	1358	Genome polyprotein	P26664.3	Genome polyprotein	P27958	Hepacivirus C	Hepacivirus C	11103
107760	Linear peptide	AYDIIMCDEC			1309	1318	polyprotein	AAD56189.1	Genome polyprotein	P27958	Hepacivirus C	Hepacivirus C	11103
107762	Linear peptide	AYYRGLDVSV			1416	1425	Genome polyprotein	P26664.3	Genome polyprotein	P27958	Hepacivirus C	Hepacivirus C	11103
107777	Linear peptide	DATSILGIGT			1322	1331	Genome polyprotein	P26664.3	Genome polyprotein	P27958	Hepacivirus C	Hepacivirus C	11103
107780	Linear peptide	DECHSTDATS			1316	1325	Genome polyprotein	P26664.3	Genome polyprotein	P27958	Hepacivirus C	Hepacivirus C	11103
107781	Linear peptide	DECHSTDSTT			1316	1325	polyprotein	AAF65953.1	Genome polyprotein	P27958	Hepacivirus C	Hepacivirus C	11103
107782	Linear peptide	DELAAKLSLG					Genome polyprotein	SRC279960	Genome polyprotein	P27958	Hepacivirus C	Hepacivirus C	11103
107790	Linear peptide	DIIMCDECHS			1311	1320	polyprotein	AAD56189.1	Genome polyprotein	P27958	Hepacivirus C	Hepacivirus C	11103
107801	Linear peptide	DSTTILGIGT			1322	1331	polyprotein	AAF65953.1	Genome polyprotein	P27958	Hepacivirus C	Hepacivirus C	11103
107802	Linear peptide	DVSVIPTSGD			1422	1431	Genome polyprotein	P26664.3	Genome polyprotein	P27958	Hepacivirus C	Hepacivirus C	11103
107818	Linear peptide	EIPFYGKAIP			1372	1381	Genome polyprotein	P26664.3	Genome polyprotein	P27958	Hepacivirus C	Hepacivirus C	11103
107821	Linear peptide	ELAAKLSALG			1402	1411	polyprotein	AAF65953.1	Genome polyprotein	P27958	Hepacivirus C	Hepacivirus C	11103
107822	Linear peptide	ELAAKLVALG			1402	1411	Genome polyprotein	P26664.3	Genome polyprotein	P27958	Hepacivirus C	Hepacivirus C	11103
107840	Linear peptide	FTGDFDSVID			1444	1453	polyprotein	AAF65950.1	Genome polyprotein	P27958	Hepacivirus C	Hepacivirus C	11103
107862	Linear peptide	GLGINAVAYY			1409	1418	polyprotein	AAA86907.1	Genome polyprotein	P27958	Hepacivirus C	Hepacivirus C	11103
107863	Linear peptide	GLGLNAVAYY			1409	1418	polyprotein	AAF65950.1	Genome polyprotein	P27958	Hepacivirus C	Hepacivirus C	11103
107872	Linear peptide	GRHLIFCHSK			1388	1397	Genome polyprotein	P26664.3	Genome polyprotein	P27958	Hepacivirus C	Hepacivirus C	11103
107873	Linear peptide	GSPITYSTYG			1288	1297	Genome polyprotein	P26664.3	Genome polyprotein	P27958	Hepacivirus C	Hepacivirus C	11103
107877	Linear peptide	GVNAVAYYRG			1411	1420	polyprotein precursor	BAA01582.1	Genome polyprotein	P27958	Hepacivirus C	Hepacivirus C	11103
107888	Linear peptide	HPNIEEVALS			1359	1368	Genome polyprotein	P26664.3	Genome polyprotein	P27958	Hepacivirus C	Hepacivirus C	11103
107894	Linear peptide	HSTDSTSILG			1319	1328	polyprotein	CAB41951.1	Genome polyprotein	P27958	Hepacivirus C	Hepacivirus C	11103
107901	Linear peptide	ICDECHSTDA			1314	1323	Genome polyprotein	P26664.3	Genome polyprotein	P27958	Hepacivirus C	Hepacivirus C	11103
107905	Linear peptide	IIICDECHST			1312	1321	Genome polyprotein	P26664.3	Genome polyprotein	P27958	Hepacivirus C	Hepacivirus C	11103
107925	Linear peptide	KAHGTDPNIR			1270	1279	polyprotein	AAF65964.1	Genome polyprotein	P27958	Hepacivirus C	Hepacivirus C	11103
107945	Linear peptide	KLSALGVNAV			1406	1415	polyprotein	BAA09073.1	Genome polyprotein	P27958	Hepacivirus C	Hepacivirus C	11103
107984	Linear peptide	LAAKLSALGL			1403	1412	polyprotein	AAF65953.1	Genome polyprotein	P27958	Hepacivirus C	Hepacivirus C	11103
107985	Linear peptide	LADGGCSGGA			1300	1309	Genome polyprotein	P26664.3	Genome polyprotein	P27958	Hepacivirus C	Hepacivirus C	11103
108001	Linear peptide	LGVNAVAYYR			1410	1419	polyprotein precursor	BAA01582.1	Genome polyprotein	P27958	Hepacivirus C	Hepacivirus C	11103
108016	Linear peptide	LSALGLNAVA			1407	1416	polyprotein	AAF65953.1	Genome polyprotein	P27958	Hepacivirus C	Hepacivirus C	11103
108017	Linear peptide	LSALGVNAVA			1407	1416	polyprotein	BAA09073.1	Genome polyprotein	P27958	Hepacivirus C	Hepacivirus C	11103
108018	Linear peptide	LSNTGEIPFY			1367	1376	polyprotein	CAB41951.1	Genome polyprotein	P27958	Hepacivirus C	Hepacivirus C	11103
108020	Linear peptide	LSTTGEIPFY			1367	1376	Genome polyprotein	P26664.3	Genome polyprotein	P27958	Hepacivirus C	Hepacivirus C	11103
108067	Linear peptide	PHPNIEEVAL			1358	1367	Genome polyprotein	P26664.3	Genome polyprotein	P27958	Hepacivirus C	Hepacivirus C	11103
108079	Linear peptide	QAETAGARLV			1335	1344	Genome polyprotein	P26664.3	Genome polyprotein	P27958	Hepacivirus C	Hepacivirus C	11103
108100	Linear peptide	RLVVLATATP			1342	1351	Genome polyprotein	P26664.3	Genome polyprotein	P27958	Hepacivirus C	Hepacivirus C	11103
108127	Linear peptide	SILGIGTVLD			1325	1334	Genome polyprotein	P26664.3	Genome polyprotein	P27958	Hepacivirus C	Hepacivirus C	11103
108130	Linear peptide	SKAHGIDPNI			1269	1278	Genome polyprotein	P26664.3	Genome polyprotein	P27958	Hepacivirus C	Hepacivirus C	11103
108139	Linear peptide	SNTGEIPFYG			1368	1377	polyprotein	CAB41951.1	Genome polyprotein	P27958	Hepacivirus C	Hepacivirus C	11103
108147	Linear peptide	STDATSILGI			1320	1329	Genome polyprotein	P26664.3	Genome polyprotein	P27958	Hepacivirus C	Hepacivirus C	11103
108148	Linear peptide	STDSTTILGI			1320	1329	polyprotein	AAF65953.1	Genome polyprotein	P27958	Hepacivirus C	Hepacivirus C	11103
108149	Linear peptide	STTGEIPFYG			1368	1377	Genome polyprotein	P26664.3	Genome polyprotein	P27958	Hepacivirus C	Hepacivirus C	11103
108153	Linear peptide	TDALMTGFTG			1437	1446	polyprotein	AAF65950.1	Genome polyprotein	P27958	Hepacivirus C	Hepacivirus C	11103
108154	Linear peptide	TDALMTGYTG			1437	1446	Genome polyprotein	P26664.3	Genome polyprotein	P27958	Hepacivirus C	Hepacivirus C	11103
108158	Linear peptide	TDSTTILGIG			1321	1330	polyprotein	AAF65953.1	Genome polyprotein	P27958	Hepacivirus C	Hepacivirus C	11103
108163	Linear peptide	TLSFGAYMSK			1261	1270	polyprotein	CAB41951.1	Genome polyprotein	P27958	Hepacivirus C	Hepacivirus C	11103
108169	Linear peptide	TSILGIGTVL			1324	1333	Genome polyprotein	P26664.3	Genome polyprotein	P27958	Hepacivirus C	Hepacivirus C	11103
108171	Linear peptide	TTILGIGTVL			1324	1333	polyprotein	AAF65953.1	Genome polyprotein	P27958	Hepacivirus C	Hepacivirus C	11103
108175	Linear peptide	TYGKFLADGG			1295	1304	Genome polyprotein	P26664.3	Genome polyprotein	P27958	Hepacivirus C	Hepacivirus C	11103
108180	Linear peptide	VATDALMTGF			1435	1444	polyprotein	AAF65950.1	Genome polyprotein	P27958	Hepacivirus C	Hepacivirus C	11103
108181	Linear peptide	VATDALMTGY			1435	1444	Genome polyprotein	P26664.3	Genome polyprotein	P27958	Hepacivirus C	Hepacivirus C	11103
108218	Linear peptide	YDIIICDECH			1310	1319	Genome polyprotein	P26664.3	Genome polyprotein	P27958	Hepacivirus C	Hepacivirus C	11103
108225	Linear peptide	YGKAIPLEAI			1376	1385	polyprotein	ABR25251.1	Genome polyprotein	P27958	Hepacivirus C	Hepacivirus C	11103
108226	Linear peptide	YGTDPNIRTG			1272	1281	polyprotein	AAF65953.1	Genome polyprotein	P27958	Hepacivirus C	Hepacivirus C	11103
108229	Linear peptide	YMSKAHGIDP			1267	1276	Genome polyprotein	P26664.3	Genome polyprotein	P27958	Hepacivirus C	Hepacivirus C	11103
108230	Linear peptide	YMSKAYGTDP			1267	1276	polyprotein	AAF65953.1	Genome polyprotein	P27958	Hepacivirus C	Hepacivirus C	11103
108232	Linear peptide	YSTYGKFLAD			1293	1302	Genome polyprotein	P26664.3	Genome polyprotein	P27958	Hepacivirus C	Hepacivirus C	11103
108277	Linear peptide	ALWALPHAA			593	601	IE62	AAP32859.1	Major viral transcription factor ICP4 homolog	P09310	Human alphaherpesvirus 3	Human alphaherpesvirus 3	10335
108687	Linear peptide	VVSDFKTWL			1993	2001	Genome polyprotein	Q81495.3	Genome polyprotein	P27958	Hepacivirus C	Hepacivirus C	11103
108770	Linear peptide	ALQAIELQL			69	77	E2 protein	ACS92695.1	Regulatory protein E2	P03120	Human papillomavirus type 16	Alphapapillomavirus 9	337041	The epitope sequence was found in the cited reference, Konya et al, J Gen Virol: 78(10) 1997 [PMID 9349483].
108957	Linear peptide	FLLGLLFFV			325	333	hypothetical protein	NP_216006.1	Uncharacterized protein Rv1490	P9WLX1	Mycobacterium tuberculosis H37Rv	Mycobacterium tuberculosis	1773	The epitope sequence is from the cited reference: Caccamo et al. (2009) PLoS One 4: e5528 [PMID: 19436760].
109267	Linear peptide	GTFKSVAVK			267	275	MULTISPECIES: molecular chaperone GroEL	WP_003402236.1			Mycobacterium tuberculosis	Mycobacterium tuberculosis	1773
109331	Linear peptide	IHSMNSSIL			453	461	L1	ABP99807.1	Major capsid protein L1	A9XFU3	Human papillomavirus type 18	Alphapapillomavirus 7	337042
109332	Linear peptide	IHSMNSTIL			417	425	L1 protein	ACG75893.1	Major capsid protein L1	P03101	Human papillomavirus type 16	Alphapapillomavirus 9	337041
109984	Linear peptide	TLQDVSLEV			93	101	E2 protein	ACS92695.1	Regulatory protein E2	P03120	Human papillomavirus type 16	Alphapapillomavirus 9	337041	The epitope sequence was found in the cited reference, Konya et al, J Gen Virol: 78(10) 1997 [PMID 9349483].
110018	Linear peptide	VAFLRFLTI			51	59	polyprotein	AGO67248.1	Genome polyprotein	P17763	Dengue virus 2	Dengue virus	12637
110125	Linear peptide	YICEEASVTV			138	147	E2 protein	ACS92695.1	Regulatory protein E2	P03120	Human papillomavirus type 16	Alphapapillomavirus 9	337041	The epitope sequence was found in the cited reference, Konya et al, J Gen Virol: 78(10) 1997 [PMID 9349483].
110184	Linear peptide	AGQAEPDRAHYNIVTFCCKCDSTLRLCVQSTHVDI			42	76	E7	AAD33253.1	Protein E7	P03129	Human papillomavirus type 16	Alphapapillomavirus 9	337041
110195	Linear peptide	CCKCDSTL			58	65	E7 protein	ABL96585.1	Protein E7	P03129	Human papillomavirus type 16	Alphapapillomavirus 9	337041
110197	Linear peptide	CPEEKQRHL			118	126	E6	AAD33252.1	Protein E6	P03126	Human papillomavirus type 16	Alphapapillomavirus 9	337041
110205	Linear peptide	DKKQRFHNIRGRWTGRCMSCCRSSRTRRETQL			127	158	Protein E6	P03126.1	Protein E6	P03126	Human papillomavirus type 16	Alphapapillomavirus 9	337041
110215	Linear peptide	EKQRHLDKKQRFHNIRGRWTGRCMS			121	145	Protein E6	P03126.1	Protein E6	P03126	Human papillomavirus type 16	Alphapapillomavirus 9	337041	The epitope sequence was cited in Seedorf et al. 1985 Virology. Aug;145(1):181-5 [PMID: 2990099 ].
110225	Linear peptide	FQQLFLNTL			86	94	Protein E7	P06788.2	Protein E7	A9XFS9	Human papillomavirus type 18	Alphapapillomavirus 7	337042
110227	Linear peptide	FRDLCIVYRDGNPYAVCDKCLKFYSKISEYRHY			54	86	Protein E6	P03126.1	Protein E6	P03126	Human papillomavirus type 16	Alphapapillomavirus 9	337041
110282	Linear peptide	HDIILECVYCKQQLLRREVYDFAFR			31	55	Protein E6	P03126.1	Protein E6	P03126	Human papillomavirus type 16	Alphapapillomavirus 9	337041	The epitope sequence was cited in Seedorf et al. 1985 Virology. Aug;145(1):181-5 [PMID: 2990099 ].
110285	Linear peptide	HNIRGRWTGR			133	142	Protein E6	P03126.1	Protein E6	P03126	Human papillomavirus type 16	Alphapapillomavirus 9	337041
110306	Linear peptide	KLPQLCTELQTTIHDIILECVYCKQQLLRREV			18	49	Protein E6	P03126.1	Protein E6	P03126	Human papillomavirus type 16	Alphapapillomavirus 9	337041
110323	Linear peptide	LLLGTLNIV			82	90	E7	AAF00065.1	Protein E7	P04020	Human papillomavirus type 6	Alphapapillomavirus 10	333754
110335	Linear peptide	MHGDTPTLHEYMLDLQPETTDLYCYEQLNDSS			1	32	E7	AAD33253.1	Protein E7	P03129	Human papillomavirus type 16	Alphapapillomavirus 9	337041
110338	Linear peptide	MHQKRTAMFQDPQERPRKLPQLCTELQTTIHDI			1	33	Protein E6	P03126.1	Protein E6	P03126	Human papillomavirus type 16	Alphapapillomavirus 9	337041
110373	Linear peptide	PRKLPQLCTELQTTIHDIILECVYC			16	40	Protein E6	P03126.1	Protein E6	P03126	Human papillomavirus type 16	Alphapapillomavirus 9	337041	The epitope sequence was cited in Seedorf et al. 1985 Virology. Aug;145(1):181-5 [PMID: 2990099 ].
110394	Linear peptide	RCINCQKPLCPEEKQRHLDKKQRFHNIRGRWT			109	140	Protein E6	P03126.1	Protein E6	P03126	Human papillomavirus type 16	Alphapapillomavirus 9	337041
110399	Linear peptide	RGRWTGRCMSCCRSSRTRRETQL			136	158	Protein E6	P03126.1	Protein E6	P03126	Human papillomavirus type 16	Alphapapillomavirus 9	337041	The epitope sequence was cited in Seedorf et al. 1985 Virology. Aug;145(1):181-5 [PMID: 2990099 ].
110401	Linear peptide	RREVYDFAFRDLCIVYRDGNPYAVC			46	70	Protein E6	P03126.1	Protein E6	P03126	Human papillomavirus type 16	Alphapapillomavirus 9	337041	The epitope sequence was cited in Seedorf et al. 1985 Virology. Aug;145(1):181-5 [PMID: 2990099 ].
110431	Linear peptide	TDLYCYEQLNDSSEEEDEIDGPAGQAEPDRAHYNIV			20	55	E7	AAD33253.1	Protein E7	P03129	Human papillomavirus type 16	Alphapapillomavirus 9	337041
110439	Linear peptide	TLLQQYCLYL			253	262	Replication protein E1	P03114.2	Replication protein E1	P03114	Human papillomavirus type 16	Alphapapillomavirus 9	337041	The epitope sequence was found in the cited reference, Konya et al, J Gen Virol: 78(10) 1997 [PMID 9349483].
110467	Linear peptide	YRDGNPYAVCDKCLKFYSKISEYRH			61	85	Protein E6	P03126.1	Protein E6	P03126	Human papillomavirus type 16	Alphapapillomavirus 9	337041	The epitope sequence was cited in Seedorf et al. 1985 Virology. Aug;145(1):181-5 [PMID: 2990099 ].
110575	Linear peptide	FAFRDLCIVY			52	61	Protein E6	P03126.1	Protein E6	P03126	Human papillomavirus type 16	Alphapapillomavirus 9	337041
110624	Linear peptide	HDIILECV			31	38	Protein E6	P03126.1	Protein E6	P03126	Human papillomavirus type 16	Alphapapillomavirus 9	337041
110720	Linear peptide	TIHDIILEC			29	37	Protein E6	P03126.1	Protein E6	P03126	Human papillomavirus type 16	Alphapapillomavirus 9	337041
110725	Linear peptide	TPGPGVRYPL			128	137	Nef protein	Q9YYU8	Protein Nef	P03407	Human immunodeficiency virus 1	Human immunodeficiency virus 1	11676
110744	Linear peptide	YIIFVYIPL			63	71	E5 protein	AAD24036.1	Probable protein E5	P06927	Human papillomavirus type 16	Alphapapillomavirus 9	337041
110829	Linear peptide	EKQRHLDKKQRFHNI			121	135	Protein E6	P03126.1	Protein E6	P03126	Human papillomavirus type 16	Alphapapillomavirus 9	337041
110846	Linear peptide	EYRHYCYSL			75	83	E6 protein	CAB45108.1	Protein E6	P03126	Human papillomavirus type 16	Alphapapillomavirus 9	337041
110917	Linear peptide	KLVCSPAPC			140	148	X protein	AAP06597.1	Protein X	Q69027	Hepatitis B virus	Hepatitis B virus	10407
110940	Linear peptide	MHGDTPTLHEYMLDL			1	15	Protein E7	P03129.1	Protein E7	P03129	Human papillomavirus type 16	Alphapapillomavirus 9	337041
110982	Linear peptide	QYNKPLCDLL			91	100	E6 protein	CAB45108.1	Protein E6	P03126	Human papillomavirus type 16	Alphapapillomavirus 9	337041
111055	Linear peptide	VYDFAFQDL			42	50	E6 protein	CAB45108.1	Protein E6	P03126	Human papillomavirus type 16	Alphapapillomavirus 9	337041
111251	Linear peptide	ELQTTIHDIILECVY			25	39	Protein E6	P03126.1	Protein E6	P03126	Human papillomavirus type 16	Alphapapillomavirus 9	337041
111395	Linear peptide	HGDTPTLHEY			2	11	E7	AAD33253.1	Protein E7	P03129	Human papillomavirus type 16	Alphapapillomavirus 9	337041
111404	Linear peptide	HVDIRTLEDLLMGTL			73	87	Protein E7	P03129.1	Protein E7	P03129	Human papillomavirus type 16	Alphapapillomavirus 9	337041
111407	Linear peptide	HYPCTVNYTI			621	630	polyprotein	BAA00792.1	Genome polyprotein	P27958	Hepacivirus C	Hepacivirus C	11103
111448	Linear peptide	KGGRKPARLIVFPDL			2570	2584	polyprotein precursor	BAA02756.1	Genome polyprotein	P27958	Hepacivirus C	Hepacivirus C	11103
111479	Linear peptide	LFLNTLSFV			89	97	Protein E7	P06788.2	Protein E7	A9XFS9	Human papillomavirus type 18	Alphapapillomavirus 7	337042
111604	Linear peptide	NVFPIFLQM			54	62	L1	ABP99807.1	Major capsid protein L1	A9XFU3	Human papillomavirus type 18	Alphapapillomavirus 7	337042
111641	Linear peptide	PQRKTKRNTNR			7	17	polyprotein	ABV46292.1	Genome polyprotein	P27958	Hepacivirus C	Hepacivirus C	11103
111816	Linear peptide	TAYSQQTRGLLG			1030	1041	polyprotein	BAA09072.1	Genome polyprotein	P27958	Hepacivirus C	Hepacivirus C	11103
111860	Linear peptide	TVNYTIFKI			625	633	polyprotein	BAA00792.1	Genome polyprotein	P27958	Hepacivirus C	Hepacivirus C	11103
111938	Linear peptide	VYDFAFRDLCIVYRD			49	63	Protein E6	P03126.1	Protein E6	P03126	Human papillomavirus type 16	Alphapapillomavirus 9	337041
112359	Linear peptide	TMLDIQPED			52	60	Non-structural protein 2a	Q80872.1	Non-structural protein 2a	Q80872	Human coronavirus OC43	Betacoronavirus 1	694003
112503	Linear peptide	FACYDLCIVY			45	54	E6 protein	ACV53993.1	Protein E6	P03126	human papillomavirus 35	Alphapapillomavirus 9	337041
112504	Linear peptide	FAFKDLCIVY			47	56	Protein E6	P21735.2	Protein E6	O10608	human papillomavirus 45	Alphapapillomavirus 7	337042
112505	Linear peptide	FAFSDLCIVY			46	55	E6	CAA63882.1	Protein E6	Q82005	human papillomavirus 73	Alphapapillomavirus 11	337049
112506	Linear peptide	FAFSDLYVVY			47	56	Protein E6	P24835.1	Protein E6	O10608	human papillomavirus 39	Alphapapillomavirus 7	337042
112519	Linear peptide	FVFADLRIVY			45	54	Protein E6	P26555.1	Protein E6	P03126	human papillomavirus 58	Alphapapillomavirus 9	337041
112697	Linear peptide	VAFTEIKIVY			45	54	Protein E6	P26554.1	Protein E6	Q9JH51	human papillomavirus 51	Alphapapillomavirus 5	337044
113122	Linear peptide	QERPRKLPQL			13	22	Protein E6	P03126.1	Protein E6	P03126	Human papillomavirus type 16	Alphapapillomavirus 9	337041
113154	Linear peptide	RWTGRCMSCC			138	147	Protein E6	P03126.1	Protein E6	P03126	Human papillomavirus type 16	Alphapapillomavirus 9	337041
113177	Linear peptide	SSRTRRETQL			149	158	Protein E6	P03126.1	Protein E6	P03126	Human papillomavirus type 16	Alphapapillomavirus 9	337041
115656	Linear peptide	TLDTKPLSV					DNA polymerase processivity factor BMRF1	SRC280248	DNA polymerase processivity factor BMRF1	P03191	Human gammaherpesvirus 4	Human gammaherpesvirus 4	10376
115693	Linear peptide	AVDTVLAKK			342	350	Large T antigen	P03071.1	Large T antigen	P14999	Human polyomavirus 1	Human polyomavirus 1	1891762
116123	Linear peptide	LPFDKSTVM			418	426	nucleocapsid protein	ABP49342.1	Nucleoprotein	P03466	Influenza A virus (A/California/10/1978(H1N1))	Influenza A virus	11320
116127	Linear peptide	LPFDRPTIM			418	426	Nucleoprotein	P15682.1	Nucleoprotein	P03466	Influenza A virus (A/Wilson-Smith/1933(H1N1))	Influenza A virus	11320
116136	Linear peptide	LPFERATVM			418	426	nucleocapsid protein	ACS34671.1	Nucleoprotein	P03466	Influenza A virus (A/Auckland/1/2009(H1N1))	Influenza A virus	11320
116289	Linear peptide	DLHPGSGKTRKILPQIIKDAIQQRLRTAVLAPTRVVAAEMAEALRGLPVRYQTSAVQREHQGNEIVDVMCHATLTHRLMSPNRVPNYNLFVMDEAHFTDPASIAARGYIATKVELGEAAAIFMTATPPGTTDPFPDSNAPIH			1697	1838	polyprotein	AAC29474.1	Genome polyprotein	P19110	Japanese encephalitis virus Vellore P20778	Japanese encephalitis virus Vellore P20778	10001335
116781	Linear peptide	LRKKSSFYQSYLRRT			355	369	Nucleoprotein	P05133.1	Nucleoprotein	P05133	Hantaan virus 76-118	Hantaan orthohantavirus	1980471
116835	Linear peptide	SPSSIWVFAGAPDRC			301	315	Nucleoprotein	P05133.1	Nucleoprotein	P05133	Hantaan virus 76-118	Hantaan orthohantavirus	1980471
119822	Linear peptide	EACVTSWLWSEGEGAVFYRVDLHFINLGT			150	178	110 kd polyprotein precursor	CAA28880.1	Structural polyprotein	P07566	Rubella virus	Rubivirus rubellae	2846071
120093	Linear peptide	MDFWCVEHDRPPPATPTSLTT			387	407	unnamed protein product	CAA33016.1	Structural polyprotein	P07566	Rubella virus	Rubivirus rubellae	2846071
120111	Linear peptide	NMFTYEIAPVFVLME			212	226	Glutamate decarboxylase 1	Q99259.1	Glutamate decarboxylase 1	Q99259	Homo sapiens	Homo sapiens	9606
120127	Linear peptide	PFLGHDGHHGGTLRVGQHHRNASDV			333	357	unnamed protein product	CAA33016.1	Structural polyprotein	P07566	Rubella virus	Rubivirus rubellae	2846071
120187	Linear peptide	RVKFHTETRTVWQLSVAGVSC			156	176	E1 protein	BAA19893.1	Structural polyprotein	P07566	Rubella virus	Rubivirus rubellae	2846071
120287	Linear peptide	VLLSVLQQL			3871	3879	Replicase polyprotein 1a	P0DTC1.1	Replicase polyprotein 1ab	P0DTD1	Severe acute respiratory syndrome coronavirus 2	Severe acute respiratory syndrome coronavirus 2	2697049
124973	Linear peptide	AFRNIVNML			63	71	Esat-6 like protein esxJ (Esat-6 like protein 2)	NP_215554.1	ESAT-6-like protein EsxJ	P9WNJ9	Mycobacterium tuberculosis H37Rv	Mycobacterium tuberculosis	1773	Peptide shown by peptide truncation analysis to be the minimal epitope recognized by HLA-Cw*0602 restricted CD8 T cell clones derived from an individual with active tuberculosis by in vitro stimulation with source species-infected dendritic cells. For truncation analysis, each peptide is tested over a range of concentrations, and that giving a T cell response at the lowest concentration is define…
126028	Linear peptide	FMYEGDTPL			862	870	ATP-dependent helicase	NP_217813.1	Probable ATP-dependent helicase Lhr (Large helicase-related protein)	P96901	Mycobacterium tuberculosis H37Rv	Mycobacterium tuberculosis	1773
126481	Linear peptide	KSLFNTIATLY			76	86	gag polyprotein p17 region	BAA83653.1	Gag-Pol polyprotein	P03369	Human immunodeficiency virus 1	Human immunodeficiency virus 1	11676
126482	Linear peptide	KSLFNTIAVL			76	85	gag protein	AAY98604.1	Gag polyprotein	P03349	Human immunodeficiency virus 1	Human immunodeficiency virus 1	11676
126483	Linear peptide	KSLFNTIAVLY			76	86	gag protein	AAY98604.1	Gag polyprotein	P03349	Human immunodeficiency virus 1	Human immunodeficiency virus 1	11676
126484	Linear peptide	KSLFNTVATL			76	85	gag protein	AAW03034.1	Gag polyprotein	P03349	Human immunodeficiency virus 1	Human immunodeficiency virus 1	11676
126485	Linear peptide	KSLFNTVATLY			76	86	gag protein	AAW03034.1	Gag polyprotein	P03349	Human immunodeficiency virus 1	Human immunodeficiency virus 1	11676
126486	Linear peptide	KSLFNTVAVL			76	85	gag protein	ADK33372.1	Gag polyprotein	P03349	Human immunodeficiency virus 1	Human immunodeficiency virus 1	11676
126487	Linear peptide	KSLFNTVAVLY			76	86	gag protein	ADK33372.1	Gag polyprotein	P03349	Human immunodeficiency virus 1	Human immunodeficiency virus 1	11676
126488	Linear peptide	KSLYNTIATLY			76	86	gag protein	AAV53168.1	Gag-Pol polyprotein	P03369	Human immunodeficiency virus 1	Human immunodeficiency virus 1	11676
126489	Linear peptide	KSLYNTIAVLY			76	86	gag protein	ABI20203.1	Gag-Pol polyprotein	P03369	Human immunodeficiency virus 1	Human immunodeficiency virus 1	11676
126490	Linear peptide	KSLYNTVATL			76	85	Gag protein	Q1KW74	Gag polyprotein	P03349	Human immunodeficiency virus 1	Human immunodeficiency virus 1	11676
126491	Linear peptide	KSLYNTVATLY			76	86	gag protein	AAV53216.1	Gag polyprotein	P03349	Human immunodeficiency virus 1	Human immunodeficiency virus 1	11676
126492	Linear peptide	KSLYNTVAVLY			76	86	gag protein	BAB88077.1	Gag-Pol polyprotein	P03369	Human immunodeficiency virus 1	Human immunodeficiency virus 1	11676
126993	Linear peptide	RSLFNTIATLY			76	86	gag polyprotein	BAB19174.1	Gag polyprotein	P03349	Human immunodeficiency virus 1	Human immunodeficiency virus 1	11676
126994	Linear peptide	RSLFNTIAVLY			76	86	gag-pol polyprotein	BAC02551.1	Gag-Pol polyprotein	P03369	Human immunodeficiency virus 1	Human immunodeficiency virus 1	11676
126995	Linear peptide	RSLFNTVATL			76	85	gag polyprotein	BAB19171.1	Gag polyprotein	P03349	Human immunodeficiency virus 1	Human immunodeficiency virus 1	11676
126996	Linear peptide	RSLFNTVATLY			49	59	Gag protein	Q9YYH6	Gag-Pol polyprotein	P03369	Human immunodeficiency virus 1	Human immunodeficiency virus 1	11676
126997	Linear peptide	RSLFNTVAVLY			76	86	gag protein	BAC45024.1	Gag polyprotein	P03349	Human immunodeficiency virus 1	Human immunodeficiency virus 1	11676
126999	Linear peptide	RSLYNTIATLY			76	86	gag polyprotein	BAB88540.1	Gag polyprotein	P03349	Human immunodeficiency virus 1	Human immunodeficiency virus 1	11676
127000	Linear peptide	RSLYNTIAVLY			76	86	gag-pol fusion polyprotein precursor	CAY83124.1	Gag-Pol polyprotein	P03369	Human immunodeficiency virus 1	Human immunodeficiency virus 1	11676
127001	Linear peptide	RSLYNTVATL			76	85	gag polyprotein	BAA00992.1	Gag polyprotein	P03349	Human immunodeficiency virus 1	Human immunodeficiency virus 1	11676
127002	Linear peptide	RSLYNTVATLY			76	86	gag protein	AAV53342.1	Gag polyprotein	P03349	Human immunodeficiency virus 1	Human immunodeficiency virus 1	11676
127003	Linear peptide	RSLYNTVAVL			76	85	gag polyprotein	BAB88551.1	Gag polyprotein	P03349	Human immunodeficiency virus 1	Human immunodeficiency virus 1	11676
127004	Linear peptide	RSLYNTVAVLY			76	86	gag polyprotein	BAB88551.1	Gag polyprotein	P03349	Human immunodeficiency virus 1	Human immunodeficiency virus 1	11676
127082	Linear peptide	SLFNTIAVLY			77	86	gag-pol polyprotein	BAC02551.1	Gag-Pol polyprotein	P03369	Human immunodeficiency virus 1	Human immunodeficiency virus 1	11676
127083	Linear peptide	SLFNTVATLY			50	59	Gag protein	Q9YYH6	Gag-Pol polyprotein	P03369	Human immunodeficiency virus 1	Human immunodeficiency virus 1	11676
127246	Linear peptide	TSTLQEQIGW			240	249	gag protein	ABI20203.1	Gag-Pol polyprotein	P03369	Human immunodeficiency virus 1	Human immunodeficiency virus 1	11676
127611	Linear peptide	AYQGVQQKW			50	58	early secreted antigenic target 6 kDa	AAC83446.1	6 kDa early secretory antigenic target	P9WNK7	Mycobacterium tuberculosis	Mycobacterium tuberculosis	1773
127792	Linear peptide	QWNFAGIEAA			5	14	6 kDa early secretory antigenic target	P0A564.2	6 kDa early secretory antigenic target	P9WNK7	Mycobacterium tuberculosis	Mycobacterium tuberculosis	1773
130542	Linear peptide	LLFGKPVYV + SCM(K5)	K5	Side chain modification										The epitope is an analog of the Tax 11-19 peptide (LLFGYPVYV) with a Y5K substitution at position 5. This lysine was conjugated to indolyl-butyric acid (Tax-5K-4-(3-Indolyl)-butyric acid).	analog	Fragment of a Natural Sequence Molecule	LLFGYPVYV	11	19		tax	transcriptional activator Tax	Protein Tax-1	Human T-cell leukemia virus type I (Human T cell leukemia virus type 1)	Primate T-lymphotropic virus 1
130902	Linear peptide	IPIILKALY			131	139	nucleocapsid protein	NP_604471.1	Nucleoprotein	O36307	Andes orthohantavirus	Andes orthohantavirus	1980456
130911	Linear peptide	IYTFTSLFSLMPDVA			456	470	G1 and G2 surface glycoprotein precursor	AAG22532.1	Envelope polyprotein	Q9E006	Andes orthohantavirus	Andes orthohantavirus	1980456	The epitope sequence is derived from the cited reference, Meissner et al, Virus Res. 2002 89(1):131 [PMID: 12367756].
130953	Linear peptide	LMPDVAHSL			465	473	G1 and G2 surface glycoprotein precursor	AAG22532.1	Envelope polyprotein	Q9E006	Andes orthohantavirus	Andes orthohantavirus	1980456
131070	Linear peptide	SLFNTVATL			38	46	Gag protein	Q9IN85	Gag-Pol polyprotein	P03369	HIV-1 M:A	Human immunodeficiency virus 1	11676
131096	Linear peptide	TAHGVGEIPM			663	672	G1 and G2 surface glycoprotein precursor	AAG22532.1	Envelope polyprotein	Q9E006	Andes orthohantavirus	Andes orthohantavirus	1980456
131132	Linear peptide	VIGQCIYTFTSLFSL			451	465	G1 and G2 surface glycoprotein precursor	AAG22532.1	Envelope polyprotein	Q9E006	Andes orthohantavirus	Andes orthohantavirus	1980456	The epitope sequence is derived from the cited reference, Meissner et al, Virus Res. 2002 89(1):131 [PMID: 12367756].
131311	Linear peptide	SLMSWSAIL			78	86	interferon-inducible peptide precursor	AAC50160.1	Interferon alpha-inducible protein 6	P09912	Homo sapiens	Homo sapiens	9606
133501	Linear peptide	AIVREAIKR			1682	1690	polyprotein	ABG75765.1	Genome polyprotein	P17763	Dengue virus 1	Dengue virus	12637
133619	Linear peptide	KLIVTPAAL			305	313	putative surface protein	AAN52495.1	LigB-like protein	Q8EZS3	Leptospira interrogans serovar Pomona	Leptospira interrogans	173
133645	Linear peptide	MLDHAGNMSACAGAL			11	25	cell surface protein	NP_302626.1	ESAT-6-like protein EsxR	Q9CD33	Mycobacterium leprae	Mycobacterium leprae	1769
133650	Linear peptide	MTQIMYNYPAMLDHA			1	15	cell surface protein	NP_302626.1	ESAT-6-like protein EsxR	Q9CD33	Mycobacterium leprae	Mycobacterium leprae	1769
133702	Linear peptide	SRNSTHEMY			2703	2711	polyprotein	ABG75765.1	Genome polyprotein	P17763	Dengue virus 1	Dengue virus	12637
133716	Linear peptide	TLYAVATTI			2284	2292	polyprotein	ABG75765.1	Genome polyprotein	P17763	Dengue virus 1	Dengue virus	12637
134497	Linear peptide	QRAAKEALDKYELENH					M protein	SRC280368	M protein type 1	Q99XV0	Streptococcus pyogenes	Streptococcus pyogenes	1314
135263	Linear peptide	RLYQNPTTYI			204	213	hemagglutinin	ACX31970.1			Influenza A virus (A/Bar-headed Goose/Qinghai/61/05(H5N1))	Influenza A virus	11320
136348	Linear peptide	HAVGIFKAAV					Genome polyprotein	SRC279960	Genome polyprotein	P27958	Hepacivirus C	Hepacivirus C	11103
136349	Linear peptide	HAVGIFQAAV					Genome polyprotein	SRC279960	Genome polyprotein	P27958	Hepacivirus C	Hepacivirus C	11103
136350	Linear peptide	HAVGIFRAAV			1175	1184	polyprotein	BAB18806.1	Genome polyprotein	P27958	Hepacivirus C	Hepacivirus C	11103
136351	Linear peptide	HAVGIFRTAV					Genome polyprotein	SRC279960	Genome polyprotein	P27958	Hepacivirus C	Hepacivirus C	11103
136826	Linear peptide	CYSQVNPTTL			2337	2346	polyprotein	AFP27208.1	Genome polyprotein	P17763	Dengue virus 4	Dengue virus	12637
136837	Linear peptide	FLLALLSCLTV			177	187	polyprotein precursor	BAA01582.1	Genome polyprotein	P27958	Hepacivirus C	Hepacivirus C	11103
136865	Linear peptide	PMRARPRGEVRFLHY			45	59	tegument protein	CAB06735.1	Tegument protein VP22	P89468	Human alphaherpesvirus 2	Human alphaherpesvirus 2	10310
136890	Linear peptide	TPPGSRDPF			1792	1800	polyprotein	AGO67248.1	Genome polyprotein	P17763	Dengue virus 2	Dengue virus	12637
137437	Linear peptide	QTVEDEARRMW			24	34	Esat-6 like protein esxJ (Esat-6 like protein 2)	NP_215554.1	ESAT-6-like protein EsxJ	P9WNJ9	Mycobacterium tuberculosis	Mycobacterium tuberculosis	1773
137609	Linear peptide	ATEVRTLQQ			66	74	E7 protein	ACT36476.1	Protein E7	P03129	human papillomavirus 58	Alphapapillomavirus 9	337041
137611	Linear peptide	AVPDDLYIK			296	304	L1	ACX32376.1	Major capsid protein L1	P03101	human papillomavirus 58	Alphapapillomavirus 9	337041
137614	Linear peptide	CTIVCPSCA			88	96	E7 protein	ADP92425.1	Protein E7	P03129	human papillomavirus 58	Alphapapillomavirus 9	337041
137656	Linear peptide	ILIRCIICQ			83	91	E6 protein	ACT36477.1	Protein E6	P03126	human papillomavirus 58	Alphapapillomavirus 9	337041
137657	Linear peptide	KCLNEILIR			78	86	E6 protein	ACT36477.1	Protein E6	P03126	human papillomavirus 58	Alphapapillomavirus 9	337041
137659	Linear peptide	KVCLRLLSK			48	56	E6 protein	ACT36477.1	Protein E6	P03126	human papillomavirus 58	Alphapapillomavirus 9	337041
137660	Linear peptide	KYTFWEVNL			468	476	L1	ACL12325.1	Major capsid protein L1	P03101	human papillomavirus 58	Alphapapillomavirus 9	337041
137661	Linear peptide	LCINSTATE			60	68	E7 protein	ACT36476.1	Protein E7	P03129	human papillomavirus 58	Alphapapillomavirus 9	337041
137685	Linear peptide	RVRLPDPNK			101	109	L1	ACX32376.1	Major capsid protein L1	P03101	human papillomavirus 58	Alphapapillomavirus 9	337041
137702	Linear peptide	TSESQLFNK			327	335	L1	ACX32376.1	Major capsid protein L1	P03101	human papillomavirus 58	Alphapapillomavirus 9	337041
137724	Linear peptide	YTFWEVNLK			469	477	L1	ACX32376.1	Major capsid protein L1	P03101	human papillomavirus 58	Alphapapillomavirus 9	337041
137726	Linear peptide	YYYAGSSRL			60	68	late protein	CAA52590.1	Major capsid protein L1	P03101	human papillomavirus 52	Alphapapillomavirus 9	337041
139406	Linear peptide	YLLPRPGPRL			18	27	polyprotein	ACT37184.1			Hepacivirus C	Hepacivirus C	11103
139746	Linear peptide	FLVPFVVFL			25	33	Dense granule protein 3	B6KEU8.2	Dense granule protein 3	A0A0F7V5E7	Toxoplasma gondii	Toxoplasma gondii	5811
139747	Linear peptide	FMGVLVNSL			29	37	granule antigen protein GRA6	XP_002371939.1	Dense granule protein GRA6	A0A0F7V3T7	Toxoplasma gondii ME49	Toxoplasma gondii	5811
139947	Linear peptide	VVFVVFMGV			24	32	granule antigen protein GRA6	XP_002371939.1	Dense granule protein GRA6	A0A0F7V3T7	Toxoplasma gondii ME49	Toxoplasma gondii	5811
140541	Linear peptide	ALDEGLLPV			347	355	hypothetical protein	NP_218210.1	Possible conserved membrane protein	O69661	Mycobacterium tuberculosis H37Rv	Mycobacterium tuberculosis	1773
140542	Linear peptide	ALLGGLRPV			144	152	MCE-family protein MCE4B	NP_218015.1	Mce-family protein Mce4B	I6X7G8	Mycobacterium tuberculosis H37Rv	Mycobacterium tuberculosis	1773
140543	Linear peptide	AMAGSIDLL			1237	1245	trehalose-6-phosphate phosphatase OtsB1	YP_177855.1	Uncharacterized glycosyl hydrolase Rv2006	P9WN15	Mycobacterium tuberculosis H37Rv	Mycobacterium tuberculosis	1773
140544	Linear peptide	ATDALMSGF			22	30	ORF	AAA45606.1	Genome polyprotein	P27958	Hepacivirus C	Hepacivirus C	11103
140561	Linear peptide	GMFANRWII			836	844	metal cation transporter P-type ATPase A CtpF	NP_216513.1	Probable cation-transporting ATPase F	P9WPS9	Mycobacterium tuberculosis H37Rv	Mycobacterium tuberculosis	1773
140564	Linear peptide	HLDDVGFLV			110	118	esterase lipoprotein LpqC	NP_217815.1	Possible esterase lipoprotein LpqC	P96903	Mycobacterium tuberculosis H37Rv	Mycobacterium tuberculosis	1773
140597	Linear peptide	SLIDLLHKI			147	155	MCE-family protein MCE4A	YP_177977.1	Mce-family protein Mce4A	I6YC99	Mycobacterium tuberculosis H37Rv	Mycobacterium tuberculosis	1773
140599	Linear peptide	SLRNWIATL			99	107	MCE-family lipoprotein LprL	NP_215107.1	Possible Mce-family lipoprotein LprL (Mce-family lipoprotein Mce2E)	I6Y461	Mycobacterium tuberculosis H37Rv	Mycobacterium tuberculosis	1773
140600	Linear peptide	SLWKDGAPL			280	288	glutamine synthetase GLNA1 (glutamine synthase) (GS-I)	NP_216736.1	Glutamine synthetase	P9WN39	Mycobacterium tuberculosis H37Rv	Mycobacterium tuberculosis	1773
140615	Linear peptide	WLYPGAQNL			71	79	amino acid decarboxylase	YP_177889.1	Probable amino acid decarboxylase	I6X4K0	Mycobacterium tuberculosis H37Rv	Mycobacterium tuberculosis	1773
140616	Linear peptide	YLLADTFTV			166	174	membrane-associated phospholipase C	NP_216866.1	Phospholipase C 2	P9WIB3	Mycobacterium tuberculosis H37Rv	Mycobacterium tuberculosis	1773
140649	Linear peptide	AMEDLVRAY			61	69	low molecular weight protein antigen 7	NP_214802.1	ESAT-6-like protein EsxH	P9WNK3	Mycobacterium tuberculosis	Mycobacterium tuberculosis	1773
140650	Linear peptide	AMLGHAGDM			10	18	low molecular weight protein antigen 7	NP_214802.1	ESAT-6-like protein EsxH	P9WNK3	Mycobacterium tuberculosis	Mycobacterium tuberculosis	1773
140651	Linear peptide	AMLTAFFLR			164	172	granule antigen protein GRA6	XP_002371939.1	Dense granule protein GRA6	A0A0F7V3T7	Toxoplasma gondii ME49	Toxoplasma gondii	5811
140652	Linear peptide	AMMARDTAE			82	90	LOW MOLECULAR WEIGHT PROTEIN ANTIGEN 7 ESXH (10 kDa ANTIGEN) (CFP-7) (PROTEIN TB10.4)	CAA17363.1	ESAT-6-like protein EsxH	P9WNK3	Mycobacterium tuberculosis H37Rv	Mycobacterium tuberculosis	1773
140654	Linear peptide	ANTMAMMAR			78	86	low molecular weight protein antigen 7	NP_214802.1	ESAT-6-like protein EsxH	P9WNK3	Mycobacterium tuberculosis	Mycobacterium tuberculosis	1773
140686	Linear peptide	HAMSSTHEA			70	78	low molecular weight protein antigen 7	NP_214802.1	ESAT-6-like protein EsxH	P9WNK3	Mycobacterium tuberculosis	Mycobacterium tuberculosis	1773
140697	Linear peptide	KSFKDILPK			224	232	major surface antigen p30	EEB01065.1	SAG-related sequence SRS29B	V4Z6M2	Toxoplasma gondii ME49	Toxoplasma gondii	5811
140706	Linear peptide	LVRAYHAMS			65	73	LOW MOLECULAR WEIGHT PROTEIN ANTIGEN 7 ESXH (10 kDa ANTIGEN) (CFP-7) (PROTEIN TB10.4)	CAA17363.1	ESAT-6-like protein EsxH	P9WNK3	Mycobacterium tuberculosis H37Rv	Mycobacterium tuberculosis	1773
140708	Linear peptide	MAMMARDTA			81	89	LOW MOLECULAR WEIGHT PROTEIN ANTIGEN 7 ESXH (10 kDa ANTIGEN) (CFP-7) (PROTEIN TB10.4)	CAA17363.1	ESAT-6-like protein EsxH	P9WNK3	Mycobacterium tuberculosis H37Rv	Mycobacterium tuberculosis	1773
140711	Linear peptide	MLGHAGDMA			11	19	low molecular weight protein antigen 7	NP_214802.1	ESAT-6-like protein EsxH	P9WNK3	Mycobacterium tuberculosis	Mycobacterium tuberculosis	1773
140712	Linear peptide	MMARDTAEA			83	91	LOW MOLECULAR WEIGHT PROTEIN ANTIGEN 7 ESXH (10 kDa ANTIGEN) (CFP-7) (PROTEIN TB10.4)	CAA17363.1	ESAT-6-like protein EsxH	P9WNK3	Mycobacterium tuberculosis H37Rv	Mycobacterium tuberculosis	1773
140717	Linear peptide	MYNYPAMLG			5	13	low molecular weight protein antigen 7	NP_214802.1	ESAT-6-like protein EsxH	P9WNK3	Mycobacterium tuberculosis	Mycobacterium tuberculosis	1773
140727	Linear peptide	QAMEDLVRA			60	68	LOW MOLECULAR WEIGHT PROTEIN ANTIGEN 7 ESXH (10 kDa ANTIGEN) (CFP-7) (PROTEIN TB10.4)	CAA17363.1	ESAT-6-like protein EsxH	P9WNK3	Mycobacterium tuberculosis H37Rv	Mycobacterium tuberculosis	1773
140739	Linear peptide	RSFKDLLKK			134	142	dense granule protein 7	XP_002367613.1	Dense granule protein 7	A0A0F7UZ13	Toxoplasma gondii ME49	Toxoplasma gondii	5811
140744	Linear peptide	SQIMYNYPA			2	10	LOW MOLECULAR WEIGHT PROTEIN ANTIGEN 7 ESXH (10 kDa ANTIGEN) (CFP-7) (PROTEIN TB10.4)	CAA17363.1	ESAT-6-like protein EsxH	P9WNK3	Mycobacterium tuberculosis H37Rv	Mycobacterium tuberculosis	1773
140760	Linear peptide	TYQAWQAQW			50	58	LOW MOLECULAR WEIGHT PROTEIN ANTIGEN 7 ESXH (10 kDa ANTIGEN) (CFP-7) (PROTEIN TB10.4)	CAA17363.1	ESAT-6-like protein EsxH	P9WNK3	Mycobacterium tuberculosis H37Rv	Mycobacterium tuberculosis	1773
140769	Linear peptide	WQAQWNQAM			54	62	LOW MOLECULAR WEIGHT PROTEIN ANTIGEN 7 ESXH (10 kDa ANTIGEN) (CFP-7) (PROTEIN TB10.4)	CAA17363.1	ESAT-6-like protein EsxH	P9WNK3	Mycobacterium tuberculosis H37Rv	Mycobacterium tuberculosis	1773
141202	Linear peptide	AEMWAQDAA			141	149	Uncharacterized PPE family protein PPE51	Q7D623.1	Uncharacterized PPE family protein PPE51	P9WHY3	Mycobacterium tuberculosis H37Rv	Mycobacterium tuberculosis	1773	Peptide shown by peptide truncation analysis to be the minimal epitope recognized by HLA-Cw*0602 restricted CD8 T cell clones derived from an individual with active tuberculosis by in vitro stimulation with source species-infected dendritic cells. For truncation analysis, each peptide is tested over a range of concentrations, and that giving a T cell response at the lowest concentration is define…
141206	Linear peptide	AILTQYWKY			126	134	tegument protein VP11/12	NP_044648.1	Tegument protein UL46	P10230	Human alphaherpesvirus 1	Human alphaherpesvirus 1	10298
141208	Linear peptide	ALATVTLKY			508	516	tegument protein VP13/14	NP_044649.1	Tegument protein UL47	P10231	Human alphaherpesvirus 1	Human alphaherpesvirus 1	10298
141211	Linear peptide	ALLAKMLFY			460	468	UL29	ABI63491.1	Major DNA-binding protein	P04296	Human alphaherpesvirus 1	Human alphaherpesvirus 1	10298
141212	Linear peptide	ALLDRDCRV			374	382	tegument protein VP13/14	NP_044649.1	Tegument protein UL47	P10231	Human alphaherpesvirus 1	Human alphaherpesvirus 1	10298
141216	Linear peptide	APASVYQPA			195	203	envelope glycoprotein I	NP_044669.1	Envelope glycoprotein I	P06487	Human alphaherpesvirus 1	Human alphaherpesvirus 1	10298
141217	Linear peptide	APRIGGRRA			70	78	regulatory protein ICP22	NP_044663.1	Transcriptional regulator ICP22	P04485	Human alphaherpesvirus 1	Human alphaherpesvirus 1	10298
141218	Linear peptide	APRTWCRLL			236	244	regulatory protein ICP22	NP_044663.1	Transcriptional regulator ICP22	P04485	Human alphaherpesvirus 1	Human alphaherpesvirus 1	10298
141221	Linear peptide	ATDSLNNEY			354	362	tegument protein VP11/12	NP_044648.1	Tegument protein UL46	P10230	Human alphaherpesvirus 1	Human alphaherpesvirus 1	10298
141222	Linear peptide	AVLCLYLLY			235	243	DNA packaging tegument protein UL25	NP_044626.1	Capsid vertex component 2	P10209	Human alphaherpesvirus 1	Human alphaherpesvirus 1	10298
141225	Linear peptide	AYLGAFLSVL			457	466	tegument protein UL21	NP_044622.1	Tegument protein UL21	P10205	Human alphaherpesvirus 1	Human alphaherpesvirus 1	10298
141226	Linear peptide	AYLPRPVEF			640	648	tegument protein UL37	ADD60080.1	Inner tegument protein	P10221	Human alphaherpesvirus 1	Human alphaherpesvirus 1	10298
141227	Linear peptide	AYSLLFPAPF			221	230	tegument protein UL37	ADD60080.1	Inner tegument protein	P10221	Human alphaherpesvirus 1	Human alphaherpesvirus 1	10298
141228	Linear peptide	AYVSVLYRW			226	234	tegument protein VP11/12	NP_044648.1	Tegument protein UL46	P10230	Human alphaherpesvirus 1	Human alphaherpesvirus 1	10298
141231	Linear peptide	CPRRPAVAF			97	105	envelope glycoprotein I	NP_044669.1	Envelope glycoprotein I	P06487	Human alphaherpesvirus 1	Human alphaherpesvirus 1	10298
141260	Linear peptide	EYQRLYATF			292	300	nuclear egress lamina protein	NP_044633.1	Nuclear egress protein 1	P10215	Human alphaherpesvirus 1	Human alphaherpesvirus 1	10298
141262	Linear peptide	EYVHARWAAF			850	859	DNA polymerase catalytic subunit	NP_044632.1	DNA polymerase catalytic subunit	P04293	Human alphaherpesvirus 1	Human alphaherpesvirus 1	10298
141269	Linear peptide	FLADAVVRL			286	294	tegument protein VP13/14	NP_044649.1	Tegument protein UL47	P10231	Human alphaherpesvirus 1	Human alphaherpesvirus 1	10298
141270	Linear peptide	FLIAYQPLL			448	456	envelope glycoprotein B	NP_044629.1	Envelope glycoprotein B	P10211	Human alphaherpesvirus 1	Human alphaherpesvirus 1	10298
141271	Linear peptide	FLWEDQTLL			367	375	DNA packaging tegument protein UL25	NP_044626.1	Capsid vertex component 2	P10209	Human alphaherpesvirus 1	Human alphaherpesvirus 1	10298
141276	Linear peptide	FTAPEVGTY			566	574	tegument protein VP13/14	NP_044649.1	Tegument protein UL47	P10231	Human alphaherpesvirus 1	Human alphaherpesvirus 1	10298
141277	Linear peptide	FTDALGIDEY			479	488	transactivating tegument protein VP16	NP_044650.1	Tegument protein VP16	P06492	Human alphaherpesvirus 1	Human alphaherpesvirus 1	10298
141281	Linear peptide	FVYTPSPYVF			161	170	tegument protein UL21	NP_044622.1	Tegument protein UL21	P10205	Human alphaherpesvirus 1	Human alphaherpesvirus 1	10298
141306	Linear peptide	HTDLHPNNTY			259	268	tegument host shutoff protein	NP_044643.1	Virion host shutoff protein	P10225	Human alphaherpesvirus 1	Human alphaherpesvirus 1	10298
141313	Linear peptide	ILIEGIFFA			184	192	ribonucleotide reductase subunit 2	NP_044642.1	Ribonucleoside-diphosphate reductase small subunit	P10224	Human alphaherpesvirus 1	Human alphaherpesvirus 1	10298
141323	Linear peptide	KYFYCNSLF			504	512	multifunctional expression regulator	NP_044657.1	mRNA export factor	P10238	Human alphaherpesvirus 1	Human alphaherpesvirus 1	10298
141324	Linear peptide	LASDPHYEY			93	101	tegument protein VP11/12	NP_044648.1	Tegument protein UL46	P10230	Human alphaherpesvirus 1	Human alphaherpesvirus 1	10298
141338	Linear peptide	LIDGIFLRY			66	74	envelope glycoprotein L	NP_044602.1	Envelope glycoprotein L	P10185	Human alphaherpesvirus 1	Human alphaherpesvirus 1	10298
141341	Linear peptide	LLAYVSVLY			224	232	tegument protein VP11/12	NP_044648.1	Tegument protein UL46	P10230	Human alphaherpesvirus 1	Human alphaherpesvirus 1	10298
141354	Linear peptide	LYPDAPPLRL			1097	1106	transcriptional regulator ICP4	NP_044662.1	Major viral transcription factor ICP4	P08392	Human alphaherpesvirus 1	Human alphaherpesvirus 1	10298
141396	Linear peptide	RILGVLVHL			425	433	ribonucleotide reductase subunit 1	NP_044641.1	Ribonucleoside-diphosphate reductase large subunit	P08543	Human alphaherpesvirus 1	Human alphaherpesvirus 1	10298
141398	Linear peptide	RLLGFADTV			545	553	tegument protein VP13/14	NP_044649.1	Tegument protein UL47	P10231	Human alphaherpesvirus 1	Human alphaherpesvirus 1	10298
141399	Linear peptide	RLNELLAYV			220	228	tegument protein VP11/12	NP_044648.1	Tegument protein UL46	P10230	Human alphaherpesvirus 1	Human alphaherpesvirus 1	10298
141402	Linear peptide	RPTERPRAPA			281	290	tegument protein VP22	NP_044651.1	Tegument protein VP22	P10233	Human alphaherpesvirus 1	Human alphaherpesvirus 1	10298
141407	Linear peptide	RSSLGSLLY			360	368	tegument protein VP13/14	NP_044649.1	Tegument protein UL47	P10231	Human alphaherpesvirus 1	Human alphaherpesvirus 1	10298
141411	Linear peptide	SALPTNADLY			90	99	transactivating tegument protein VP16	NP_044650.1	Tegument protein VP16	P06492	Human alphaherpesvirus 1	Human alphaherpesvirus 1	10298
141418	Linear peptide	SIVHHHAQY			333	341	tegument protein VP11/12	NP_044648.1	Tegument protein UL46	P10230	Human alphaherpesvirus 1	Human alphaherpesvirus 1	10298
141422	Linear peptide	SSGVVFGTWY			170	179	DNA packaging tegument protein UL25	NP_044626.1	Capsid vertex component 2	P10209	Human alphaherpesvirus 1	Human alphaherpesvirus 1	10298
141423	Linear peptide	SVYPYDEFV			280	288	envelope glycoprotein B	NP_044629.1	Envelope glycoprotein B	P10211	Human alphaherpesvirus 1	Human alphaherpesvirus 1	10298
141430	Linear peptide	TLLELVVSV			389	397	tegument serine/threonine protein kinase	NP_044614.1	Serine/threonine-protein kinase UL13	P04290	Human alphaherpesvirus 1	Human alphaherpesvirus 1	10298
141461	Linear peptide	VPGWSRRTL			698	706	ubiquitin E3 ligase ICP0	NP_044601.1	E3 ubiquitin-protein ligase ICP0	P08393	Human alphaherpesvirus 1	Human alphaherpesvirus 1	10298
141462	Linear peptide	VPRPDDPVL			382	390	tegument protein UL21	NP_044622.1	Tegument protein UL21	P10205	Human alphaherpesvirus 1	Human alphaherpesvirus 1	10298
141468	Linear peptide	VVRGPTVSL			22	30	envelope glycoprotein I	NP_044669.1	Envelope glycoprotein I	P06487	Human alphaherpesvirus 1	Human alphaherpesvirus 1	10298
141469	Linear peptide	VYMSPFYGY			295	303	envelope glycoprotein B	NP_044629.1	Envelope glycoprotein B	P10211	Human alphaherpesvirus 1	Human alphaherpesvirus 1	10298
141470	Linear peptide	VYTPSPYVF			162	170	tegument protein UL21	NP_044622.1	Tegument protein UL21	P10205	Human alphaherpesvirus 1	Human alphaherpesvirus 1	10298
141479	Linear peptide	YMANQILRY			895	903	single-stranded DNA-binding protein	NP_044631.1	Major DNA-binding protein	P04296	Human alphaherpesvirus 1	Human alphaherpesvirus 1	10298
141480	Linear peptide	YMESVFQMY			512	520	ribonucleotide reductase subunit 1	NP_044641.1	Ribonucleoside-diphosphate reductase large subunit	P08543	Human alphaherpesvirus 1	Human alphaherpesvirus 1	10298
141484	Linear peptide	YVAGFLALY			22	30	capsid maturation protease	NP_044627.1	Capsid scaffolding protein	P10210	Human alphaherpesvirus 1	Human alphaherpesvirus 1	10298
142194	Linear peptide	KAKKTPMGF			250	258	polyprotein	ADV57311.1	Genome polyprotein	P27958	Hepatitis C virus subtype 1a	Hepacivirus C	11103
142203	Linear peptide	KKKKNPMGF			2628	2636	polyprotein	BAD73974.1	Genome polyprotein	P27958	Hepatitis C virus subtype 1b	Hepacivirus C	11103
142209	Linear peptide	KSKKIPMGF			2629	2637	polyprotein	ACJ37233.1	Genome polyprotein	P27958	Hepatitis C virus subtype 1a	Hepacivirus C	11103
142210	Linear peptide	KSKKNPMGF			2629	2637	polyprotein [Hepatitis C virus subtype 1a]	ABV46251.2	Genome polyprotein	P27958	Hepatitis C virus subtype 1a	Hepacivirus C	11103
142211	Linear peptide	KSKKTPLGF			2629	2637	polyprotein	ACJ37204.1	Genome polyprotein	P27958	Hepatitis C virus subtype 1a	Hepacivirus C	11103
142212	Linear peptide	KSKKVPMGF			2629	2637	Genome polyprotein	Q913D4.3	Genome polyprotein	P27958	Hepatitis C virus subtype 1a	Hepacivirus C	11103
142213	Linear peptide	KSKRTPMGF			2629	2637	polyprotein	ABV46054.1	Genome polyprotein	P27958	Hepatitis C virus subtype 1a	Hepacivirus C	11103
142231	Linear peptide	MKRGLTVAVAGAAILVAGLSGCSS			1	24	Lipoprotein lpqH precursor	P0A5J0.1	Lipoprotein LpqH	P9WK61	Mycobacterium tuberculosis	Mycobacterium tuberculosis	1773
142232	Linear peptide	MLVLLVAVLVTAVYAFVHA			1	19	POSSIBLE CONSERVED TRANSMEMBRANE PROTEIN	CAB00937.1	Uncharacterized protein Rv0476	P9WKW1	Mycobacterium tuberculosis	Mycobacterium tuberculosis	1773
142233	Linear peptide	MRFAQPSALSRFSALTRDWFTSTFAAPTAAQA			1	32	ATP-dependent helicase	NP_217813.1	Probable ATP-dependent helicase Lhr (Large helicase-related protein)	P96901	Mycobacterium tuberculosis	Mycobacterium tuberculosis	1773
142244	Linear peptide	NSKKTPMGF			2629	2637	polyprotein	ACJ37184.1	Genome polyprotein	P27958	Hepatitis C virus subtype 1a	Hepacivirus C	11103
142245	Linear peptide	NTRPPAGNW			541	549	polyprotein	ACJ37204.1	Genome polyprotein	P27958	Hepatitis C virus subtype 1a	Hepacivirus C	11103
142246	Linear peptide	NTRPPLGNW			541	549	polyprotein	BAB18810.1	Genome polyprotein	P27958	Hepatitis C virus subtype 1a	Hepacivirus C	11103
142247	Linear peptide	NTRPPMGNW			158	166	envelope protein 2	ACY64760.1	Genome polyprotein	P27958	Hepatitis C virus subtype 1a	Hepacivirus C	11103
142248	Linear peptide	NTRPPQGNW			541	549	polyprotein	BAB18806.1	Genome polyprotein	P27958	Hepatitis C virus subtype 1a	Hepacivirus C	11103
142249	Linear peptide	NTRPPRGNW			541	549	polyprotein	AAY82036.1	Genome polyprotein	P27958	Hepatitis C virus subtype 1a	Hepacivirus C	11103
142893	Linear peptide	LVLILYLCV			209	217	K8.1	ABD28902.1	Protein K8.1	F5HB98	Human gammaherpesvirus 8	Human gammaherpesvirus 8	37296
143664	Linear peptide	AISEKTIWSL			2149	2158	Genome polyprotein	P08617.1	Genome polyprotein	P08617	Human hepatitis A virus Hu/Australia/HM175/1976	Hepatovirus A	12092
143666	Linear peptide	ALFHEVAKL			94	102	polyprotein	ACF60462.1	Genome polyprotein	P08617	Hepatovirus A	Hepatovirus A	12092	Similar results were observed when T cells were expanded in vitro with a pool of 13 peptides from the polyprotein of HAV, including the epitope.
143680	Linear peptide	DVSGVQAPRGSYQQQLNDPVL			532	552	Genome polyprotein	P06441.1			Human hepatitis A virus Hu/Australia/HM175/1976	Hepatovirus A	12092
143690	Linear peptide	GLAVDPWVE			655	663	Genome polyprotein	P06441.1			Human hepatitis A virus Hu/Australia/HM175/1976	Hepatovirus A	12092
143705	Linear peptide	KEYTFPITL			596	604	Genome polyprotein	P08617.1	Genome polyprotein	P08617	Human hepatitis A virus Hu/Australia/HM175/1976	Hepatovirus A	12092
143726	Linear peptide	LLYNCCYHV			2025	2033	polyprotein	CAC14074.3	Genome polyprotein	P08617	Hepatovirus A	Hepatovirus A	12092	Similar results were observed when T cells were expanded in vitro with a pool of 13 peptides from the polyprotein of HAV, including the epitope.
143728	Linear peptide	LPWYSYLYA			693	701	Genome polyprotein	P08617.1	Genome polyprotein	P08617	Human hepatitis A virus Hu/Australia/HM175/1976	Hepatovirus A	12092
143732	Linear peptide	MMFGFHHSV			1000	1008	polyprotein	CAC14074.3	Genome polyprotein	P08617	Hepatovirus A	Hepatovirus A	12092	Similar results were observed when T cells were expanded in vitro with a pool of 13 peptides from the polyprotein of HAV, including the epitope.
143735	Linear peptide	NRGKMDVSGVQAPRGSYQQQ			527	546	Genome polyprotein	P06441.1			Human hepatitis A virus Hu/Australia/HM175/1976	Hepatovirus A	12092
143740	Linear peptide	QMMRNEFRV			243	251	polyprotein	ACF60462.1	Genome polyprotein	P08617	Hepatovirus A	Hepatovirus A	12092	Similar results were observed when T cells were expanded in vitro with a pool of 13 peptides from the polyprotein of HAV, including the epitope.
143752	Linear peptide	SLMDLLSSL			1394	1402	Genome polyprotein	P06441.1			Hepatovirus A	Hepatovirus A	12092	Similar results were observed when T cells were expanded in vitro with a pool of 13 peptides from the polyprotein of HAV, including the epitope.
144207	Linear peptide	APTLWARMVL			2835	2844	polyprotein	CAB41951.1	Genome polyprotein	P27958	Hepacivirus C	Hepacivirus C	11103
144377	Linear peptide	KFLPDLYDYK			104	113	Polymerase	Q6E3S4	Polymerase acidic protein	P03433	Influenza A virus (A/duck/Fujian/17/2001(H5N1))	Influenza A virus	11320
144403	Linear peptide	LLRHHNMVY			2449	2457	E1 and E2/NS1 envelope glycoprotein	BAA09919.1	Genome polyprotein	P27958	Hepacivirus C	Hepacivirus C	11103
144475	Linear peptide	SFSFGGFTFK			322	331	Polymerase basic protein 2	P03428.2	Polymerase basic protein 2	P03428	Influenza A virus (A/Puerto Rico/8/1934(H1N1))	Influenza A virus	11320
144480	Linear peptide	SQRQKKVTF			46	54	NS5b	YP_001491557.1	Genome polyprotein	P27958	Hepacivirus C	Hepacivirus C	11103
144526	Linear peptide	VLRGFLILGK			690	699	Polymerase basic protein 2	P03429.2	Polymerase basic protein 2	P03428	Influenza A virus (A/nt/60/1968(H3N2))	Influenza A virus	11320
144544	Linear peptide	WPAPSGARSL			1111	1120	polyprotein precursor	BAA01728.1	Genome polyprotein	P27958	Hepacivirus C	Hepacivirus C	11103
144913	Linear peptide	LLYANSAHAL			892	901	Hexon protein	P04133.3	Hexon protein	P03277	Human adenovirus 5	Human mastadenovirus C	129951
145256	Linear peptide	IGLITVLFL			29	37	ORF28	YP_001129381.1	Protein ORF28	F5HI25	Human gammaherpesvirus 8	Human gammaherpesvirus 8	37296
145826	Linear peptide	IHSLLDEGKQSLTKL			25	39	6 kDa early secretory antigenic target	P0A564.2	6 kDa early secretory antigenic target	P9WNK7	Mycobacterium tuberculosis	Mycobacterium tuberculosis	1773
145860	Linear peptide	KVLIRCYLC			99	107	Protein E6	P04019.1	Protein E6	P04019	human papillomavirus 11	Alphapapillomavirus 10	333754
145918	Linear peptide	NLLIRCLRC			100	108	Protein E6	P06463.1	Protein E6	O10608	Human papillomavirus type 18	Alphapapillomavirus 7	337042
146005	Linear peptide	SIDQLCKTF			12	20	Protein E6	P04019.1	Protein E6	P04019	human papillomavirus 11	Alphapapillomavirus 10	333754
146028	Linear peptide	TIDQLCKTF			12	20	E6 protein	NP_040296.1	Protein E6	P04019	Human papillomavirus type 6b	Alphapapillomavirus 10	333754
146123	Linear peptide	AATLGFGSFMSRAYGI			1269	1284	polyprotein	ADV04529.1	Genome polyprotein	P27958	Hepatitis C virus subtype 1b	Hepacivirus C	11103	The epitope is deduced and represents a consensus sequence derived from sequences subtypes 1b and 3a.
146124	Linear peptide	AAWYIKGRL			774	782	polyprotein	AAK08509.1	Genome polyprotein	P27958	Hepatitis C virus subtype 1b	Hepacivirus C	11103
146182	Linear peptide	CLTHPVTK			1645	1652	polyprotein	ADE10208.1	Genome polyprotein	P27958	Hepatitis C virus subtype 3a	Hepacivirus C	11103	The epitope is deduced and represents a consensus sequence derived from sequences subtypes 1b and 3a.
146188	Linear peptide	DFWESVFTGLTHIDAHFL			1565	1582	polyprotein	ADE10208.1	Genome polyprotein	P27958	Hepatitis C virus subtype 3a	Hepacivirus C	11103	The epitope is deduced and represents a consensus sequence derived from sequences subtypes 1b and 3a.
146194	Linear peptide	DLQPAETTVRLRAYL			1538	1552	polyprotein	ADE10208.1	Genome polyprotein	P27958	Hepatitis C virus subtype 3a	Hepacivirus C	11103	The epitope is deduced and represents a consensus sequence derived from sequences subtypes 1b and 3a.
146213	Linear peptide	EFWESVFTGLTHIDAHFL			1556	1573	polyprotein	ADY38595.1	Genome polyprotein	P27958	Hepatitis C virus subtype 1b	Hepacivirus C	11103	The epitope is deduced and represents a consensus sequence derived from sequences subtypes 1b and 3a.
146219	Linear peptide	ELTPAETSVRLRAYL			1529	1543	polyprotein	ADY38595.1	Genome polyprotein	P27958	Hepatitis C virus subtype 1b	Hepacivirus C	11103	The epitope is deduced and represents a consensus sequence derived from sequences subtypes 1b and 3a.
146246	Linear peptide	FLATCVNGVCWTVYHGA			1069	1085	polyprotein	ADY38595.1	Genome polyprotein	P27958	Hepatitis C virus subtype 1b	Hepacivirus C	11103	The epitope is deduced and represents a consensus sequence derived from sequences subtypes 1b and 3a.
146249	Linear peptide	FLGTTVGGVMWTVYHGA			1078	1094	polyprotein	ADE10208.1	Genome polyprotein	P27958	Hepatitis C virus subtype 3a	Hepacivirus C	11103	The epitope is deduced and represents a consensus sequence derived from sequences subtypes 1b and 3a.
146260	Linear peptide	GAKHPALQMYTNVDQDLV			1098	1115	polyprotein	ADF97231.1			Hepatitis C virus subtype 3a	Hepacivirus C	11103	The epitope is deduced and represents a consensus sequence derived from sequences subtypes 1b and 3a.
146280	Linear peptide	GIDPNIRTGN			1282	1291	polyprotein	ADE10208.1	Genome polyprotein	P27958	Hepatitis C virus subtype 3a	Hepacivirus C	11103	The epitope is deduced and represents a consensus sequence derived from sequences subtypes 1b and 3a.
146282	Linear peptide	GKAIPIALLKGGRHLIF			1383	1399	polyprotein	ADF97231.1			Hepatitis C virus subtype 3a	Hepacivirus C	11103	The epitope is deduced and represents a consensus sequence derived from sequences subtypes 1b and 3a.
146283	Linear peptide	GKAIPIEVIKGGRHLIF			1381	1397	polyprotein	AEI00313.1	Genome polyprotein	P27958	Hepatitis C virus subtype 1b	Hepacivirus C	11103	The epitope is deduced and represents a consensus sequence derived from sequences subtypes 1b and 3a.
146284	Linear peptide	GKSTKVPAAYAAQGYKVL			1235	1252	polyprotein	ADY38595.1	Genome polyprotein	P27958	Hepatitis C virus subtype 1b	Hepacivirus C	11103	The epitope is deduced and represents a consensus sequence derived from sequences subtypes 1b and 3a.
146285	Linear peptide	GKSTKVPAAYVAQGYNVL			1241	1258	polyprotein	ADF97231.1			Hepatitis C virus subtype 3a	Hepacivirus C	11103	The epitope is deduced and represents a consensus sequence derived from sequences subtypes 1b and 3a.
146287	Linear peptide	GPKGPITQMYTNVDQDLV			1092	1109	polyprotein	ADY38595.1	Genome polyprotein	P27958	Hepatitis C virus subtype 1b	Hepacivirus C	11103	The epitope is deduced and represents a consensus sequence derived from sequences subtypes 1b and 3a.
146288	Linear peptide	GRGRLGTYRY			1498	1507	polyprotein	ADF97231.1			Hepatitis C virus subtype 3a	Hepacivirus C	11103	The epitope is deduced and represents a consensus sequence derived from sequences subtypes 1b and 3a.
146289	Linear peptide	GRGRRGIYRF			1492	1501	polyprotein	ADY38595.1	Genome polyprotein	P27958	Hepatitis C virus subtype 1b	Hepacivirus C	11103	The epitope is deduced and represents a consensus sequence derived from sequences subtypes 1b and 3a.
146291	Linear peptide	GSFMSRAYGI			1274	1283	polyprotein	ADE10208.1	Genome polyprotein	P27958	Hepatitis C virus subtype 3a	Hepacivirus C	11103	The epitope is deduced and represents a consensus sequence derived from sequences subtypes 1b and 3a.
146314	Linear peptide	HVAGIFRAAV			1184	1193	polyprotein	ADE10208.1	Genome polyprotein	P27958	Hepatitis C virus subtype 3a	Hepacivirus C	11103	The epitope is deduced and represents a consensus sequence derived from sequences subtypes 1b and 3a.
146317	Linear peptide	ICLTHPVTK			1641	1649	polyprotein	ADF97231.1			Hepatitis C virus subtype 3a	Hepacivirus C	11103	The epitope is deduced and represents a consensus sequence derived from sequences subtypes 1b and 3a.
146395	Linear peptide	KLRGMGLNAV			1415	1424	polyprotein	ADE10208.1	Genome polyprotein	P27958	Hepatitis C virus subtype 3a	Hepacivirus C	11103	The epitope is deduced and represents a consensus sequence derived from sequences subtypes 1b and 3a.
146396	Linear peptide	KLRGMGLNAVAYYRGLDV			1415	1432	polyprotein	ADE10208.1	Genome polyprotein	P27958	Hepatitis C virus subtype 3a	Hepacivirus C	11103	The epitope is deduced and represents a consensus sequence derived from sequences subtypes 1b and 3a.
146397	Linear peptide	KLSALGLNAVAYYRGLDV			1410	1427	polyprotein	AEI00314.1	Genome polyprotein	P27958	Hepatitis C virus subtype 1b	Hepacivirus C	11103	The epitope is deduced and represents a consensus sequence derived from sequences subtypes 1b and 3a.
146429	Linear peptide	LQFIPVETL			1202	1210	polyprotein	ADE10208.1	Genome polyprotein	P27958	Hepatitis C virus subtype 3a	Hepacivirus C	11103	The epitope is deduced and represents a consensus sequence derived from sequences subtypes 1b and 3a.
146527	Linear peptide	RLGAVQNEV			1627	1635	polyprotein	ADY38595.1	Genome polyprotein	P27958	Hepatitis C virus subtype 1b	Hepacivirus C	11103	The epitope is deduced and represents a consensus sequence derived from sequences subtypes 1b and 3a.
146528	Linear peptide	RLGPVQNEI			601	609	polyprotein	ADL59465.1	Genome polyprotein	P27958	Hepatitis C virus subtype 3a	Hepacivirus C	11103	The epitope is deduced and represents a consensus sequence derived from sequences subtypes 1b and 3a.
146553	Linear peptide	SMMAFSAAL			1793	1801	polyprotein precursor	BAA01761.1	Genome polyprotein	P27958	Hepatitis C virus genotype 2	Hepacivirus C	11103
146569	Linear peptide	SWDETWKCLVRLKPTLH			1609	1625	polyprotein	ADF97231.1			Hepatitis C virus subtype 3a	Hepacivirus C	11103	The epitope is deduced and represents a consensus sequence derived from sequences subtypes 1b and 3a.
146570	Linear peptide	SWDQMWKCLIRLKPTLH			1603	1619	polyprotein	ADY38595.1	Genome polyprotein	P27958	Hepatitis C virus subtype 1b	Hepacivirus C	11103	The epitope is deduced and represents a consensus sequence derived from sequences subtypes 1b and 3a.
146576	Linear peptide	TLGFGSFMSR			1270	1279	polyprotein	ADE10208.1	Genome polyprotein	P27958	Hepatitis C virus subtype 3a	Hepacivirus C	11103	The epitope is deduced and represents a consensus sequence derived from sequences subtypes 1b and 3a.
146592	Linear peptide	VAPGERPSGMFDSVVL			1511	1526	polyprotein	ADE10208.1	Genome polyprotein	P27958	Hepatitis C virus subtype 3a	Hepacivirus C	11103	The epitope is deduced and represents a consensus sequence derived from sequences subtypes 1b and 3a.
146595	Linear peptide	VDFVPVESM			1193	1201	polyprotein	ADY38595.1	Genome polyprotein	P27958	Hepatitis C virus subtype 1b	Hepacivirus C	11103	The epitope is deduced and represents a consensus sequence derived from sequences subtypes 1b and 3a.
146617	Linear peptide	VTPGERPSGMFDSSVL			1502	1517	polyprotein	ADY38595.1	Genome polyprotein	P27958	Hepatitis C virus subtype 1b	Hepacivirus C	11103	The epitope is deduced and represents a consensus sequence derived from sequences subtypes 1b and 3a.
146644	Linear peptide	YLHAPTGSGK			1236	1245	polyprotein	ADE10208.1	Genome polyprotein	P27958	Hepatitis C virus subtype 3a	Hepacivirus C	11103	The epitope is deduced and represents a consensus sequence derived from sequences subtypes 1b and 3a.
147561	Linear peptide	CYEQLGDSS			24	32	early protein	CAA52586.1	Protein E7	P03129	human papillomavirus 52	Alphapapillomavirus 9	337041
147835	Linear peptide	ITIRCIICQ			99	107	early protein	CAA52585.1	Protein E6	P03126	human papillomavirus 52	Alphapapillomavirus 9	337041
147891	Linear peptide	KTLEERVKK			86	94	early protein	CAA52585.1	Protein E6	P03126	human papillomavirus 52	Alphapapillomavirus 9	337041
147936	Linear peptide	LPQFATAAT			20	28	dense granule protein 7	XP_002367613.1	Dense granule protein 7	A0A0F7UZ13	Toxoplasma gondii ME49	Toxoplasma gondii	5811
147941	Linear peptide	LQFIFQLCK			402	410	late protein	CAA52590.1	Major capsid protein L1	P03101	human papillomavirus 52	Alphapapillomavirus 9	337041
147973	Linear peptide	MRGDKATIK			1	9	early protein	CAA52586.1	Protein E7	P03129	human papillomavirus 52	Alphapapillomavirus 9	337041
147981	Linear peptide	MTLCAEVKK			373	381	late protein	CAA52590.1	Major capsid protein L1	P03101	human papillomavirus 52	Alphapapillomavirus 9	337041
148117	Linear peptide	PYGVCIMCL			59	67	early protein	CAA52585.1	Protein E6	P03126	human papillomavirus 52	Alphapapillomavirus 9	337041
148138	Linear peptide	QLGDSSDEE			27	35	early protein	CAA52586.1	Protein E7	P03129	human papillomavirus 52	Alphapapillomavirus 9	337041
148160	Linear peptide	QYRVFRIKL			98	106	late protein	CAA52590.1	Major capsid protein L1	P03101	human papillomavirus 52	Alphapapillomavirus 9	337041
148172	Linear peptide	RIKLPDPNK			103	111	late protein	CAA52590.1	Major capsid protein L1	P03101	human papillomavirus 52	Alphapapillomavirus 9	337041
148177	Linear peptide	RLQCVQCKK			27	35	early protein	CAA52585.1	Protein E6	P03126	human papillomavirus 52	Alphapapillomavirus 9	337041
148397	Linear peptide	VPFVVFLVA			27	35	Dense granule protein 3	B6KEU8.2	Dense granule protein 3	A0A0F7V5E7	Toxoplasma gondii	Toxoplasma gondii	5811
148425	Linear peptide	VYKFLFTDL			42	50	early protein	CAA52585.1	Protein E6	P03126	human papillomavirus 52	Alphapapillomavirus 9	337041
148619	Linear peptide	GLLGCIITSLTGRDKNQVDGEVQVLSTATQSFLATCVNGVCWTVY			1038	1082	unnamed protein product	BAA14233.1	Genome polyprotein	P27958	Hepacivirus C	Hepacivirus C	11103
149022	Linear peptide	AIAPAVQTNW			119	128	nonstructural protein	AAC53947.1	Genome polyprotein	P27958	Hepatitis C virus genotype 1	Hepacivirus C	11103
149023	Linear peptide	ALGINAVAY			201	209	NS3 gene product	AAB02124.1	Genome polyprotein	P27958	Hepatitis C virus (isolate H77)	Hepacivirus C	11103
149024	Linear peptide	ALTLSPYYK			19	27	NS2 protein	NP_751923.1	Genome polyprotein	P27958	Hepatitis C virus (isolate H77)	Hepacivirus C	11103
149027	Linear peptide	APTLWARMILMTHFFSVL			190	207	NS5 protein	BAA00702.1	Genome polyprotein	P27958	Hepatitis C virus (isolate H77)	Hepacivirus C	11103
149029	Linear peptide	CTTPCSGSW			1968	1976	polyprotein	ABR25251.1	Genome polyprotein	P27958	Hepatitis C virus (isolate H77)	Hepacivirus C	11103
149031	Linear peptide	EAAGRRLAR			1734	1742	polyprotein	AAA45677.1	Genome polyprotein	P27958	Hepatitis C virus (isolate H77)	Hepacivirus C	11103
149032	Linear peptide	EAARRRLAR			212	220	nonstructural 5a protein	ADH82351.1	Genome polyprotein	P27958	Hepatitis C virus subtype 1a	Hepacivirus C	11103
149036	Linear peptide	ELSPLLLST			278	286	E2 protein	NP_751921.1	Genome polyprotein	P27958	Hepatitis C virus (isolate H77)	Hepacivirus C	11103
149037	Linear peptide	EVITPAVQTNW			33	43	NS4B protein	NP_751926.1	Genome polyprotein	P27958	Hepatitis C virus (isolate H77)	Hepacivirus C	11103
149038	Linear peptide	EVQIVSTAAQTFLAT			32	46	NS3	ABN45875.1	Genome polyprotein	P27958	Hepatitis C virus (isolate H77)	Hepacivirus C	11103
149044	Linear peptide	FLTRVEAQL			40	48	NS2 protein	NP_751923.1	Genome polyprotein	P27958	Hepatitis C virus (isolate H77)	Hepacivirus C	11103
149052	Linear peptide	GIAYFSMVGNWAKVLVVL			167	184	E1 protein	NP_751920.1	Genome polyprotein	P27958	Hepatitis C virus (isolate H77)	Hepacivirus C	11103
149053	Linear peptide	GRGKPGIYRFVAPGERPS			284	301	NS3 gene product	AAB02124.1	Genome polyprotein	P27958	Hepacivirus C	Hepacivirus C	11103
149060	Linear peptide	HPEATYSRC			206	214	E2 protein	NP_751921.1	Genome polyprotein	P27958	Hepatitis C virus (isolate H77)	Hepacivirus C	11103
149063	Linear peptide	KAVDFIPVENLETTMRSP			165	182	NS3 protease/helicase'	NP_803144.1	Genome polyprotein	P27958	Hepatitis C virus (isolate H77)	Hepacivirus C	11103
149072	Linear peptide	MSKAHGVDPNIRTGVRTI			60	77	NS3 gene product	AAB02124.1	Genome polyprotein	P27958	Hepatitis C virus (isolate H77)	Hepacivirus C	11103
149074	Linear peptide	NASRCWVAV			43	51	E1 protein	NP_751920.1	Genome polyprotein	P27958	Hepatitis C virus (isolate H77)	Hepacivirus C	11103
149075	Linear peptide	NASRCWVPV			43	51	envelope glycoprotein E1	ACI88341.1	Genome polyprotein	P27958	Hepatitis C virus genotype 1	Hepacivirus C	11103
149089	Linear peptide	NQVEGEVQI			27	35	NS3	ABN45875.1	Genome polyprotein	P27958	Hepatitis C virus (isolate H77)	Hepacivirus C	11103
149096	Linear peptide	RAQAPPPSW			570	578	NS3	ABN45875.1	Genome polyprotein	P27958	Hepatitis C virus (isolate H77)	Hepacivirus C	11103
149097	Linear peptide	RGGRAAICGKYLFNWAVR			288	305	NS5 protein	BAA00702.1	Genome polyprotein	P27958	Hepatitis C virus (isolate H77)	Hepacivirus C	11103
149098	Linear peptide	RSGAPTYSW			138	146	E2 protein	NP_751921.1	Genome polyprotein	P27958	Hepatitis C virus (isolate H77)	Hepacivirus C	11103
149105	Linear peptide	SIASWAIKW			325	333	E2 protein	NP_751921.1	Genome polyprotein	P27958	Hepatitis C virus (isolate H77)	Hepacivirus C	11103
149115	Linear peptide	SVRARLLSR			280	288	NS5 protein	BAA00702.1	Genome polyprotein	P27958	Hepatitis C virus (isolate H77)	Hepacivirus C	11103
149117	Linear peptide	TDFDQGWGPISYANGSGP			92	109	envelope glycoprotein	AAV74049.1	Genome polyprotein	P27958	Hepatitis C virus (isolate H77)	Hepacivirus C	11103
149126	Linear peptide	TVYHGAGTK			54	62	nonstructural protein 3	AAY84762.1	Genome polyprotein	P27958	Hepatitis C virus genotype 1	Hepacivirus C	11103
149127	Linear peptide	TVYHGAGTR			54	62	NS3	ABN45875.1	Genome polyprotein	P27958	Hepatitis C virus (isolate H77)	Hepacivirus C	11103
149129	Linear peptide	VVFSRMETKLITWGADTA			165	182	NS2 protein	NP_751923.1	Genome polyprotein	P27958	Hepatitis C virus (isolate H77)	Hepacivirus C	11103
150137	Linear peptide	APTRVVAAEM			222	231	Nonstructural protein NS3	NP_739587.2	Genome polyprotein	P17763	Dengue virus 2	Dengue virus	12637
150217	Linear peptide	FPQSNAPIM			1800	1808	polyprotein	AGO67248.1	Genome polyprotein	P17763	Dengue virus 2	Dengue virus	12637
150224	Linear peptide	FTIMAAILAY			247	256	polyprotein	AGO67248.1	Genome polyprotein	P17763	Dengue virus 2	Dengue virus	12637
150227	Linear peptide	FTMRHKKATY			2734	2743	polyprotein	AGS49173.1	Genome polyprotein	P17763	Dengue virus 2	Dengue virus	12637
150252	Linear peptide	GPLKLFMAL			42	50	polyprotein	AGO67248.1	Genome polyprotein	P17763	Dengue virus 2	Dengue virus	12637
150259	Linear peptide	GPWHLGKLEM			1041	1050	polyprotein	AGO67248.1	Genome polyprotein	P17763	Dengue virus 2	Dengue virus	12637
150299	Linear peptide	ILLTAVAPSM			270	279	polyprotein	AGO67248.1	Genome polyprotein	P17763	Dengue virus 2	Dengue virus	12637
150308	Linear peptide	IPMATYGWNL			2607	2616	polyprotein	AGW21594.1	Genome polyprotein	P17763	Dengue virus 1	Dengue virus	12637
150309	Linear peptide	IPMSTYGWNL			2605	2614	polyprotein	AGO67248.1	Genome polyprotein	P17763	Dengue virus 2	Dengue virus	12637
150341	Linear peptide	KPGTSGSPI			1606	1614	polyprotein	AGW21594.1	Genome polyprotein	P17763	Dengue virus 1	Dengue virus	12637
150373	Linear peptide	LLILCVTQV			2416	2424	polyprotein	AAA42942.1	Genome polyprotein	P17763	Dengue virus 2	Dengue virus	12637
150377	Linear peptide	LLLVAHYAI			2355	2363	polyprotein	AGS49173.1	Genome polyprotein	P17763	Dengue virus 2	Dengue virus	12637
150378	Linear peptide	LLMLVTPSM			271	279	polyprotein	AGW21594.1	Genome polyprotein	P17763	Dengue virus 1	Dengue virus	12637
150387	Linear peptide	LMGLGKGWPL			2318	2327	polyprotein	AGO67248.1	Genome polyprotein	P17763	Dengue virus 2	Dengue virus	12637
150389	Linear peptide	LMMRTTWAL			2425	2433	polyprotein	AGO67248.1	Genome polyprotein	P17763	Dengue virus 2	Dengue virus	12637
150391	Linear peptide	LMMTTIGIVL			1228	1237	polyprotein	AGS49173.1	Genome polyprotein	P17763	Dengue virus 2	Dengue virus	12637
150399	Linear peptide	LQMENKAWLV			231	240	polyprotein	AGV76873.1	Genome polyprotein	P17763	Dengue virus 2	Dengue virus	12637
150425	Linear peptide	LVISGLFPV			1449	1457	polyprotein	AGS49173.1	Genome polyprotein	P17763	Dengue virus 2	Dengue virus	12637
150445	Linear peptide	MLLILCVTQV			2415	2424	polyprotein	AGO67248.1	Genome polyprotein	P17763	Dengue virus 2	Dengue virus	12637
150448	Linear peptide	MMATIGIAL			1229	1237	polyprotein	AGO67248.1	Genome polyprotein	P17763	Dengue virus 2	Dengue virus	12637
150450	Linear peptide	MPVTHSSAA			1922	1930	polyprotein	AGO67248.1	Genome polyprotein	P17763	Dengue virus 2	Dengue virus	12637
150451	Linear peptide	MPVTHSSAAQ			1922	1931	polyprotein	AGO67248.1	Genome polyprotein	P17763	Dengue virus 2	Dengue virus	12637
150456	Linear peptide	MSYSMCTGKF			577	586	polyprotein	AGO67248.1	Genome polyprotein	P17763	Dengue virus 2	Dengue virus	12637
150461	Linear peptide	MTQKARNAL			2110	2118	polyprotein	AGK36298.1	Genome polyprotein	P17763	Dengue virus 2	Dengue virus	12637
150474	Linear peptide	NPLTLTAAV			2348	2356	polyprotein	AGW21594.1	Genome polyprotein	P17763	Dengue virus 1	Dengue virus	12637
150531	Linear peptide	RLRMDKLQL			566	574	polyprotein	AGO67248.1	Genome polyprotein	P17763	Dengue virus 2	Dengue virus	12637
150534	Linear peptide	RPASAWTLY			2276	2284	polyprotein	AGO67248.1	Genome polyprotein	P17763	Dengue virus 2	Dengue virus	12637
150538	Linear peptide	RPRWLDART			593	601	Nonstructural protein NS3	YP_001531172.2	Genome polyprotein	P17763	Dengue virus 3	Dengue virus	12637
150556	Linear peptide	RVIDPRRCLK			1897	1906	polyprotein	AGW21594.1	Genome polyprotein	P17763	Dengue virus 1	Dengue virus	12637
150571	Linear peptide	SLLFKTEDGV			136	145	polyprotein	AGO67248.1	Genome polyprotein	P17763	Dengue virus 2	Dengue virus	12637
150578	Linear peptide	SPCKIPFEIM			611	620	polyprotein	AGO67248.1	Genome polyprotein	P17763	Dengue virus 2	Dengue virus	12637
150579	Linear peptide	SPGKFWNTTI			2453	2462	polyprotein	AGW21594.1	Genome polyprotein	P17763	Dengue virus 1	Dengue virus	12637
150584	Linear peptide	SPILSITISE			1416	1425	polyprotein	AGO67248.1	Genome polyprotein	P17763	Dengue virus 2	Dengue virus	12637
150612	Linear peptide	TAEAGGRAY			2126	2134	polyprotein	AGO67248.1	Genome polyprotein	P17763	Dengue virus 2	Dengue virus	12637
150634	Linear peptide	TLMAMDLGEL			149	158	polyprotein	AGS49173.1	Genome polyprotein	P17763	Dengue virus 2	Dengue virus	12637
150639	Linear peptide	TLYAVATTFV			2282	2291	polyprotein	AGO67249.1	Genome polyprotein	P17763	Dengue virus 2	Dengue virus	12637
150643	Linear peptide	TPEGIIPALF			1976	1985	polyprotein	AGW21594.1	Genome polyprotein	P17763	Dengue virus 1	Dengue virus	12637
150644	Linear peptide	TPEGIIPSMF			1975	1984	polyprotein	AGO67248.1	Genome polyprotein	P17763	Dengue virus 2	Dengue virus	12637
150649	Linear peptide	TPQDNQLAYV			2222	2231	polyprotein	AGW21594.1	Genome polyprotein	P17763	Dengue virus 1	Dengue virus	12637
150655	Linear peptide	TPRMCTREEF			2881	2890	polyprotein	AGO67248.1	Genome polyprotein	P17763	Dengue virus 2	Dengue virus	12637
150686	Linear peptide	VLMMRTTWA			2424	2432	polyprotein	AGO67248.1	Genome polyprotein	P17763	Dengue virus 2	Dengue virus	12637
150693	Linear peptide	VPNYNLIIM			1750	1758	polyprotein	AGO67248.1	Genome polyprotein	P17763	Dengue virus 2	Dengue virus	12637
150698	Linear peptide	VPYLGKREDQ			3327	3336	polyprotein	AGO67248.1	Genome polyprotein	P17763	Dengue virus 2	Dengue virus	12637
150725	Linear peptide	WLVHRQWFL			486	494	polyprotein	AGO67248.1	Genome polyprotein	P17763	Dengue virus 2	Dengue virus	12637
150752	Linear peptide	YVVIAILTV			2229	2237	polyprotein	AGO67249.1	Genome polyprotein	P17763	Dengue virus 2	Dengue virus	12637
150753	Linear peptide	YVVIAILTVV			2229	2238	polyprotein	AGO67248.1	Genome polyprotein	P17763	Dengue virus 2	Dengue virus	12637
150974	Linear peptide	DRGIDKAVI					60 kDa chaperonin	SRC280371	60 kDa chaperonin	A1JIP3	Yersinia enterocolitica	Yersinia enterocolitica	630
150991	Linear peptide	GRNVVLDKS			35	43	60 kDa chaperonin	P48219.1	60 kDa chaperonin	A1JIP3	Yersinia enterocolitica	Yersinia enterocolitica	630
151001	Linear peptide	IRAASAITA			420	428	60 kDa chaperonin	P48219.1	60 kDa chaperonin	A1JIP3	Yersinia enterocolitica	Yersinia enterocolitica	630
151003	Linear peptide	IRRGVMLAV			140	148	heat shock 60kDa protein 1 (chaperonin)	AAH02676.1	60 kDa heat shock protein, mitochondrial	P10809	Homo sapiens	Homo sapiens	9606
151012	Linear peptide	KRIQEIIEQ			369	377	heat shock 60kDa protein 1 (chaperonin)	AAH02676.1	60 kDa heat shock protein, mitochondrial	P10809	Homo sapiens	Homo sapiens	9606
151013	Linear peptide	KRTLKIPAM			469	477	heat shock 60kDa protein 1 (chaperonin)	AAH02676.1	60 kDa heat shock protein, mitochondrial	P10809	Homo sapiens	Homo sapiens	9606
[truncated: 2,104 more rows]
