# Supplementary material for: Neoantigen quality predicts immunoediting in survivors of pancreatic cancer
Source: Nature. 2022 May 19;606(7913):389–95. doi: 10.1038/s41586-022-04735-9 (PMC9177421; doi:10.1038/s41586-022-04735-9)
Supplement: Supplementary file 5 — Source Data Fig. 1 [file 41586_2022_4735_MOESM5_ESM.xlsx]

## Sheet: Fig. 1d
Figure 1d
Recurrent tumors/patient
samples	STS	LTS
Metastatic		2
Metastatic		3
Metastatic		4
Metastatic		1
Metastatic		5
Metastatic		1
Local and metastatic		45
Local and metastatic		5
Local and metastatic		8
Local and metastatic	45
Local and metastatic	45
Local and metastatic	100
Local and metastatic	100
Local and metastatic	100
Local and metastatic	100

## Sheet: Fig. 1f
Figure 1f
	Local and metastatic	Metastatic
STS	100	0
LTS	25	75

## Sheet: Fig. 1g
Figure 1g
	STS			LTS
Lung	4		Lung	8
Peritoneum	3		Ovary	2
Liver	13		Pancreas	7
Lymph Node	2		Other	5
Pancreas	7
Other	4
	Liver	Omentum	Pancreas	Lung	Peritoneum	Aorta	Mesentary	Diaphragm	LN	Perirectal
STS	3	1	1
STS	1		1	1
STS	6		1	2	1
STS	1		1	1		1
STS	2		2
STS			1		2			1	2	1
	Lung	Ovary	Pancreas	Percardium	Adrenal	IVC	Kidney	Liver
LTS	1
LTS	1
LTS		1
LTS		1
LTS	2
LTS	1
LTS	1		1
LTS	2		2	1
LTS			4		1	1	1	1
