# Supplementary material for: Neoantigen quality predicts immunoediting in survivors of pancreatic cancer
Source: Nature. 2022 May 19;606(7913):389–95. doi: 10.1038/s41586-022-04735-9 (PMC9177421; doi:10.1038/s41586-022-04735-9)
Supplement: Supplementary file 6 — Source Data Fig. 2 [file 41586_2022_4735_MOESM6_ESM.xlsx]

## Sheet: Fig. 2a
Figure 2a
Left, Entropy					Right, Differential entropy
Primary		Recurrent			STS	LTS
STS	LTS	STS	LTS		0.691975	0.127319
2.02347	1.74749	2.71544	1.87481		0.475829	0.00015462
2.46747	2.08167	2.4993	2.08182		0.333283	-0.0867867
2.37283	2.21183	2.35675	2.12504		0.612909	0.0684626
2.261	1.88212	2.63638	2.28029		0.244424	0.0256568
2.36113	1.49746	2.71189	1.90777		0.186264	0.300551
2.57401	1.79562	2.65373	1.79801		0.0579861	0.227299
	1.85201	2.52545	2.02292		0.214114	-0.357329
	2.82505	2.58695	1.49468		0.180757	-0.430503
	2.12818	2.55359	1.42151		0.159973	0.00121173
		2.5328	2.82626		-0.0078684	0.0253369
		2.36496	2.85039		0.129522	-0.109352
		2.50235	2.7157		-0.114535	0.0654005
		2.2583	2.89045		-0.0720914	-0.157333
		2.30074	2.66772		0.146354	-0.0724108
		2.51919	2.05577		-0.0943078	-0.309665
		2.27852	1.81851		0.151187	0.049742
		2.52402	2.17792		-0.0946979	0.00393262
		2.1663	2.13211		-0.196077	0.0811737
		2.06492	2.20935		0.056976	-0.114198
		2.31797	2.01398		0.339802	-0.163212
		2.6008	1.96497		0.314674	-0.0553154
		2.57567	2.07286		-0.129747
		2.23138			-0.030737
		2.33039			-0.125443
		2.23568			-0.0673675
		2.29376			-0.0516677
		2.52235			-0.100224
		2.47379			-0.325963
		2.24805			-0.122747
		2.45127			0.0882574
		2.66227			0.144423
		2.71844			-0.0144978
		2.55951

## Sheet: Fig. 2b
Figure 2b
Left, TMB						Right, neoantigens
Primary		Recurrent				Primary		Recurrent
STS	LTS	STS	LTS			STS	LTS	STS	LTS
14.5749	12.9478	37.0484	20.9776			12.1897	10.6928	29.3932	19.4578
7.60818	4.67697	33.4105	17.6805			5.57738	4.08862	27.548	12.203
27.9226	7.52084	44.9272	5.75886			13.5552	3.46416	37.0992	3.20155
22.4636	1.28342	36.3548	9.8868			20.9234	1.64109	29.9916	4.82908
16.789	5.216	11.0468	2.79353			10.2093	0.842105	8.47259	4.89381
16.5185	16.8507	11.0745	22.1801			20.0249	7.28477	8.89306	7.08899
	6.85627	14.2011	29.8043				3.14354	10.9338	11.4493
	9.90317	39.2437	3.62131				6.48387	18.1277	0.486332
	65.4979	39.9586	3.0142				66.2895	18.4479	0.809665
		36.4656	14.9667					16.9081	9.81731
		36.1977	13.758					18.1611	8.92277
		31.9888	15.9269					15.4827	10.8262
		35.9695	15.0098					16.8492	9.98379
		39.9266	7.3155					17.2656	4.18922
		46.7749	31.2649					21.8807	31.2164
		28.6599	22.9155					14.5057	22.2782
		41.4714	35.7831					18.7339	35.4022
		20.935	35.8842					19.4124	37.2692
		32.5672	49.2789					31.1715	47.7281
		35.147	27.0647					34.8473	27.3232
		34.6457	27.5333					34.6624	27.1607
		28.7191	34.6741					27.1877	34.0745
		28.0761						22.8317
		18.7899						13.9022
		26.7395						21.5111
		18.4636						13.2431
		25.333						29.5384
		29.5245						39.3335
		30.8699						44.0478
		17.9478						20.6087
		20.125						23.2161
		24.675						30.5247
		21.4175						27.4576

## Sheet: Fig. 2c
Figure 2c
Left, TMB			Right, Neoantigens
STS	LTS		STS	LTS
22.4736	8.02988		22.4736	8.02988
18.8356	13.0036		18.8356	13.0036
30.3524	-1.76198		30.3524	-1.76198
21.7799	2.36596		21.7799	2.36596
3.4386	1.51011		3.4386	1.51011
3.46632	16.9641		3.46632	16.9641
6.59292	12.9537		6.59292	12.9537
11.3211	-3.23496		11.3211	-3.23496
12.036	-3.84207		12.036	-3.84207
8.54304	5.06355		8.54304	5.06355
8.27516	3.8548		8.27516	3.8548
4.06626	6.02369		4.06626	6.02369
8.04689	5.10666		8.04689	5.10666
12.0041	-2.58767		12.0041	-2.58767
18.8523	-34.233		18.8523	-34.233
0.737375	-42.5825		0.737375	-42.5825
13.5488	-29.7149		13.5488	-29.7149
-1.52863	-29.6137		-1.52863	-29.6137
10.1036	-16.2191		10.1036	-16.2191
12.6834	-38.4333		12.6834	-38.4333
12.1821	-37.9647		12.1821	-37.9647
6.25552	-30.8238		6.25552	-30.8238
11.2871			11.2871
2.00089			2.00089
9.95048			9.95048
1.67459			1.67459
8.81452			8.81452
13.006			13.006
14.3514			14.3514
1.42926			1.42926
3.60655			3.60655
8.15648			8.15648
4.89903			4.89903

## Sheet: Fig. 2d
Figure 2d
STS	LTS
10.2058	4.76584
9.10661	6.13377
14.9487	-0.376408
10.2478	0.858304
2.40763	1.2689
2.07051	5.4381
3.46858	2.81602
3.09379	-1.66022
3.1274	-1.73298
2.74227	2.32182
3.61211	1.69357
1.76393	3.04578
3.23954	2.40517
3.66372	-1.69528
6.13821	-17.8853
0.478461	-22.1801
3.30168	-15.5903
-0.593729	-15.1296
5.5333	-9.12458
6.54747	-19.8933
6.631	-19.6512
3.52749	-16.0267
6.08869
1.10657
5.39758
0.811348
5.67475
7.71701
8.98508
0.435257
1.81581
4.59982
2.59167
