# Supplementary material for: Neoantigen quality predicts immunoediting in survivors of pancreatic cancer
Source: Nature. 2022 May 19;606(7913):389–95. doi: 10.1038/s41586-022-04735-9 (PMC9177421; doi:10.1038/s41586-022-04735-9)
Supplement: Supplementary file 7 — Source Data Fig. 3 [file 41586_2022_4735_MOESM7_ESM.xlsx]

## Sheet: Fig. 3c, d
Figure 3c, d
See file "ED Fig 5_Fig 3c, d_Source" and "ED Fig 6_Fig 3c, d_Source"

## Sheet: Fig. 3f
Figure 3f
Peptide pair	observed	modeled
(G1A,G1C)	2.53983	1.63252
(G1A,G1D)	7.98251	3.03606
(G1A,G1E)	0.634735	2.93883
(G1A,G1F)	0.702571	3.6852
(G1A,G1G)	0.481801	1.79588
(G1A,G1H)	0.127955	3.45577
(G1A,G1I)	1.32065	2.31385
(G1A,G1K)	0.327853	2.9813
(G1A,G1L)	1.6854	2.48949
(G1A,G1M)	1.11936	2.07384
(G1A,G1N)	1.07975	2.52356
(G1A,G1P)	7.45834	2.35494
(G1A,G1Q)	1.67281	2.65704
(G1A,G1R)	1.85559	3.27169
(G1A,G1S)	0.0436998	1.22558
(G1A,G1T)	1.02685	0.744209
(G1A,G1V)	0.670019	1.99815
(G1A,G1W)	1.73424	4.34111
(G1A,G1Y)	0.355532	3.64392
(G1C,G1E)	1.9051	4.46835
(G1C,G1F)	3.24241	3.80969
(G1C,G1G)	2.05803	3.1655
(G1C,G1H)	2.66779	4.5859
(G1C,G1I)	3.86049	1.56148
(G1C,G1K)	2.21198	4.42199
(G1C,G1L)	4.22524	1.94654
(G1C,G1M)	3.6592	2.09715
(G1C,G1Q)	4.21265	4.07011
(G1C,G1R)	4.39542	4.64792
(G1C,G1S)	2.58353	2.81829
(G1C,G1V)	3.20985	1.34481
(G1C,G1W)	4.27407	4.57578
(G1C,G1Y)	2.89537	4.0398
(G1D,G1E)	7.34778	0.988059
(G1D,G1F)	8.68508	4.84677
(G1D,G1G)	7.50071	2.38494
(G1D,G1H)	8.11047	2.70886
(G1D,G1I)	9.30316	4.87967
(G1D,G1K)	7.65466	1.46787
(G1D,G1L)	9.66791	4.84281
(G1D,G1M)	9.10187	4.1163
(G1D,G1Q)	9.65532	1.58547
(G1D,G1R)	9.8381	1.80933
(G1D,G1S)	8.02621	1.86119
(G1D,G1V)	8.65253	4.60991
(G1D,G1W)	9.71675	5.11255
(G1D,G1Y)	8.33804	4.39262
(G1E,G1F)	1.33731	3.97773
(G1E,G1G)	0.152934	2.89277
(G1E,G1H)	0.76269	1.72117
(G1E,G1I)	1.95539	4.37301
(G1E,G1K)	0.306882	0.480413
(G1E,G1L)	2.32014	4.26254
(G1E,G1M)	1.7541	3.50217
(G1E,G1N)	0.445016	0.604805
(G1E,G1P)	6.82361	2.26803
(G1E,G1Q)	2.30755	0.670643
(G1E,G1R)	2.49032	0.831894
(G1E,G1S)	0.678434	1.72512
(G1E,G1T)	0.392118	2.39851
(G1E,G1V)	1.30475	4.13952
(G1E,G1W)	2.36897	4.1782
(G1E,G1Y)	0.990266	3.47903
(G1F,G1G)	1.18437	5.23888
(G1F,G1H)	0.574616	2.62443
(G1F,G1I)	0.61808	2.39708
(G1F,G1K)	1.03042	3.56135
(G1F,G1L)	0.98283	1.98589
(G1F,G1M)	0.41679	1.74676
(G1F,G1N)	1.78232	4.17002
(G1F,G1P)	8.16091	5.32349
(G1F,G1Q)	0.970242	3.30835
(G1F,G1R)	1.15302	3.42912
(G1F,G1S)	0.658871	3.65355
(G1F,G1T)	1.72942	3.10183
(G1F,G1V)	0.0325521	2.4996
(G1F,G1W)	1.03167	0.776688
(G1F,G1Y)	0.347039	0.645916
(G1G,G1H)	0.609756	4.17547
(G1G,G1I)	1.80245	4.10848
(G1G,G1K)	0.153948	3.20057
(G1G,G1L)	2.1672	4.27936
(G1G,G1M)	1.60116	3.79582
(G1G,G1N)	0.59795	2.29261
(G1G,G1P)	6.97654	0.947536
(G1G,G1Q)	2.15461	3.02503
(G1G,G1R)	2.33739	3.5865
(G1G,G1S)	0.525501	1.6843
(G1G,G1T)	0.545052	2.15485
(G1G,G1V)	1.15182	3.79252
(G1G,G1W)	2.21604	5.79423
(G1G,G1Y)	0.837332	5.04947
(G1H,G1I)	1.1927	3.89346
(G1H,G1K)	0.455808	1.24099
(G1H,G1L)	1.55745	3.63343
(G1H,G1M)	0.991405	2.90405
(G1H,G1N)	1.20771	2.18581
(G1H,G1P)	7.5863	3.79552
(G1H,G1Q)	1.54486	1.21388
(G1H,G1R)	1.72763	0.93844
(G1H,G1S)	0.0842556	2.56663
(G1H,G1T)	1.15481	2.72158
(G1H,G1V)	0.542063	3.76598
(G1H,G1W)	1.60628	2.61339
(G1H,G1Y)	0.227576	2.01759
(G1I,G1K)	1.6485	4.16197
(G1I,G1L)	0.36475	0.41549
(G1I,G1M)	0.20129	0.990258
(G1I,G1N)	2.4004	4.22049
(G1I,G1P)	8.77899	4.60745
(G1I,G1Q)	0.352162	3.80514
(G1I,G1R)	0.53494	4.26356
(G1I,G1S)	1.27695	3.08911
(G1I,G1T)	2.3475	2.22646
(G1I,G1V)	0.650632	0.316038
(G1I,G1W)	0.413587	3.17332
(G1I,G1Y)	0.965119	2.76878
(G1K,G1L)	2.01325	4.01195
(G1K,G1M)	1.44721	3.24443
(G1K,G1N)	0.751899	0.994956
(G1K,G1P)	7.13049	2.66424
(G1K,G1Q)	2.00067	0.360984
(G1K,G1R)	2.18344	0.392659
(G1K,G1S)	0.371552	1.82869
(G1K,G1T)	0.699	2.35755
(G1K,G1V)	0.997871	3.95216
(G1K,G1W)	2.06209	3.72308
(G1K,G1Y)	0.683384	3.0383
(G1L,G1M)	0.56604	0.767885
(G1L,G1N)	2.76515	4.16668
(G1L,G1P)	9.14374	4.70477
(G1L,G1Q)	0.0125881	3.66231
(G1L,G1R)	0.170189	4.07822
(G1L,G1S)	1.6417	3.11676
(G1L,G1T)	2.71225	2.27689
(G1L,G1V)	1.01538	0.612116
(G1L,G1W)	0.0488371	2.76134
(G1L,G1Y)	1.32987	2.38053
(G1M,G1N)	2.19911	3.43238
(G1M,G1P)	8.5777	4.10865
(G1M,G1Q)	0.553452	2.89569
(G1M,G1R)	0.736229	3.31252
(G1M,G1S)	1.07566	2.46245
(G1M,G1T)	2.14621	1.67782
(G1M,G1V)	0.449342	0.909474
(G1M,G1W)	0.614877	2.49465
(G1M,G1Y)	0.763829	1.94492
(G1N,G1Q)	2.75256	0.986773
(G1N,G1R)	2.93534	1.38419
(G1N,G1S)	1.12345	1.30159
(G1N,G1V)	1.74977	3.95965
(G1N,G1W)	2.81399	4.46769
(G1N,G1Y)	1.43528	3.73663
(G1P,G1Q)	9.13115	2.58445
(G1P,G1R)	9.31393	3.05602
(G1P,G1S)	7.50204	1.68376
(G1P,G1V)	8.12836	4.29864
(G1P,G1W)	9.19258	5.77801
(G1P,G1Y)	7.81387	5.02436
(G1Q,G1R)	0.182778	0.620279
(G1Q,G1S)	1.62911	1.54579
(G1Q,G1T)	2.69966	2.01244
(G1Q,G1V)	1.00279	3.59267
(G1Q,G1W)	0.0614252	3.53045
(G1Q,G1Y)	1.31728	2.81985
(G1R,G1S)	1.81189	2.16358
(G1R,G1T)	2.88244	2.60992
(G1R,G1V)	1.18557	4.07622
(G1R,G1W)	0.121352	3.51465
(G1R,G1Y)	1.50006	2.86674
(G1S,G1T)	1.07055	0.866198
(G1S,G1V)	0.626319	2.80073
(G1S,G1W)	1.69054	4.15098
(G1S,G1Y)	0.311832	3.39939
(G1T,G1V)	1.69687	1.93521
(G1T,G1W)	2.76109	3.70539
(G1T,G1Y)	1.38238	2.98299
(G1V,G1W)	1.06422	3.27425
(G1V,G1Y)	0.314487	2.80653
(G1W,G1Y)	1.37871	0.753809
(R2A,R2I)	11.7197	3.94695
(R2A,R2R)	11.7976	5.58084
(R2C,R2I)	4.22315	2.66357
(R2C,R2R)	4.301	7.92842
(R2D,R2I)	11.7197	8.32372
(R2D,R2R)	11.7976	3.08635
(R2E,R2I)	11.7197	7.45947
(R2E,R2R)	11.7976	1.41904
(R2F,R2I)	11.7197	4.08893
(R2F,R2R)	11.7976	5.84938
(R2G,R2I)	11.7197	7.00824
(R2G,R2R)	11.7976	6.11784
(R2H,R2I)	1.89065	6.64145
(R2H,R2R)	1.9685	1.60079
(R2I,R2K)	11.7197	7.09948
(R2I,R2L)	11.7197	0.708741
(R2I,R2M)	4.25839	1.68918
(R2I,R2N)	8.19434	7.19931
(R2I,R2P)	8.6148	7.85938
(R2I,R2Q)	3.26366	6.4908
(R2I,R2R)	0.0778548	7.27277
(R2I,R2S)	11.6523	5.2694
(R2I,R2T)	11.7197	3.79789
(R2I,R2V)	11.7197	0.539097
(R2I,R2W)	11.7197	5.41303
(R2I,R2Y)	11.7197	4.72298
(R2K,R2R)	11.7976	0.669797
(R2L,R2R)	11.7976	6.95661
(R2M,R2R)	4.33625	5.65049
(R2N,R2R)	8.27219	2.36115
(R2P,R2R)	8.69266	5.21295
(R2Q,R2R)	3.34151	1.05807
(R2R,R2S)	11.7302	3.69063
(R2R,R2T)	11.7976	4.45199
(R2R,R2V)	11.7976	6.9532
(R2R,R2W)	11.7976	5.99528
(R2R,R2Y)	11.7976	4.89007
(L3A,L3L)	3.80348	6.7531
(L3C,L3L)	2.17384	5.28027
(L3D,L3L)	0.816121	13.1368
(L3E,L3L)	3.80813	11.5627
(L3F,L3L)	11.7976	5.387
(L3G,L3L)	3.98563	11.6083
(L3H,L3L)	6.03521	9.85617
(L3I,L3L)	11.7976	1.12707
(L3K,L3L)	6.72993	10.883
(L3L,L3M)	0.322563	2.08299
(L3L,L3N)	5.96144	11.3027
(L3L,L3P)	11.7976	12.7623
(L3L,L3Q)	4.50498	9.93452
(L3L,L3R)	11.7976	11.0627
(L3L,L3S)	6.49889	8.45463
(L3L,L3T)	11.7976	6.17638
(L3L,L3V)	11.7976	1.66045
(L3L,L3W)	11.7976	7.49052
(L3L,L3Y)	11.7976	6.45752
(K4A,K4K)	11.7976	8.02019
(K4C,K4K)	11.7976	11.8959
(K4D,K4K)	7.98703	3.94883
(K4E,K4K)	11.7976	1.29239
(K4F,K4K)	11.7976	9.58062
(K4G,K4K)	11.7976	8.61005
(K4H,K4K)	11.7976	3.33848
(K4I,K4K)	11.7976	11.1964
(K4K,K4L)	11.7976	10.7928
(K4K,K4M)	11.7976	8.72804
(K4K,K4N)	11.7976	2.6766
(K4K,K4P)	11.7976	7.16726
(K4K,K4Q)	11.7976	0.971106
(K4K,K4R)	8.36196	1.05632
(K4K,K4S)	11.7976	4.91949
(K4K,K4T)	11.7976	6.3422
(K4K,K4V)	11.7976	10.632
(K4K,K4W)	11.7976	10.0157
(K4K,K4Y)	11.7976	8.17353
(A5A,A5C)	11.7976	6.40649
(A5A,A5D)	11.7976	11.9144
(A5A,A5E)	9.37483	11.5328
(A5A,A5F)	11.7976	14.4618
(A5A,A5G)	5.43577	7.04756
(A5A,A5H)	11.7976	13.5615
(A5A,A5I)	11.7976	9.08022
(A5A,A5K)	11.7976	11.6995
(A5A,A5L)	11.7976	9.76951
(A5A,A5M)	11.7976	8.13838
(A5A,A5N)	11.7976	9.90319
(A5A,A5P)	0.437146	9.24147
(A5A,A5Q)	11.7976	10.427
(A5A,A5R)	11.7976	12.8391
(A5A,A5S)	11.7976	4.80953
(A5A,A5T)	11.7976	2.92049
(A5A,A5V)	11.7976	7.84133
(A5A,A5W)	11.7976	17.0358
(A5A,A5Y)	11.7976	14.2998
(A5C,A5P)	12.2347	15.3233
(A5D,A5P)	12.2347	6.09901
(A5E,A5P)	9.81198	8.9004
(A5F,A5P)	12.2347	20.8909
(A5G,A5P)	5.87292	3.71841
(A5H,A5P)	12.2347	14.8947
(A5I,A5P)	12.2347	18.081
(A5K,A5P)	12.2347	10.4553
(A5L,A5P)	12.2347	18.4629
(A5M,A5P)	12.2347	16.1236
(A5N,A5P)	12.2347	6.57276
(A5P,A5Q)	12.2347	10.1422
(A5P,A5R)	12.2347	11.9927
(A5P,A5S)	12.2347	6.60758
(A5P,A5T)	12.2347	9.56614
(A5P,A5V)	12.2347	16.8691
(A5P,A5W)	12.2347	22.6746
(A5P,A5Y)	12.2347	19.7171
(L6A,L6I)	12.6917	7.77308
(L6A,L6L)	11.7976	8.36314
(L6A,L6Q)	12.4471	8.926
(L6A,L6T)	11.6396	2.50007
(L6A,L6V)	14.8586	6.71253
(L6C,L6I)	12.6917	5.24559
(L6C,L6L)	11.7976	6.53917
(L6C,L6Q)	12.4471	13.673
(L6C,L6T)	11.6396	6.96427
(L6C,L6V)	14.8586	4.51772
(L6D,L6I)	12.6917	16.3926
(L6D,L6L)	11.7976	16.2688
(L6D,L6Q)	12.4471	5.32617
(L6D,L6T)	11.6396	9.08877
(L6D,L6V)	14.8586	15.4864
(L6E,L6I)	12.6917	14.6906
(L6E,L6L)	11.7976	14.3195
(L6E,L6Q)	12.4471	2.25294
(L6E,L6T)	11.6396	8.05749
(L6E,L6V)	14.8586	13.9062
(L6F,L6I)	12.6917	8.05269
(L6F,L6L)	11.7976	6.67135
(L6F,L6Q)	12.4471	11.114
(L6F,L6T)	11.6396	10.4202
(L6F,L6V)	14.8586	8.3971
(L6G,L6I)	12.6917	13.8019
(L6G,L6L)	11.7976	14.376
(L6G,L6Q)	12.4471	10.1622
(L6G,L6T)	11.6396	7.23896
(L6G,L6V)	14.8586	12.7405
(L6H,L6I)	12.6917	13.0796
(L6H,L6L)	11.7976	12.206
(L6H,L6Q)	12.4471	4.07786
(L6H,L6T)	11.6396	9.1428
(L6H,L6V)	14.8586	12.6513
(L6I,L6K)	12.6917	13.9816
(L6I,L6L)	0.894096	1.39578
(L6I,L6M)	3.35855	3.32665
(L6I,L6N)	12.6917	14.1782
(L6I,L6P)	12.6917	15.4782
(L6I,L6Q)	0.24455	12.7829
(L6I,L6R)	7.09912	14.3229
(L6I,L6S)	12.6917	10.3775
(L6I,L6T)	1.0521	7.47952
(L6I,L6V)	2.16697	1.06169
(L6I,L6W)	10.2688	10.6604
(L6I,L6Y)	12.6917	9.30138
(L6K,L6L)	11.7976	13.4776
(L6K,L6Q)	12.4471	1.21268
(L6K,L6T)	11.6396	7.91989
(L6K,L6V)	14.8586	13.2768
(L6L,L6M)	2.46445	2.57961
(L6L,L6N)	11.7976	13.9974
(L6L,L6P)	11.7976	15.8051
(L6L,L6Q)	0.649547	12.3031
(L6L,L6R)	6.20502	13.7003
(L6L,L6S)	11.7976	10.4703
(L6L,L6T)	0.158001	7.64892
(L6L,L6V)	3.06107	2.05633
(L6L,L6W)	9.37475	9.27638
(L6L,L6Y)	11.7976	7.9971
(L6M,L6Q)	3.114	9.72771
(L6M,L6T)	2.30645	5.63644
(L6M,L6V)	5.52552	3.05526
(L6N,L6Q)	12.4471	3.31494
(L6N,L6T)	11.6396	7.03265
(L6N,L6V)	14.8586	13.3019
(L6P,L6Q)	12.4471	8.68214
(L6P,L6T)	11.6396	8.18905
(L6P,L6V)	14.8586	14.4407
(L6Q,L6R)	6.85457	2.08375
(L6Q,L6S)	12.4471	5.19289
(L6Q,L6T)	0.807548	6.76055
(L6Q,L6V)	2.41152	12.0691
(L6Q,L6W)	10.0243	11.8601
(L6Q,L6Y)	12.4471	9.47292
(L6R,L6T)	6.04702	8.7677
(L6R,L6V)	9.26609	13.6935
(L6S,L6T)	11.6396	2.90988
(L6S,L6V)	14.8586	9.4087
(L6T,L6V)	3.21907	6.50109
(L6T,L6W)	9.21675	12.4478
(L6T,L6Y)	11.6396	10.021
(L6V,L6W)	12.4358	10.9994
(L6V,L6Y)	14.8586	9.4282
(C7A,C7C)	11.7976	5.14797
(C7C,C7D)	11.7976	14.7003
(C7C,C7E)	11.7976	14.0905
(C7C,C7F)	11.7976	12.0134
(C7C,C7G)	9.82441	9.98205
(C7C,C7H)	11.7976	14.4611
(C7C,C7I)	11.7976	4.92395
(C7C,C7K)	11.7976	13.9442
(C7C,C7L)	11.7976	6.13821
(C7C,C7M)	11.7976	6.61311
(C7C,C7N)	11.7976	12.9812
(C7C,C7P)	11.7976	12.3131
(C7C,C7Q)	11.7976	12.8346
(C7C,C7R)	11.7976	14.6567
(C7C,C7S)	11.7976	8.88717
(C7C,C7T)	11.7976	6.53725
(C7C,C7V)	11.7976	4.24071
(C7C,C7W)	11.7976	14.4292
(C7C,C7Y)	5.62678	12.7391
(Q8A,Q8H)	2.03373	6.34144
(Q8A,Q8K)	2.74403	5.47078
(Q8A,Q8L)	0.797804	4.5683
(Q8A,Q8M)	2.04719	3.80557
(Q8A,Q8Q)	0.685643	4.87575
(Q8A,Q8R)	2.61992	6.00366
(Q8A,Q8V)	0.884441	3.66666
(Q8A,Q8W)	2.2717	7.96606
(Q8C,Q8H)	6.87898	8.41527
(Q8C,Q8K)	7.58928	8.11448
(Q8C,Q8L)	5.64305	3.57197
(Q8C,Q8M)	6.89244	3.84832
(Q8C,Q8Q)	5.53089	7.46877
(Q8C,Q8R)	7.46517	8.52908
(Q8C,Q8V)	5.72969	2.46776
(Q8C,Q8W)	7.11695	8.39669
(Q8D,Q8H)	9.25575	4.97085
(Q8D,Q8K)	9.96605	2.69359
(Q8D,Q8L)	8.01982	8.8867
(Q8D,Q8M)	9.26921	7.55353
(Q8D,Q8Q)	7.90766	2.90938
(Q8D,Q8R)	9.84194	3.32018
(Q8D,Q8V)	8.10646	8.45933
(Q8D,Q8W)	9.49372	9.38169
(Q8E,Q8H)	13.1457	3.1584
(Q8E,Q8K)	13.856	0.881572
(Q8E,Q8L)	11.9097	7.82189
(Q8E,Q8M)	13.1591	6.42658
(Q8E,Q8Q)	11.7976	1.23065
(Q8E,Q8R)	13.7319	1.52655
(Q8E,Q8V)	11.9964	7.59615
(Q8E,Q8W)	13.3836	7.66713
(Q8F,Q8H)	6.88038	4.81591
(Q8F,Q8K)	7.59068	6.53518
(Q8F,Q8L)	5.64446	3.64417
(Q8F,Q8M)	6.89385	3.20535
(Q8F,Q8Q)	5.5323	6.07092
(Q8F,Q8R)	7.46658	6.29253
(Q8F,Q8V)	5.7311	4.58685
(Q8F,Q8W)	7.11836	1.42525
(Q8G,Q8H)	7.63897	7.66211
(Q8G,Q8K)	8.34927	5.87313
(Q8G,Q8L)	6.40305	7.85275
(Q8G,Q8M)	7.65244	6.96544
(Q8G,Q8Q)	6.29089	5.55102
(Q8G,Q8R)	8.22517	6.58133
(Q8G,Q8V)	6.48969	6.95939
(Q8G,Q8W)	7.87695	10.6326
(Q8H,Q8I)	2.16594	7.14461
(Q8H,Q8K)	0.7103	2.27726
(Q8H,Q8L)	1.23592	6.66745
(Q8H,Q8M)	0.013465	5.32903
(Q8H,Q8N)	1.65151	4.01103
(Q8H,Q8P)	5.58731	6.96489
(Q8H,Q8Q)	1.34809	2.2275
(Q8H,Q8R)	0.586195	1.72207
(Q8H,Q8S)	2.37705	4.70985
(Q8H,Q8T)	4.69848	4.99418
(Q8H,Q8V)	1.14929	6.91069
(Q8H,Q8W)	0.237973	4.79564
(Q8H,Q8Y)	4.65901	3.70234
(Q8I,Q8K)	2.87624	7.63735
(Q8I,Q8L)	0.930013	0.762436
(Q8I,Q8M)	2.1794	1.81715
(Q8I,Q8Q)	0.817852	6.98255
(Q8I,Q8R)	2.75213	7.82376
(Q8I,Q8V)	1.01665	0.57994
(Q8I,Q8W)	2.40391	5.82313
(Q8K,Q8L)	1.94622	7.36204
(Q8K,Q8M)	0.696835	5.95362
(Q8K,Q8N)	2.36181	1.82577
(Q8K,Q8P)	6.29761	4.88897
(Q8K,Q8Q)	2.05839	0.662416
(Q8K,Q8R)	0.124105	0.720541
(Q8K,Q8S)	3.08735	3.3557
(Q8K,Q8T)	5.40878	4.32617
(Q8K,Q8V)	1.85959	7.25233
(Q8K,Q8W)	0.472327	6.83196
(Q8K,Q8Y)	5.36931	5.57537
(Q8L,Q8M)	1.24939	1.40909
(Q8L,Q8N)	0.415584	7.64597
(Q8L,Q8P)	4.35139	8.63339
(Q8L,Q8Q)	0.112161	6.72045
(Q8L,Q8R)	1.82212	7.48365
(Q8L,Q8S)	1.14113	5.71934
(Q8L,Q8T)	3.46255	4.17816
(Q8L,Q8V)	0.0866377	1.12325
(Q8L,Q8W)	1.4739	5.06715
(Q8L,Q8Y)	3.42309	4.36835
(Q8M,Q8N)	1.66497	6.29853
(Q8M,Q8P)	5.60078	7.5395
(Q8M,Q8Q)	1.36155	5.31368
(Q8M,Q8R)	0.57273	6.07858
(Q8M,Q8S)	2.39052	4.51867
(Q8M,Q8T)	4.71194	3.07886
(Q8M,Q8V)	1.16275	1.66891
(Q8M,Q8W)	0.224508	4.57776
(Q8M,Q8Y)	4.67248	3.56899
(Q8N,Q8Q)	0.303423	1.81076
(Q8N,Q8R)	2.2377	2.54003
(Q8N,Q8V)	0.502221	7.26608
(Q8N,Q8W)	1.88948	8.19835
(Q8P,Q8Q)	4.23923	4.74255
(Q8P,Q8R)	6.17351	5.60788
(Q8P,Q8V)	4.43803	7.88813
(Q8P,Q8W)	5.82529	10.6028
(Q8Q,Q8R)	1.93428	1.13823
(Q8Q,Q8S)	1.02897	2.83657
(Q8Q,Q8T)	3.35039	3.6929
(Q8Q,Q8V)	0.198799	6.59266
(Q8Q,Q8W)	1.58606	6.47848
(Q8Q,Q8Y)	3.31093	5.1745
(Q8R,Q8S)	2.96325	3.97024
(Q8R,Q8T)	5.28467	4.78928
(Q8R,Q8V)	1.73548	7.47998
(Q8R,Q8W)	0.348222	6.44949
(Q8R,Q8Y)	5.24521	5.26055
(Q8S,Q8V)	1.22777	5.13942
(Q8S,Q8W)	2.61503	7.61718
(Q8T,Q8V)	3.54919	3.55117
(Q8T,Q8W)	4.93645	6.79949
(Q8V,Q8W)	1.38726	6.00835
(Q8V,Q8Y)	3.50972	5.15007
(Q8W,Q8Y)	4.89698	1.38326
(R9A,R9C)	2.89361	3.91479
(R9A,R9D)	4.80818	7.28047
(R9A,R9E)	6.45829	7.04732
(R9A,R9F)	2.74422	8.83713
(R9A,R9G)	2.0757	4.30652
(R9A,R9H)	2.47608	8.28694
(R9A,R9I)	2.2406	5.54861
(R9A,R9K)	2.04836	7.14917
(R9A,R9L)	0.10787	5.96981
(R9A,R9M)	2.90596	4.97309
(R9A,R9N)	2.70144	6.0515
(R9A,R9P)	11.813	5.64715
(R9A,R9Q)	2.635	6.3716
(R9A,R9R)	0.853864	7.84553
(R9A,R9S)	3.34188	2.93894
(R9A,R9T)	1.53338	1.78461
(R9A,R9V)	2.75861	4.79157
(R9A,R9W)	1.7608	10.41
(R9A,R9Y)	2.71535	8.73812
(R9C,R9F)	5.63783	9.13565
(R9C,R9H)	5.36969	10.997
(R9C,R9I)	5.13421	3.74443
(R9C,R9K)	4.94197	10.6039
(R9C,R9L)	3.00148	4.66782
(R9C,R9M)	5.79957	5.02896
(R9C,R9R)	2.03975	11.1457
(R9C,R9V)	5.65222	3.22486
(R9C,R9Y)	5.60896	9.68746
(R9D,R9F)	7.5524	11.6226
(R9D,R9H)	7.28426	6.49586
(R9D,R9I)	7.04878	11.7015
(R9D,R9K)	6.85654	3.51997
(R9D,R9L)	4.91605	11.6131
(R9D,R9M)	7.71414	9.8709
(R9D,R9R)	3.95432	4.33879
(R9D,R9V)	7.56679	11.0546
(R9D,R9Y)	7.52353	10.5335
(R9E,R9F)	9.20251	9.5386
(R9E,R9H)	8.93436	4.12737
(R9E,R9I)	8.69889	10.4865
(R9E,R9K)	8.50665	1.15203
(R9E,R9L)	6.56616	10.2216
(R9E,R9M)	9.36425	8.39821
(R9E,R9R)	5.60442	1.99488
(R9E,R9V)	9.2169	9.92658
(R9E,R9Y)	9.17364	8.34273
(R9F,R9G)	4.81992	12.5629
(R9F,R9H)	0.268144	6.29339
(R9F,R9I)	0.503621	5.7482
(R9F,R9K)	0.695858	8.54013
(R9F,R9L)	2.63635	4.76217
(R9F,R9M)	0.161739	4.18873
(R9F,R9N)	5.44566	9.99972
(R9F,R9P)	14.5572	12.7657
(R9F,R9Q)	5.37922	7.93343
(R9F,R9R)	3.59808	8.22303
(R9F,R9S)	6.0861	8.76122
(R9F,R9T)	4.2776	7.43819
(R9F,R9V)	0.0143878	5.99406
(R9F,R9W)	4.50502	1.8625
(R9F,R9Y)	0.0288699	1.54891
(R9G,R9H)	4.55178	10.0128
(R9G,R9I)	4.3163	9.85215
(R9G,R9K)	4.12407	7.67496
(R9G,R9L)	2.18357	10.2619
(R9G,R9M)	4.98166	9.10238
(R9G,R9R)	1.22184	8.60043
(R9G,R9V)	4.83431	9.09448
(R9G,R9Y)	4.79105	12.1087
(R9H,R9I)	0.235477	9.33652
(R9H,R9K)	0.427714	2.97591
(R9H,R9L)	2.36821	8.71297
(R9H,R9M)	0.429883	6.96393
(R9H,R9N)	5.17752	5.24158
(R9H,R9P)	14.2891	9.10167
(R9H,R9Q)	5.11107	2.91088
(R9H,R9R)	3.32994	2.25038
(R9H,R9S)	5.81796	6.1548
(R9H,R9T)	4.00945	6.52635
(R9H,R9V)	0.282532	9.03083
(R9H,R9W)	4.23688	6.26691
(R9H,R9Y)	0.239275	4.83819
(R9I,R9K)	0.192237	9.98043
(R9I,R9L)	2.13273	0.996345
(R9I,R9M)	0.66536	2.37464
(R9I,R9N)	4.94204	10.1208
(R9I,R9P)	14.0536	11.0487
(R9I,R9Q)	4.8756	9.12474
(R9I,R9R)	3.09446	10.224
(R9I,R9S)	5.58248	7.4077
(R9I,R9T)	3.77397	5.33906
(R9I,R9V)	0.518009	0.75786
(R9I,R9W)	4.0014	7.60962
(R9I,R9Y)	0.474751	6.63955
(R9K,R9L)	1.94049	9.62066
(R9K,R9M)	0.857597	7.78014
(R9K,R9N)	4.7498	2.38591
(R9K,R9P)	13.8614	6.38886
(R9K,R9Q)	4.68336	0.86564
(R9K,R9R)	2.90223	0.941598
(R9K,R9S)	5.39024	4.38521
(R9K,R9T)	3.58174	5.65341
(R9K,R9V)	0.710246	9.47729
(R9K,R9W)	3.80916	8.92795
(R9K,R9Y)	0.666988	7.28584
(R9L,R9M)	2.79809	1.84139
(R9L,R9N)	2.80931	9.9917
(R9L,R9P)	11.9209	11.282
(R9L,R9Q)	2.74287	8.78223
(R9L,R9R)	0.961733	9.77957
(R9L,R9S)	3.44975	7.47399
(R9L,R9T)	1.64125	5.45999
(R9L,R9V)	2.65074	1.46786
(R9L,R9W)	1.86867	6.62171
(R9L,R9Y)	2.60748	5.70852
(R9M,R9N)	5.6074	8.23087
(R9M,R9P)	14.719	9.85256
(R9M,R9Q)	5.54096	6.94388
(R9M,R9R)	3.75982	7.94344
(R9M,R9S)	6.24784	5.90496
(R9M,R9T)	4.43933	4.02343
(R9M,R9V)	0.147351	2.18092
(R9M,R9W)	4.66676	5.98219
(R9M,R9Y)	0.190609	4.66392
(R9N,R9R)	1.84758	3.31929
(R9N,R9V)	5.46005	9.49525
(R9N,R9Y)	5.41679	8.96046
(R9P,R9R)	10.9591	7.32834
(R9P,R9V)	14.5716	10.3081
(R9P,R9Y)	14.5284	12.0484
(R9Q,R9R)	1.78114	1.48743
(R9Q,R9V)	5.39361	8.61524
(R9Q,R9Y)	5.35035	6.762
(R9R,R9S)	2.48802	5.18828
(R9R,R9T)	0.679512	6.2586
(R9R,R9V)	3.61247	9.77478
(R9R,R9W)	0.90694	8.42814
(R9R,R9Y)	3.56921	6.87444
(R9S,R9V)	6.10049	6.71616
(R9S,R9Y)	6.05723	8.15175
(R9T,R9V)	4.29198	4.64064
(R9T,R9Y)	4.24873	7.15322
(R9V,R9W)	4.51941	7.85166
(R9V,R9Y)	0.0432576	6.73008
(R9W,R9Y)	4.47615	1.80764

## Sheet: Fig. 3g
Figure 3g
Left, amino acid position factor			Right, amino acid substitution matrix
Position	d_i		Amino acid	Model X coordinate	Model Y coordinate
1	0.426532		A	3.53123	-4.03851
2	0.776958		C	7.27249	-3.59626
3	1.18584		D	-3.32677	-4.13438
4	1.20112		E	-2.79122	-1.99296
5	1.69624		F	3.73492	4.27588
6	1.47955		G	1.08287	-7.27029
7	1.389		H	-1.6594	1.79605
8	0.782299		I	6.94579	-0.00127854
9	0.9749012286522828]		K	-2.41184	-0.904652
			L	6.45441	0.772813
			M	4.7695	0.505238
			N	-2.10162	-3.14749
			P	-0.999239	-6.80398
			Q	-1.57028	-0.955131
			R	-2.65781	-0.0634222
			S	0.81427	-3.46484
			T	2.60675	-2.62206
			V	6.50873	-0.567013
			W	2.73137	5.7378
			Y	2.28227	4.07515

## Sheet: Fig. 3h
Figure 3h
STS					LTS					LTS/STS
Substitution	Observed Count	Observed Freq	M		Substitution	Observed Count	Observed Freq	M		Substitution	Observed Relative Count	Observed Freq	M
A->D	4	0.00307	6.85867		A->D	2	0.00192	6.85867		Y->S	1.09522	0.09096	7.68156
A->E	7	0.00537	6.64512		A->E	1	0.00096	6.64512		S->L	0.39527	-0.92819	7.05471
A->G	8	0.00614	4.05449		A->G	5	0.0048	4.05449		I->L	2.19044	0.7841	0.91688
A->P	10	0.00767	5.30782		A->P	3	0.00288	5.30782		P->R	1.66891	0.51217	6.94161
A->S	15	0.01151	2.77686		A->S	7	0.00672	2.77686		L->R	0.45516	-0.78711	9.15051
A->T	44	0.03377	1.69145		A->T	39	0.03746	1.69145		Q->H	1.36547	0.3115	2.75262
A->V	35	0.02686	4.57348		A->V	40	0.03842	4.57348		H->R	5.84118	1.76493	2.11056
C->F	8	0.00614	8.63047		C->F	2	0.00192	8.63047		P->Q	0.75101	-0.28634	5.87666
C->G	1	0.00077	7.19791		C->R	1	0.00096	10.54		Y->D	0.62584	-0.46866	9.94272
C->R	2	0.00153	10.54		C->S	4	0.00384	6.45956		F->V	1.25168	0.22449	5.58101
C->S	2	0.00153	6.45956		C->W	2	0.00192	10.3801		H->P	0.83445	-0.18098	8.62533
C->W	3	0.0023	10.3801		C->Y	2	0.00192	9.15166		R->S	1.25168	0.22449	4.86055
C->Y	1	0.00077	9.15166		D->A	4	0.00384	6.85867		R->Q	0.68842	-0.37335	1.40637
D->A	8	0.00614	6.85867		D->E	16	0.01537	2.20737		H->Q	1.25168	0.22449	2.75262
D->E	15	0.01151	2.20737		D->G	6	0.00576	5.41099		T->I	1.1554	0.14444	5.0691
D->G	2	0.00153	5.41099		D->H	8	0.00768	6.16037		A->D	0.62584	-0.46866	6.85867
D->H	5	0.00384	6.16037		D->N	22	0.02113	1.57319		V->M	1.39076	0.32985	2.04319
D->N	22	0.01688	1.57319		D->V	3	0.00288	10.4625		Q->E	2.50336	0.91763	1.60243
D->V	3	0.0023	10.4625		D->Y	3	0.00288	9.94272		T->A	3.75504	1.3231	1.69145
D->Y	10	0.00767	9.94272		E->A	5	0.0048	6.64512		E->K	0.91339	-0.09059	1.15254
E->A	18	0.01381	6.64512		E->D	18	0.01729	2.20737		C->R	0.62584	-0.46866	10.54
E->D	15	0.01151	2.20737		E->G	4	0.00384	6.54666		V->L	1.25168	0.22449	1.34093
E->G	11	0.00844	6.54666		E->K	27	0.02594	1.15254		F->S	2.50336	0.91763	8.27339
E->K	37	0.0284	1.15254		E->Q	4	0.00384	1.60243		G->S	1.35599	0.30453	3.81491
E->Q	5	0.00384	1.60243		E->V	2	0.00192	9.40863		R->K	0.26077	-1.34413	0.87645
E->V	11	0.00844	9.40863		F->C	4	0.00384	8.63047		A->P	0.3755	-0.97949	5.30782
F->C	1	0.00077	8.63047		F->L	12	0.01153	4.43476		S->N	1.5646	0.44763	2.93311
F->I	2	0.00153	5.34825		F->S	4	0.00384	8.27339		G->V	0.62584	-0.46866	8.62402
F->L	15	0.01151	4.43476		F->V	3	0.00288	5.58101		N->D	3.33782	1.20532	1.57319
F->S	2	0.00153	8.27339		F->Y	4	0.00384	1.46646		L->F	1.05405	0.05264	4.43476
F->V	3	0.0023	5.58101		G->A	4	0.00384	4.05449		K->M	0.34137	-1.0748	7.31843
F->Y	2	0.00153	1.46646		G->C	5	0.0048	7.19791		I->T	1.66891	0.51217	5.0691
G->A	9	0.00691	4.05449		G->D	8	0.00768	5.41099		I->M	1.25168	0.22449	2.23446
G->C	4	0.00307	7.19791		G->E	7	0.00672	6.54666		A->G	0.7823	-0.24552	4.05449
G->D	9	0.00691	5.41099		G->R	18	0.01729	8.11982		A->E	0.17881	-1.72142	6.64512
G->E	22	0.01688	6.54666		G->S	13	0.01249	3.81491		W->R	0.31292	-1.16181	7.91817
G->R	58	0.04451	8.11982		G->V	9	0.00865	8.62402		I->R	0.83445	-0.18098	9.6038
G->S	12	0.00921	3.81491		H->L	2	0.00192	8.17808		T->P	2.50336	0.91763	5.52192
G->V	18	0.01381	8.62402		H->N	2	0.00192	4.96328		R->M	1.25168	0.22449	7.44905
G->W	3	0.0023	13.1121		H->P	2	0.00192	8.62533		N->I	1.25168	0.22449	9.57885
H->D	1	0.00077	6.16037		H->Q	6	0.00576	2.75262		S->T	1.25168	0.22449	1.98072
H->L	7	0.00537	8.17808		H->R	14	0.01345	2.11056		S->C	1.39076	0.32985	6.45956
H->N	7	0.00537	4.96328		H->Y	2	0.00192	4.55314		V->I	2.50336	0.91763	0.7149
H->P	3	0.0023	8.62533		I->F	1	0.00096	5.34825		N->S	2.86099	1.05117	2.93311
H->Q	6	0.0046	2.75262		I->K	1	0.00096	9.40113		Q->P	0.20861	-1.56727	5.87666
H->R	3	0.0023	2.11056		I->L	7	0.00672	0.91688		T->M	1.82938	0.60398	3.8023
H->Y	5	0.00384	4.55314		I->M	7	0.00672	2.23446		N->K	2.50336	0.91763	2.26419
I->F	2	0.00153	5.34825		I->N	2	0.00192	9.57885		M->V	2.50336	0.91763	2.04319
I->L	4	0.00307	0.91688		I->R	2	0.00192	9.6038		Y->F	3.1292	1.14078	1.46646
I->M	7	0.00537	2.23446		I->S	3	0.00288	7.04215		V->G	0.3755	-0.97949	8.62402
I->N	2	0.00153	9.57885		I->T	12	0.01153	5.0691		K->T	0.83445	-0.18098	5.30431
I->R	3	0.0023	9.6038		I->V	25	0.02402	0.7149		M->T	2.50336	0.91763	3.8023
I->S	2	0.00153	7.04215		K->E	6	0.00576	1.15254		T->S	3.33782	1.20532	1.98072
I->T	9	0.00691	5.0691		K->I	2	0.00192	9.40113		E->Q	1.00134	0.00134	1.60243
I->V	11	0.00844	0.7149		K->M	3	0.00288	7.31843		F->C	5.00672	1.61078	8.63047
K->E	5	0.00384	1.15254		K->N	10	0.00961	2.26419		A->S	0.58412	-0.53765	2.77686
K->I	2	0.00153	9.40113		K->Q	5	0.0048	0.84307		D->N	1.25168	0.22449	1.57319
K->M	11	0.00844	7.31843		K->R	5	0.0048	0.87645		A->T	1.10944	0.10386	1.69145
K->N	11	0.00844	2.26419		K->T	4	0.00384	5.30431		S->G	1.25168	0.22449	3.81491
K->Q	7	0.00537	0.84307		L->F	16	0.01537	4.43476		N->T	1.66891	0.51217	4.7376
K->R	13	0.00998	0.87645		L->H	2	0.00192	8.17808		R->L	1.87752	0.62995	9.15051
K->T	6	0.0046	5.30431		L->I	9	0.00865	0.91688		E->A	0.34769	-1.05645	6.64512
L->F	19	0.01458	4.43476		L->M	8	0.00768	1.70603		L->I	0.93876	-0.06319	0.91688
L->H	4	0.00307	8.17808		L->P	2	0.00192	10.6285		V->A	3.33782	1.20532	4.57348
L->I	12	0.00921	0.91688		L->R	4	0.00384	9.15051		I->S	1.87752	0.62995	7.04215
L->M	5	0.00384	1.70603		L->S	3	0.00288	7.05471		L->P	0.25034	-1.38495	10.6285
L->P	10	0.00767	10.6285		L->V	9	0.00865	1.34093		P->T	1.14737	0.13748	5.52192
L->Q	4	0.00307	8.20862		L->W	1	0.00096	6.20581		G->A	0.5563	-0.58644	4.05449
L->R	11	0.00844	9.15051		M->I	10	0.00961	2.23446		D->E	1.33513	0.28903	2.20737
L->V	11	0.00844	1.34093		M->L	9	0.00865	1.70603		D->V	1.25168	0.22449	10.4625
L->W	1	0.00077	6.20581		M->R	1	0.00096	7.44905		H->L	0.35762	-1.02828	8.17808
M->I	13	0.00998	2.23446		M->T	4	0.00384	3.8023		T->N	1.66891	0.51217	4.7376
M->K	2	0.00153	7.31843		M->V	6	0.00576	2.04319		K->I	1.25168	0.22449	9.40113
M->L	8	0.00614	1.70603		N->D	8	0.00768	1.57319		G->D	1.11261	0.1067	5.41099
M->R	1	0.00077	7.44905		N->H	6	0.00576	4.96328		P->H	0.7823	-0.24552	8.62533
M->T	2	0.00153	3.8023		N->I	1	0.00096	9.57885		K->N	1.13789	0.12918	2.26419
M->V	3	0.0023	2.04319		N->K	8	0.00768	2.26419		R->H	1.00134	0.00134	2.11056
N->D	3	0.0023	1.57319		N->S	16	0.01537	2.93311		Y->H	2.92059	1.07179	4.55314
N->H	8	0.00614	4.96328		N->T	8	0.00768	4.7376		E->D	1.50202	0.40681	2.20737
N->I	1	0.00077	9.57885		N->Y	1	0.00096	8.44897		S->A	1.5646	0.44763	2.77686
N->K	4	0.00307	2.26419		P->A	3	0.00288	5.30782		C->F	0.31292	-1.16181	8.63047
N->S	7	0.00537	2.93311		P->H	5	0.0048	8.62533		M->L	1.40814	0.34227	1.70603
N->T	6	0.0046	4.7376		P->L	13	0.01249	10.6285		I->V	2.84473	1.04547	0.7149
P->A	5	0.00384	5.30782		P->Q	3	0.00288	5.87666		S->R	0.29802	-1.2106	4.86055
P->H	8	0.00614	8.62533		P->R	4	0.00384	6.94161		V->E	1.25168	0.22449	9.40863
P->L	45	0.03454	10.6285		P->S	12	0.01153	3.79983		L->H	0.62584	-0.46866	8.17808
P->Q	5	0.00384	5.87666		P->T	11	0.01057	5.52192		I->F	0.62584	-0.46866	5.34825
P->R	3	0.0023	6.94161		Q->E	6	0.00576	1.60243		P->L	0.3616	-1.01723	10.6285
P->S	23	0.01765	3.79983		Q->H	12	0.01153	2.75262		G->C	1.5646	0.44763	7.19791
P->T	12	0.00921	5.52192		Q->K	5	0.0048	0.84307		M->I	0.96283	-0.03788	2.23446
Q->E	3	0.0023	1.60243		Q->L	2	0.00192	8.20862		G->E	0.39826	-0.92064	6.54666
Q->H	11	0.00844	2.75262		Q->P	1	0.00096	5.87666		D->A	0.62584	-0.46866	6.85867
Q->K	12	0.00921	0.84307		Q->R	9	0.00865	1.40637		R->W	0.64481	-0.43881	7.91817
Q->L	4	0.00307	8.20862		R->C	19	0.01825	10.54		N->H	0.93876	-0.06319	4.96328
Q->P	6	0.0046	5.87666		R->G	5	0.0048	8.11982		K->Q	0.89406	-0.11198	0.84307
Q->R	4	0.00307	1.40637		R->H	32	0.03074	2.11056		V->F	0.41723	-0.87412	5.58101
R->C	38	0.02916	10.54		R->K	5	0.0048	0.87645		D->G	3.75504	1.3231	5.41099
R->G	13	0.00998	8.11982		R->L	3	0.00288	9.15051		R->C	0.62584	-0.46866	10.54
R->H	40	0.0307	2.11056		R->M	2	0.00192	7.44905		Q->L	0.62584	-0.46866	8.20862
R->K	24	0.01842	0.87645		R->P	3	0.00288	6.94161		C->W	0.83445	-0.18098	10.3801
R->L	2	0.00153	9.15051		R->Q	22	0.02113	1.40637		D->Y	0.3755	-0.97949	9.94272
R->M	2	0.00153	7.44905		R->S	5	0.0048	4.86055		Y->C	6.25841	1.83393	9.15166
R->P	1	0.00077	6.94161		R->T	3	0.00288	5.85339		T->K	2.50336	0.91763	5.30431
R->Q	40	0.0307	1.40637		R->W	17	0.01633	7.91817		L->M	2.00269	0.69449	1.70603
R->S	5	0.00384	4.86055		S->A	5	0.0048	2.77686		C->S	2.50336	0.91763	6.45956
R->T	1	0.00077	5.85339		S->C	10	0.00961	6.45956		R->P	3.75504	1.3231	6.94161
R->W	33	0.02533	7.91817		S->F	10	0.00961	8.27339		S->P	1.6093	0.4758	3.79983
S->A	4	0.00307	2.77686		S->G	7	0.00672	3.81491		E->V	0.22758	-1.48026	9.40863
S->C	9	0.00691	6.45956		S->L	6	0.00576	7.05471		R->T	3.75504	1.3231	5.85339
S->F	6	0.0046	8.27339		S->N	10	0.00961	2.93311		S->F	2.08614	0.73531	8.27339
S->G	7	0.00537	3.81491		S->P	9	0.00865	3.79983		P->S	0.65305	-0.4261	3.79983
S->I	3	0.0023	7.04215		S->R	5	0.0048	4.86055		K->E	1.50202	0.40681	1.15254
S->L	19	0.01458	7.05471		S->T	11	0.01057	1.98072		F->Y	2.50336	0.91763	1.46646
S->N	8	0.00614	2.93311		S->W	1	0.00096	9.40021		S->Y	0.83445	-0.18098	7.68156
S->P	7	0.00537	3.79983		S->Y	2	0.00192	7.68156		C->Y	2.50336	0.91763	9.15166
S->R	21	0.01612	4.86055		T->A	15	0.01441	1.69145		G->R	0.38845	-0.94558	8.11982
S->T	11	0.00844	1.98072		T->I	12	0.01153	5.0691		F->L	1.00134	0.00134	4.43476
S->Y	3	0.0023	7.68156		T->K	10	0.00961	5.30431		H->N	0.35762	-1.02828	4.96328
T->A	5	0.00384	1.69145		T->M	19	0.01825	3.8023		L->W	1.25168	0.22449	6.20581
T->I	13	0.00998	5.0691		T->N	4	0.00384	4.7376		E->G	0.45516	-0.78711	6.54666
T->K	5	0.00384	5.30431		T->P	4	0.00384	5.52192		Q->K	0.52153	-0.65098	0.84307
T->M	13	0.00998	3.8023		T->S	8	0.00768	1.98072		K->R	0.48142	-0.73102	0.87645
T->N	3	0.0023	4.7376		V->A	8	0.00768	4.57348		Q->R	2.81628	1.03542	1.40637
T->P	2	0.00153	5.52192		V->D	1	0.00096	10.4625		W->C	0.62584	-0.46866	10.3801
T->S	3	0.0023	1.98072		V->E	1	0.00096	9.40863		I->N	1.25168	0.22449	9.57885
V->A	3	0.0023	4.57348		V->F	2	0.00192	5.58101		M->R	1.25168	0.22449	7.44905
V->E	1	0.00077	9.40863		V->G	3	0.00288	8.62402		P->A	0.75101	-0.28634	5.30782
V->F	6	0.0046	5.58101		V->I	34	0.03266	0.7149		D->H	2.00269	0.69449	6.16037
V->G	10	0.00767	8.62402		V->L	9	0.00865	1.34093		R->G	0.48142	-0.73102	8.11982
V->I	17	0.01305	0.7149		V->M	20	0.01921	2.04319		A->V	1.43049	0.35802	4.57348
V->L	9	0.00691	1.34093		W->C	2	0.00192	10.3801		L->V	1.0241	0.02382	1.34093
V->M	18	0.01381	2.04319		W->R	1	0.00096	7.91817		H->Y	0.50067	-0.6918	4.55314
W->C	4	0.00307	10.3801		Y->C	10	0.00961	9.15166
W->L	4	0.00307	6.20581		Y->D	3	0.00288	9.94272
W->R	4	0.00307	7.91817		Y->F	5	0.0048	1.46646
Y->C	2	0.00153	9.15166		Y->H	7	0.00672	4.55314
Y->D	6	0.0046	9.94272		Y->N	2	0.00192	8.44897
Y->F	2	0.00153	1.46646		Y->S	7	0.00672	7.68156
Y->H	3	0.0023	4.55314
Y->S	8	0.00614	7.68156

## Sheet: Fig. 3i
Figure 3i
Left, log C				Right, D
log C	STS probability distribution	LTS probability distribution		D	STS probability distribution	LTS probability distribution
0	1	1		-3.4797	1	1
0.3049	1	1		-3.1634	1	1
0.3596	0.9978	0.9941		-2.4183	0.9989	1
0.3738	0.9968	0.9905		-1.5395	0.9989	0.9988
0.3911	0.9914	0.9858		-1.503	0.9978	0.9988
0.4916	0.9903	0.9858		-1.5015	0.9968	0.9988
0.5554	0.9838	0.9775		-1.2861	0.9957	0.9988
0.5593	0.9795	0.9657		-1.2508	0.9957	0.9976
0.5719	0.9763	0.9586		-0.8392	0.9957	0.9964
0.5999	0.9763	0.9538		-0.8259	0.9946	0.9964
0.6255	0.9763	0.9491		-0.7832	0.9935	0.9964
0.6595	0.972	0.9479		-0.7585	0.9935	0.9953
0.671	0.9709	0.9444		-0.7112	0.9925	0.9953
0.681	0.9688	0.9432		-0.6865	0.9914	0.9953
0.6835	0.9655	0.942		-0.6027	0.9914	0.9941
0.6856	0.9644	0.942		-0.5373	0.9903	0.9941
0.697	0.9612	0.942		-0.5159	0.9903	0.9929
0.7124	0.9547	0.9373		-0.5033	0.9903	0.9917
0.7173	0.9537	0.9349		-0.4079	0.9903	0.9905
0.7215	0.9515	0.9314		-0.4015	0.9903	0.9893
0.7277	0.9472	0.9254		-0.3353	0.9892	0.9893
0.8219	0.945	0.9254		-0.335	0.9892	0.9882
0.8478	0.945	0.9207		-0.317	0.9892	0.987
0.8545	0.945	0.9077		-0.3052	0.9892	0.9858
0.8587	0.9429	0.9053		-0.2742	0.9892	0.9846
0.8715	0.9418	0.8994		-0.2484	0.9892	0.9834
0.8939	0.9407	0.897		-0.2069	0.9881	0.9834
0.8955	0.9353	0.897		-0.1561	0.9881	0.9822
0.9002	0.9353	0.8959		-0.1511	0.9871	0.9822
0.9016	0.9332	0.884		-0.1251	0.9871	0.9811
0.9415	0.9289	0.8805		-0.0849	0.9871	0.9799
0.9531	0.9267	0.8793		-0.0622	0.9871	0.9775
0.9658	0.9246	0.8781		-0.0488	0.986	0.9775
0.993	0.9235	0.8781		-0.0397	0.986	0.9763
0.9997	0.9224	0.8663		-0.0172	0.986	0.9751
1.0126	0.9224	0.8639		0.0104	0.9849	0.9751
1.0393	0.9192	0.8615		0.0252	0.9849	0.974
1.0418	0.9159	0.8592		0.0379	0.9838	0.974
1.049	0.9095	0.858		0.0398	0.9828	0.974
1.0527	0.9084	0.8556		0.0802	0.9817	0.974
1.0577	0.9062	0.8556		0.0914	0.9817	0.9728
1.0927	0.9019	0.8473		0.1179	0.9817	0.9716
1.1002	0.8998	0.8473		0.1338	0.9806	0.9716
1.1236	0.8955	0.8473		0.1399	0.9806	0.9704
1.1394	0.8901	0.8426		0.1538	0.9806	0.9692
1.1472	0.8901	0.8379		0.1592	0.9806	0.968
1.1741	0.8901	0.8367		0.1595	0.9795	0.968
1.1844	0.889	0.8343		0.1678	0.9795	0.9669
1.2126	0.889	0.8331		0.178	0.9784	0.9669
1.2174	0.8869	0.826		0.1814	0.9774	0.9669
1.2223	0.8847	0.8249		0.1819	0.9763	0.9669
1.2307	0.8825	0.8249		0.2058	0.9763	0.9657
1.245	0.8804	0.8213		0.2235	0.9763	0.9645
1.2474	0.8793	0.8213		0.2315	0.9763	0.9633
1.2536	0.8793	0.8201		0.2369	0.9763	0.9621
1.2735	0.8782	0.8201		0.2561	0.9763	0.9609
1.2968	0.8772	0.8201		0.2765	0.9752	0.9609
1.3073	0.8761	0.8201		0.2866	0.9752	0.9598
1.3142	0.8718	0.8189		0.2882	0.9752	0.9586
1.3232	0.8653	0.8107		0.2986	0.9752	0.9574
1.3255	0.861	0.8059		0.3125	0.9752	0.9562
1.3346	0.8556	0.8024		0.3155	0.9741	0.9562
1.3566	0.8545	0.8012		0.324	0.9741	0.955
1.3667	0.8534	0.8		0.3261	0.9741	0.9538
1.3711	0.8502	0.8		0.3319	0.9731	0.9538
1.3843	0.8502	0.7988		0.3332	0.9731	0.9527
1.4296	0.8459	0.7964		0.3361	0.9731	0.9515
1.4867	0.8438	0.7905		0.342	0.9731	0.9503
1.5389	0.8427	0.7893		0.3687	0.9731	0.9491
1.5495	0.8405	0.787		0.3738	0.972	0.9491
1.5622	0.8384	0.7799		0.3847	0.972	0.9479
1.5875	0.8373	0.7799		0.3896	0.9709	0.9479
1.5984	0.8373	0.7775		0.4006	0.9709	0.9467
1.6009	0.8351	0.7704		0.4029	0.9709	0.9456
1.6106	0.8319	0.7692		0.4089	0.9709	0.9444
1.6207	0.8308	0.7645		0.4092	0.9698	0.9444
1.6218	0.8276	0.7633		0.4194	0.9688	0.9444
1.6272	0.8254	0.7598		0.4209	0.9688	0.9432
1.6398	0.8254	0.7574		0.4263	0.9677	0.9432
1.649	0.8233	0.7515		0.4321	0.9677	0.942
1.6511	0.8222	0.7491		0.4376	0.9677	0.9408
1.6632	0.8179	0.742		0.4386	0.9666	0.9408
1.6677	0.8157	0.7396		0.4417	0.9666	0.9396
1.6892	0.8125	0.7337		0.4515	0.9666	0.9385
1.7052	0.8093	0.7314		0.4532	0.9666	0.9373
1.715	0.806	0.7266		0.4656	0.9666	0.9361
1.7268	0.805	0.7266		0.4713	0.9666	0.9349
1.7294	0.8028	0.7207		0.4984	0.9655	0.9349
1.7361	0.8017	0.7207		0.5	0.9655	0.9337
1.739	0.7963	0.7183		0.5021	0.9655	0.9325
1.748	0.7942	0.716		0.5147	0.9655	0.9314
1.7614	0.7942	0.7136		0.5376	0.9655	0.9302
1.7713	0.792	0.7124		0.5483	0.9655	0.929
1.8625	0.7909	0.7124		0.5611	0.9644	0.929
1.8655	0.7877	0.7124		0.5692	0.9634	0.929
1.8896	0.7856	0.7089		0.5774	0.9634	0.9278
1.8916	0.7834	0.7041		0.5799	0.9623	0.9278
1.9002	0.778	0.6994		0.5828	0.9612	0.9278
1.9247	0.778	0.6959		0.5832	0.9601	0.9278
1.9421	0.7748	0.6959		0.5889	0.9591	0.9278
1.9507	0.7726	0.6923		0.5932	0.9591	0.9266
1.9534	0.7683	0.6864		0.598	0.9591	0.9254
1.955	0.7651	0.6817		0.6039	0.9591	0.9243
1.984	0.7619	0.6817		0.6614	0.9591	0.9231
1.9919	0.7619	0.6793		0.6645	0.9591	0.9219
2.0058	0.7565	0.671		0.6655	0.9591	0.9207
2.0231	0.7522	0.6639		0.6676	0.958	0.9207
2.0316	0.7489	0.6639		0.6677	0.958	0.9195
2.0369	0.7425	0.6509		0.6877	0.958	0.9183
2.0491	0.7425	0.6497		0.69	0.9569	0.9183
2.0576	0.7425	0.645		0.6912	0.9569	0.9172
2.0732	0.7392	0.6438		0.6944	0.9569	0.916
2.0808	0.736	0.6426		0.6947	0.9569	0.9148
2.117	0.736	0.6402		0.697	0.9558	0.9148
2.1387	0.7338	0.6391		0.7253	0.9547	0.9148
2.1534	0.7328	0.6367		0.7338	0.9547	0.9136
2.1575	0.7306	0.632		0.742	0.9537	0.9136
2.1621	0.7295	0.6296		0.7577	0.9537	0.9124
2.1697	0.7274	0.6225		0.7663	0.9526	0.9124
2.1723	0.7263	0.6213		0.7786	0.9515	0.9124
2.1784	0.7241	0.6189		0.7795	0.9515	0.9112
2.1852	0.7177	0.6142		0.786	0.9515	0.9101
2.2074	0.7166	0.6107		0.7882	0.9504	0.9101
2.2258	0.7155	0.6083		0.793	0.9494	0.9101
2.2625	0.7144	0.6083		0.7987	0.9483	0.9101
2.264	0.7144	0.6071		0.8239	0.9483	0.9089
2.2745	0.7134	0.6047		0.8279	0.9483	0.9077
2.2789	0.7101	0.6		0.83	0.9483	0.9065
2.2946	0.7101	0.5964		0.8372	0.9483	0.9053
2.3276	0.7091	0.5882		0.8458	0.9472	0.9053
2.3488	0.7069	0.587		0.8478	0.9472	0.9041
2.3494	0.7058	0.587		0.8591	0.9472	0.903
2.3697	0.7015	0.5822		0.8643	0.9461	0.903
2.3791	0.6972	0.5799		0.866	0.9461	0.9018
2.3805	0.694	0.5763		0.8709	0.9461	0.9006
2.3855	0.6929	0.5751		0.8724	0.945	0.9006
2.4229	0.6897	0.5716		0.8744	0.944	0.9006
2.4541	0.6864	0.5704		0.8791	0.9429	0.9006
2.4875	0.6843	0.5704		0.8857	0.9418	0.9006
2.5026	0.6832	0.5704		0.8859	0.9418	0.8994
2.5028	0.6756	0.5621		0.8883	0.9418	0.8982
2.5242	0.6724	0.5562		0.8917	0.9418	0.897
2.535	0.6724	0.5538		0.8971	0.9418	0.8959
2.6176	0.667	0.5479		0.9045	0.9407	0.8959
2.6276	0.6638	0.5467		0.9055	0.9397	0.8959
2.6497	0.6627	0.5444		0.9175	0.9397	0.8947
2.6513	0.6584	0.542		0.9179	0.9397	0.8935
2.6685	0.6541	0.5396		0.9193	0.9386	0.8935
2.6835	0.653	0.5361		0.922	0.9375	0.8935
2.6839	0.653	0.5349		0.9299	0.9364	0.8935
2.685	0.653	0.5314		0.933	0.9353	0.8935
2.7072	0.653	0.5266		0.9461	0.9343	0.8935
2.7181	0.653	0.5254		0.9487	0.9332	0.8935
2.7196	0.6519	0.5231		0.9531	0.9332	0.8923
2.7512	0.6519	0.5219		0.9543	0.9332	0.8911
2.7924	0.6509	0.516		0.9558	0.9321	0.8911
2.8344	0.6498	0.5148		0.9595	0.9321	0.8899
2.838	0.6498	0.5136		0.9689	0.9321	0.8888
2.8691	0.6476	0.5124		0.9759	0.9321	0.8876
2.9254	0.6422	0.5065		0.9846	0.9321	0.8864
2.9306	0.6422	0.5053		0.9916	0.931	0.8864
2.9316	0.6422	0.5041		0.9931	0.931	0.8852
2.9523	0.6412	0.503		0.9978	0.931	0.884
2.9542	0.6401	0.497		1.0087	0.93	0.884
2.9726	0.6401	0.4899		1.013	0.9289	0.884
2.9745	0.6379	0.4888		1.014	0.9278	0.884
2.9844	0.6369	0.484		1.0199	0.9278	0.8828
3.0037	0.6336	0.4828		1.0333	0.9267	0.8828
3.0091	0.6315	0.4805		1.0353	0.9256	0.8828
3.023	0.6282	0.4805		1.0363	0.9256	0.8817
3.066	0.6239	0.4757		1.0388	0.9246	0.8817
3.1037	0.6239	0.471		1.0392	0.9246	0.8805
3.1215	0.6207	0.4698		1.0421	0.9235	0.8805
3.1227	0.6164	0.4698		1.0456	0.9235	0.8793
3.1502	0.6131	0.4615		1.0469	0.9224	0.8793
3.1718	0.6099	0.4615		1.0528	0.9224	0.8781
3.1773	0.6045	0.4615		1.0535	0.9224	0.8769
3.2642	0.6045	0.4604		1.0581	0.9224	0.8757
3.2764	0.6002	0.4604		1.0768	0.9224	0.8746
3.2929	0.6002	0.4568		1.0815	0.9213	0.8746
3.306	0.5991	0.4556		1.0954	0.9203	0.8746
3.3062	0.5938	0.4556		1.1024	0.9192	0.8746
3.35	0.5916	0.4533		1.104	0.9181	0.8746
3.3598	0.5905	0.4497		1.108	0.9181	0.8734
3.3774	0.5894	0.4485		1.1128	0.9181	0.8722
3.4456	0.583	0.4485		1.1272	0.917	0.8722
3.4634	0.5808	0.4485		1.1289	0.917	0.871
3.4657	0.5733	0.4462		1.138	0.917	0.8698
3.4693	0.5722	0.4438		1.1386	0.917	0.8686
3.4782	0.5711	0.4414		1.1404	0.917	0.8675
3.4882	0.57	0.4414		1.1495	0.917	0.8663
3.5012	0.569	0.4414		1.1654	0.9159	0.8663
3.523	0.5679	0.4414		1.1657	0.9159	0.8651
3.5289	0.5679	0.4379		1.1667	0.9159	0.8639
3.5376	0.5679	0.4355		1.1676	0.9149	0.8639
3.5534	0.5668	0.4343		1.1716	0.9149	0.8627
3.5619	0.5636	0.4272		1.1743	0.9138	0.8627
3.5778	0.5636	0.4249		1.1759	0.9127	0.8627
3.58	0.5625	0.4213		1.1768	0.9116	0.8627
3.6784	0.5614	0.4118		1.1794	0.9116	0.8615
3.6809	0.5603	0.4118		1.1816	0.9116	0.8604
3.6812	0.5603	0.4107		1.1822	0.9106	0.8604
3.7069	0.5571	0.4107		1.1846	0.9106	0.8592
3.7442	0.5528	0.4036		1.1908	0.9106	0.858
3.7764	0.5506	0.4012		1.1947	0.9106	0.8568
3.7902	0.5485	0.3988		1.1963	0.9106	0.8556
3.8234	0.5453	0.3953		1.2012	0.9106	0.8544
3.8406	0.542	0.3905		1.2126	0.9095	0.8544
3.8563	0.542	0.3858		1.2171	0.9095	0.8533
3.8571	0.5409	0.3858		1.2173	0.9084	0.8533
3.903	0.5399	0.3858		1.2184	0.9073	0.8533
3.9035	0.5377	0.3858		1.22	0.9073	0.8521
3.9385	0.5356	0.3858		1.2256	0.9062	0.8521
3.9656	0.5345	0.3846		1.2321	0.9052	0.8521
4.0727	0.5345	0.3822		1.2413	0.9041	0.8521
4.0741	0.5323	0.3811		1.2494	0.9041	0.8509
4.1085	0.5302	0.3787		1.2505	0.9041	0.8497
4.124	0.5269	0.3775		1.259	0.9041	0.8485
4.1496	0.5269	0.3751		1.2639	0.903	0.8485
4.1523	0.5237	0.374		1.269	0.903	0.8473
4.1839	0.5226	0.3716		1.2807	0.9019	0.8473
4.233	0.5216	0.3716		1.2844	0.9019	0.8462
4.2409	0.5216	0.3704		1.2941	0.9019	0.845
4.2903	0.5162	0.3704		1.303	0.9019	0.8438
4.3198	0.5151	0.3692		1.3042	0.9019	0.8426
4.3235	0.5129	0.368		1.3043	0.9009	0.8426
4.3362	0.5075	0.3633		1.3295	0.8998	0.8426
4.3397	0.5065	0.3609		1.3299	0.8998	0.8414
4.366	0.5054	0.3598		1.3326	0.8987	0.8414
4.4389	0.5043	0.3598		1.3358	0.8987	0.8402
4.4587	0.5032	0.3586		1.3403	0.8987	0.8391
4.4626	0.4968	0.3515		1.3439	0.8987	0.8379
4.4956	0.4968	0.3503		1.3514	0.8987	0.8367
4.506	0.4946	0.3491		1.3554	0.8976	0.8367
4.5089	0.4925	0.3444		1.3612	0.8976	0.8355
4.5239	0.4914	0.3432		1.3884	0.8976	0.8343
4.5334	0.4892	0.342		1.3929	0.8976	0.8331
4.5641	0.4892	0.3408		1.398	0.8976	0.832
4.567	0.4881	0.3396		1.4021	0.8976	0.8308
4.5822	0.4871	0.3385		1.4033	0.8966	0.8308
4.5973	0.4849	0.3385		1.4052	0.8955	0.8308
4.6691	0.4838	0.3373		1.4063	0.8944	0.8308
4.7102	0.4838	0.3325		1.4165	0.8933	0.8308
4.7386	0.4817	0.329		1.4185	0.8922	0.8308
4.7863	0.4806	0.3278		1.4224	0.8912	0.8308
4.808	0.4806	0.3266		1.4224	0.8901	0.8308
4.8217	0.4806	0.3254		1.4255	0.8901	0.8296
4.8387	0.4795	0.3254		1.4262	0.889	0.8296
4.8699	0.4795	0.3243		1.4277	0.8879	0.8296
4.9419	0.4763	0.3219		1.4412	0.8869	0.8296
4.9753	0.4752	0.3207		1.4433	0.8869	0.8284
5.0188	0.4731	0.3172		1.4434	0.8858	0.8284
5.0865	0.4731	0.316		1.4499	0.8847	0.8284
5.1214	0.4698	0.3148		1.4623	0.8847	0.8272
5.1712	0.4677	0.3136		1.4719	0.8847	0.826
5.1746	0.4666	0.3124		1.4825	0.8836	0.826
5.1985	0.4666	0.3112		1.4857	0.8825	0.826
5.214	0.4666	0.3101		1.4879	0.8825	0.8249
5.2589	0.4634	0.3101		1.4926	0.8825	0.8237
5.2779	0.4634	0.303		1.4933	0.8815	0.8237
5.2814	0.4634	0.2982		1.4995	0.8804	0.8237
5.2989	0.4612	0.2923		1.5027	0.8804	0.8225
5.3267	0.4591	0.2923		1.5043	0.8804	0.8213
5.3289	0.4569	0.2923		1.5075	0.8793	0.8213
5.3655	0.4526	0.2899		1.5116	0.8793	0.8201
5.3993	0.4515	0.2888		1.5164	0.8793	0.8189
5.4234	0.4494	0.2852		1.5201	0.8793	0.8178
5.4304	0.4461	0.2828		1.5272	0.8782	0.8178
5.4409	0.4461	0.2805		1.5358	0.8772	0.8178
5.4812	0.4429	0.2805		1.5402	0.8761	0.8166
5.4933	0.4386	0.2805		1.5458	0.875	0.8166
5.5189	0.4375	0.2746		1.5469	0.8739	0.8166
5.618	0.4343	0.2734		1.5501	0.8739	0.8154
5.6221	0.4332	0.2734		1.5501	0.8739	0.8142
5.6257	0.431	0.2734		1.5601	0.8728	0.8142
5.6309	0.43	0.2663		1.5632	0.8718	0.8142
5.6317	0.43	0.2639		1.5704	0.8718	0.813
5.6444	0.4246	0.2639		1.5721	0.8707	0.813
5.6861	0.4224	0.2639		1.5804	0.8696	0.813
5.7252	0.4203	0.2639		1.5863	0.8696	0.8118
5.7638	0.4192	0.2639		1.5876	0.8685	0.8118
5.8274	0.417	0.2639		1.592	0.8685	0.8107
5.8381	0.4149	0.2639		1.5955	0.8675	0.8107
5.8856	0.4138	0.2592		1.6026	0.8664	0.8107
5.9615	0.4116	0.258		1.619	0.8664	0.8095
5.9683	0.4084	0.258		1.6254	0.8664	0.8083
5.9988	0.4052	0.2568		1.6274	0.8664	0.8071
6.0057	0.403	0.2556		1.6359	0.8653	0.8071
6.0093	0.4019	0.2556		1.6395	0.8642	0.8071
6.0111	0.3987	0.2556		1.6429	0.8631	0.8071
6.0501	0.3955	0.2544		1.6475	0.8621	0.8071
6.0886	0.3933	0.2544		1.6504	0.8621	0.8059
6.1521	0.3901	0.2497		1.6511	0.8621	0.8047
6.1599	0.3858	0.2497		1.6651	0.861	0.8047
6.1944	0.3815	0.2426		1.6684	0.861	0.8036
6.2942	0.3782	0.2414		1.6914	0.8599	0.8036
6.3088	0.3782	0.2402		1.6957	0.8599	0.8024
6.3243	0.3761	0.2367		1.6985	0.8599	0.8012
6.3521	0.375	0.2331		1.6996	0.8599	0.8
6.3526	0.3696	0.232		1.7022	0.8588	0.8
6.354	0.3631	0.2249		1.7097	0.8588	0.7988
6.3711	0.361	0.2249		1.7186	0.8588	0.7976
6.3753	0.3599	0.2249		1.7294	0.8588	0.7964
6.3778	0.3588	0.2249		1.7432	0.8578	0.7964
6.3977	0.3578	0.2249		1.7672	0.8567	0.7964
6.4165	0.3556	0.2249		1.7707	0.8556	0.7964
6.4216	0.3545	0.2249		1.7711	0.8545	0.7964
6.4239	0.3534	0.2249		1.7752	0.8534	0.7964
6.4454	0.3524	0.2249		1.7813	0.8534	0.7953
6.4496	0.3513	0.2213		1.7862	0.8534	0.7941
6.471	0.3448	0.2178		1.795	0.8524	0.7941
6.4723	0.3438	0.2178		1.8022	0.8513	0.7941
6.5481	0.3427	0.2154		1.808	0.8502	0.7941
6.5615	0.3405	0.2154		1.8085	0.8502	0.7929
6.5805	0.3384	0.2154		1.8275	0.8491	0.7929
6.6325	0.3362	0.2154		1.8315	0.8491	0.7917
6.7005	0.3362	0.2142		1.8421	0.8481	0.7917
6.7015	0.3362	0.213		1.8452	0.847	0.7917
6.7055	0.3319	0.213		1.8713	0.8459	0.7917
6.7366	0.3308	0.213		1.8748	0.8448	0.7917
6.7466	0.3308	0.2118		1.8912	0.8448	0.7905
6.7476	0.3287	0.2095		1.9052	0.8448	0.7893
6.7513	0.3265	0.2095		1.9062	0.8448	0.7882
6.7667	0.3254	0.2083		1.9196	0.8438	0.7882
6.7674	0.3233	0.2047		1.9258	0.8438	0.787
6.8774	0.3233	0.2036		1.9285	0.8427	0.787
6.8776	0.3233	0.2024		1.9293	0.8427	0.7858
6.9687	0.3157	0.2		1.943	0.8427	0.7846
7.0095	0.3147	0.2		1.9451	0.8416	0.7846
7.041	0.3136	0.1988		1.9454	0.8405	0.7846
7.0586	0.3136	0.1941		1.9541	0.8394	0.7846
7.1096	0.3114	0.1929		1.9567	0.8394	0.7834
7.1105	0.3082	0.1929		1.9577	0.8384	0.7834
7.1347	0.3082	0.1917		1.9587	0.8384	0.7822
7.1584	0.3071	0.1893		1.9638	0.8384	0.7811
7.1593	0.306	0.1893		1.9669	0.8373	0.7799
7.1915	0.305	0.1893		1.9751	0.8362	0.7799
7.3052	0.3039	0.1893		1.9814	0.8362	0.7787
7.3101	0.3017	0.1893		1.9902	0.8351	0.7787
7.3435	0.3006	0.1893		1.9939	0.8341	0.7787
7.3591	0.2985	0.187		2.0018	0.833	0.7787
7.3677	0.2985	0.1858		2.0028	0.8319	0.7787
7.3726	0.2963	0.1858		2.0114	0.8319	0.7775
7.4424	0.2953	0.1858		2.0187	0.8319	0.7763
7.4539	0.2931	0.1858		2.0195	0.8308	0.7763
7.4617	0.2899	0.1858		2.0229	0.8308	0.7751
7.5	0.2899	0.1846		2.0263	0.8297	0.7751
7.5158	0.2877	0.1799		2.0312	0.8297	0.774
7.5224	0.2866	0.1787		2.0316	0.8287	0.774
7.66	0.2834	0.1728		2.0342	0.8287	0.7728
7.6699	0.2834	0.1716		2.0371	0.8287	0.7716
7.7194	0.2823	0.1669		2.0372	0.8287	0.7704
7.7232	0.2791	0.1621		2.0386	0.8276	0.7704
7.7251	0.2759	0.1621		2.0448	0.8276	0.7692
7.752	0.2716	0.1621		2.0457	0.8276	0.768
7.7577	0.2705	0.1621		2.0497	0.8276	0.7669
7.7587	0.2683	0.1598		2.0549	0.8265	0.7669
7.7782	0.2672	0.1586		2.0659	0.8254	0.7669
7.848	0.2651	0.1586		2.0701	0.8254	0.7657
7.8532	0.264	0.1574		2.0715	0.8254	0.7645
7.8633	0.2629	0.1574		2.0737	0.8244	0.7645
7.916	0.2586	0.1562		2.0738	0.8233	0.7645
7.9728	0.2554	0.155		2.0814	0.8233	0.7633
7.9816	0.2543	0.1538		2.084	0.8222	0.7633
8.0059	0.2532	0.1538		2.0856	0.8222	0.7621
8.0361	0.2522	0.1515		2.0869	0.8222	0.7609
8.0649	0.25	0.1515		2.09	0.8222	0.7598
8.0657	0.2489	0.1515		2.0901	0.8222	0.7586
8.1289	0.2489	0.1456		2.0908	0.8211	0.7586
8.1303	0.2478	0.1456		2.0935	0.8211	0.7574
8.1627	0.2478	0.1444		2.1007	0.8211	0.7562
8.17	0.2446	0.1444		2.1117	0.82	0.7562
8.1891	0.2435	0.1444		2.1157	0.819	0.7562
8.2369	0.2425	0.1444		2.1167	0.819	0.755
8.2381	0.2425	0.142		2.1195	0.8179	0.755
8.2447	0.2414	0.142		2.1226	0.8168	0.755
8.2454	0.2392	0.142		2.1253	0.8157	0.755
8.2579	0.2349	0.1408		2.1279	0.8147	0.755
8.3146	0.2263	0.1396		2.1306	0.8136	0.755
8.3657	0.222	0.1385		2.1311	0.8136	0.7538
8.4076	0.2188	0.1373		2.135	0.8125	0.7538
8.4139	0.2155	0.1373		2.1395	0.8125	0.7527
8.4736	0.2155	0.1361		2.1411	0.8125	0.7515
8.5567	0.2134	0.1361		2.1415	0.8125	0.7503
8.5984	0.2134	0.1349		2.1447	0.8125	0.7491
8.6199	0.2112	0.1314		2.1484	0.8114	0.7491
8.6784	0.2101	0.1314		2.154	0.8114	0.7479
8.6948	0.2101	0.129		2.1567	0.8103	0.7479
8.7903	0.2091	0.1278		2.1607	0.8093	0.7479
8.9208	0.2058	0.1278		2.167	0.8082	0.7479
8.9723	0.2047	0.1278		2.167	0.8082	0.7467
8.9974	0.2047	0.1266		2.1685	0.8082	0.7456
9.0034	0.2047	0.1231		2.1714	0.8082	0.7444
9.0933	0.2037	0.1231		2.1782	0.8071	0.7444
9.1091	0.2026	0.1207		2.1786	0.8071	0.7432
9.1146	0.2026	0.1195		2.1806	0.806	0.7432
9.1652	0.2026	0.1172		2.1898	0.805	0.7432
9.1725	0.2015	0.1172		2.2066	0.8039	0.7432
9.1783	0.1994	0.1172		2.2104	0.8028	0.7432
9.1818	0.1983	0.1172		2.2108	0.8017	0.742
9.2301	0.1983	0.116		2.2149	0.8006	0.742
9.3384	0.1983	0.1148		2.2167	0.7996	0.742
9.3628	0.1983	0.1124		2.2203	0.7985	0.742
9.3665	0.1961	0.1124		2.2272	0.7985	0.7408
9.3896	0.195	0.1112		2.2276	0.7974	0.7408
9.5107	0.1897	0.1101		2.2311	0.7974	0.7396
9.5573	0.1875	0.1089		2.2313	0.7974	0.7385
9.6288	0.1875	0.1077		2.2321	0.7963	0.7385
9.6932	0.1875	0.1018		2.2348	0.7963	0.7373
9.6979	0.181	0.1006		2.2388	0.7953	0.7373
9.7341	0.18	0.0994		2.2428	0.7953	0.7361
9.7529	0.1778	0.0994		2.2477	0.7942	0.7361
9.799	0.1756	0.0982		2.2555	0.7942	0.7349
9.8109	0.1724	0.0982		2.2559	0.7942	0.7337
9.8229	0.1703	0.0959		2.2712	0.7931	0.7337
9.9288	0.1692	0.0959		2.2793	0.7931	0.7325
9.9373	0.1692	0.0947		2.2935	0.7931	0.7314
9.9979	0.1681	0.0935		2.2996	0.792	0.7314
10.1196	0.1681	0.0911		2.303	0.792	0.7302
10.1478	0.167	0.0911		2.3056	0.792	0.729
10.1482	0.1659	0.0911		2.3298	0.792	0.7278
10.2267	0.1659	0.0899		2.3301	0.792	0.7266
10.2282	0.1649	0.0899		2.3355	0.792	0.7254
10.2343	0.1649	0.0888		2.3455	0.792	0.7243
10.2755	0.1616	0.0888		2.3537	0.7909	0.7243
10.3585	0.1606	0.0888		2.3549	0.7899	0.7243
10.3617	0.1584	0.0864		2.3642	0.7899	0.7231
10.3662	0.1519	0.084		2.3647	0.7888	0.7231
10.4192	0.1509	0.0817		2.3656	0.7877	0.7231
10.4378	0.1487	0.0805		2.3661	0.7877	0.7219
10.4495	0.1466	0.0805		2.3697	0.7866	0.7219
10.5266	0.1466	0.0781		2.3941	0.7856	0.7219
10.6697	0.1455	0.0781		2.3992	0.7856	0.7195
10.828	0.1422	0.0746		2.4127	0.7856	0.7183
10.851	0.1412	0.0734		2.4145	0.7856	0.7172
10.8524	0.1401	0.0722		2.4152	0.7856	0.716
10.957	0.1401	0.071		2.4222	0.7856	0.7148
10.9909	0.1401	0.0698		2.4228	0.7856	0.7136
10.9922	0.1379	0.0698		2.4231	0.7856	0.7124
10.9983	0.1379	0.0675		2.4243	0.7856	0.7112
11.1047	0.1304	0.0663		2.4246	0.7845	0.7112
11.1482	0.1282	0.0663		2.4253	0.7845	0.7101
11.2717	0.1272	0.0663		2.4291	0.7845	0.7089
11.2784	0.1261	0.0651		2.4307	0.7834	0.7089
11.2919	0.125	0.0639		2.4362	0.7834	0.7077
11.3653	0.1239	0.0639		2.4447	0.7834	0.7065
11.3885	0.1228	0.0639		2.457	0.7823	0.7065
11.4017	0.1218	0.0604		2.4605	0.7823	0.7053
11.4917	0.1175	0.0604		2.4694	0.7812	0.7053
11.634	0.1164	0.0568		2.4706	0.7812	0.7041
11.7154	0.1153	0.0544		2.4806	0.7812	0.703
11.7747	0.111	0.0544		2.485	0.7812	0.7018
11.7904	0.111	0.0533		2.4889	0.7812	0.7006
11.9424	0.1034	0.0521		2.4913	0.7812	0.6994
11.9452	0.0991	0.0521		2.4944	0.7802	0.6994
11.9665	0.0981	0.0521		2.4993	0.7791	0.6994
11.9787	0.097	0.0521		2.4998	0.778	0.6994
11.9806	0.0948	0.0521		2.5076	0.7769	0.6994
12.0137	0.0927	0.0521		2.509	0.7759	0.6994
12.0999	0.0894	0.0509		2.5124	0.7759	0.6982
12.2409	0.0862	0.0509		2.5133	0.7748	0.6982
12.3091	0.0841	0.0509		2.5148	0.7737	0.6982
12.4067	0.0841	0.0485		2.5193	0.7726	0.6982
12.4138	0.083	0.0485		2.5265	0.7716	0.6982
12.4987	0.0819	0.0485		2.5266	0.7716	0.697
12.5667	0.0787	0.0473		2.5279	0.7705	0.697
12.6036	0.0787	0.0462		2.5319	0.7705	0.6959
12.6598	0.0744	0.045		2.535	0.7705	0.6947
12.71	0.0711	0.0426		2.5403	0.7705	0.6935
12.7116	0.07	0.0426		2.5421	0.7694	0.6935
12.7597	0.07	0.0414		2.5435	0.7683	0.6935
12.7617	0.0668	0.0402		2.5436	0.7672	0.6935
12.7661	0.0657	0.0402		2.5459	0.7672	0.6923
12.7693	0.0636	0.0402		2.5469	0.7662	0.6923
13.0298	0.0625	0.0379		2.5491	0.7651	0.6923
13.0686	0.0625	0.0367		2.5515	0.764	0.6923
13.305	0.0614	0.0355		2.5577	0.7629	0.6923
13.3397	0.0614	0.0343		2.5606	0.7629	0.6911
13.4311	0.0614	0.0331		2.5619	0.7619	0.6911
13.5387	0.0614	0.0308		2.5684	0.7608	0.6911
13.7732	0.0603	0.0284		2.579	0.7608	0.6899
13.8104	0.0517	0.0225		2.5858	0.7608	0.6888
13.872	0.0506	0.0225		2.5867	0.7608	0.6876
13.9081	0.0474	0.0225		2.5903	0.7597	0.6876
13.9206	0.0474	0.0213		2.5949	0.7586	0.6876
13.9238	0.0453	0.0201		2.6011	0.7575	0.6876
14.0337	0.0442	0.0201		2.6016	0.7565	0.6876
14.1724	0.042	0.0189		2.604	0.7565	0.6864
14.2094	0.042	0.0178		2.6194	0.7565	0.6852
14.6284	0.0409	0.0178		2.6208	0.7565	0.684
14.6306	0.0377	0.0178		2.621	0.7554	0.684
14.6394	0.0366	0.0154		2.622	0.7543	0.684
14.64	0.0302	0.0154		2.6268	0.7543	0.6828
14.7629	0.0269	0.013		2.6323	0.7543	0.6817
15.5215	0.0248	0.0107		2.6403	0.7543	0.6805
15.5234	0.0205	0.0107		2.6439	0.7543	0.6793
15.5945	0.0194	0.0107		2.6468	0.7532	0.6793
15.7254	0.0162	0.0083		2.6495	0.7522	0.6793
15.9466	0.014	0.0071		2.6513	0.7511	0.6793
15.9593	0.014	0.0059		2.6519	0.75	0.6793
16.248	0.0119	0.0059		2.656	0.7489	0.6793
16.2904	0.0097	0.0047		2.6587	0.7489	0.6781
16.8653	0.0097	0.0036		2.6615	0.7489	0.6769
17.6072	0.0065	0.0036		2.6658	0.7489	0.6757
17.8784	0.0065	0.0024		2.6706	0.7489	0.6746
18.0285	0.0043	0.0024		2.679	0.7489	0.6734
19.4001	0.0011	0		2.6869	0.7478	0.6734
21.3401	0	0		2.6913	0.7478	0.6722
				2.6929	0.7478	0.671
				2.6964	0.7478	0.6698
				2.6998	0.7468	0.6698
				2.7052	0.7468	0.6686
				2.7091	0.7468	0.6675
				2.7254	0.7468	0.6663
				2.7364	0.7468	0.6651
				2.7396	0.7468	0.6639
				2.7445	0.7468	0.6627
				2.7474	0.7468	0.6615
				2.7504	0.7457	0.6615
				2.7693	0.7457	0.6604
				2.7695	0.7457	0.6592
				2.7706	0.7446	0.6592
				2.772	0.7446	0.658
				2.7736	0.7446	0.6568
				2.7752	0.7446	0.6556
				2.777	0.7435	0.6556
				2.784	0.7425	0.6556
				2.7877	0.7425	0.6544
				2.7896	0.7414	0.6544
				2.7903	0.7403	0.6544
				2.8014	0.7392	0.6544
				2.8015	0.7392	0.6533
				2.803	0.7381	0.6533
				2.8048	0.7371	0.6533
				2.8083	0.736	0.6533
				2.81	0.7349	0.6533
				2.8102	0.7349	0.6521
				2.8151	0.7338	0.6521
				2.835	0.7338	0.6509
				2.8467	0.7338	0.6497
				2.8626	0.7328	0.6497
				2.8691	0.7328	0.6485
				2.8717	0.7317	0.6485
				2.8762	0.7317	0.6473
				2.8889	0.7317	0.6462
				2.8983	0.7317	0.645
				2.9011	0.7317	0.6438
				2.9018	0.7306	0.6438
				2.9112	0.7306	0.6426
				2.9195	0.7306	0.6414
				2.9211	0.7306	0.6402
				2.9287	0.7306	0.6391
				2.9297	0.7306	0.6379
				2.9323	0.7306	0.6367
				2.9404	0.7295	0.6367
				2.9418	0.7295	0.6355
				2.9431	0.7284	0.6355
				2.9446	0.7274	0.6355
				2.9481	0.7263	0.6355
				2.9508	0.7263	0.6343
				2.9545	0.7263	0.6331
				2.9553	0.7263	0.632
				2.9593	0.7263	0.6308
				2.9652	0.7252	0.6308
				2.9655	0.7252	0.6296
				2.9741	0.7252	0.6284
				2.9769	0.7252	0.6272
				2.9798	0.7241	0.6272
				2.9802	0.7241	0.626
				2.9837	0.7241	0.6249
				2.9844	0.7231	0.6249
				2.993	0.722	0.6249
				2.9946	0.722	0.6237
				2.9959	0.722	0.6225
				2.9994	0.722	0.6213
				3.004	0.722	0.6201
				3.0087	0.7209	0.6201
				3.0092	0.7209	0.6189
				3.0128	0.7198	0.6189
				3.0155	0.7188	0.6189
				3.0181	0.7188	0.6178
				3.0191	0.7188	0.6166
				3.0222	0.7188	0.6154
				3.023	0.7177	0.6154
				3.0263	0.7177	0.6142
				3.0278	0.7177	0.613
				3.0344	0.7166	0.613
				3.0427	0.7155	0.613
				3.0537	0.7144	0.613
				3.055	0.7134	0.613
				3.0628	0.7123	0.613
				3.0657	0.7123	0.6118
				3.0726	0.7123	0.6107
				3.0732	0.7123	0.6095
				3.0782	0.7123	0.6083
				3.0804	0.7112	0.6083
				3.0901	0.7101	0.6083
				3.0972	0.7101	0.6071
				3.1007	0.7091	0.6071
				3.1018	0.708	0.6071
				3.1053	0.708	0.6059
				3.1156	0.7069	0.6059
				3.1272	0.7058	0.6059
				3.1277	0.7058	0.6047
				3.1342	0.7058	0.6036
				3.1389	0.7047	0.6036
				3.1394	0.7047	0.6024
				3.1402	0.7037	0.6024
				3.1479	0.7037	0.6012
				3.1532	0.7026	0.6012
				3.1547	0.7026	0.6
				3.1605	0.7015	0.6
				3.1617	0.7004	0.6
				3.168	0.6994	0.6
				3.1718	0.6994	0.5988
				3.1745	0.6972	0.5988
				3.1747	0.6972	0.5976
				3.175	0.6961	0.5976
				3.1865	0.695	0.5976
				3.1888	0.694	0.5976
				3.1898	0.694	0.5964
				3.1968	0.694	0.5953
				3.1987	0.694	0.5941
				3.1997	0.694	0.5929
				3.2011	0.694	0.5917
				3.2038	0.694	0.5905
				3.208	0.6929	0.5905
				3.2096	0.6929	0.5893
				3.2104	0.6918	0.5893
				3.2156	0.6918	0.587
				3.2191	0.6907	0.587
				3.228	0.6897	0.587
				3.2297	0.6897	0.5858
				3.2372	0.6886	0.5858
				3.2473	0.6875	0.5858
				3.25	0.6864	0.5858
				3.259	0.6853	0.5858
				3.2622	0.6843	0.5858
				3.2828	0.6843	0.5846
				3.3041	0.6843	0.5834
				3.3051	0.6832	0.5834
				3.3128	0.6832	0.5822
				3.326	0.6832	0.5811
				3.3326	0.6821	0.5811
				3.3388	0.6821	0.5799
				3.3644	0.681	0.5799
				3.3648	0.68	0.5799
				3.3658	0.68	0.5787
				3.375	0.68	0.5775
				3.395	0.6789	0.5775
				3.4002	0.6789	0.5763
				3.4035	0.6789	0.5751
				3.4041	0.6789	0.574
				3.412	0.6789	0.5728
				3.4177	0.6789	0.5716
				3.4253	0.6789	0.5704
				3.4362	0.6778	0.5704
				3.4365	0.6767	0.5704
				3.437	0.6756	0.5704
				3.4373	0.6756	0.5692
				3.4384	0.6746	0.5692
				3.4414	0.6746	0.568
				3.4425	0.6746	0.5669
				3.4426	0.6746	0.5657
				3.457	0.6735	0.5657
				3.4582	0.6724	0.5657
				3.4628	0.6713	0.5657
				3.4634	0.6703	0.5657
				3.465	0.6703	0.5645
				3.4657	0.6703	0.5633
				3.4664	0.6703	0.5621
				3.4679	0.6692	0.5621
				3.4679	0.6692	0.5609
				3.4745	0.6681	0.5609
				3.4786	0.667	0.5609
				3.4799	0.6659	0.5609
				3.4824	0.6649	0.5609
				3.4845	0.6638	0.5609
				3.5039	0.6627	0.5609
				3.5052	0.6627	0.5598
				3.5152	0.6627	0.5586
				3.5157	0.6627	0.5574
				3.5243	0.6627	0.5562
				3.5246	0.6627	0.555
				3.527	0.6616	0.555
				3.5358	0.6606	0.555
				3.5569	0.6595	0.555
				3.5583	0.6584	0.555
				3.5609	0.6573	0.555
				3.5629	0.6562	0.555
				3.5653	0.6552	0.555
				3.5684	0.6552	0.5538
				3.5737	0.6552	0.5527
				3.5913	0.6541	0.5527
				3.5971	0.653	0.5527
				3.5976	0.653	0.5515
				3.5977	0.6519	0.5515
				3.5987	0.6509	0.5515
				3.6047	0.6509	0.5503
				3.6111	0.6498	0.5503
				3.6139	0.6487	0.5503
				3.6297	0.6487	0.5491
				3.6323	0.6476	0.5491
				3.6373	0.6476	0.5479
				3.6392	0.6466	0.5479
				3.6569	0.6455	0.5479
				3.6626	0.6444	0.5479
				3.6674	0.6444	0.5467
				3.6705	0.6444	0.5456
				3.6762	0.6433	0.5456
				3.6772	0.6422	0.5456
				3.6816	0.6422	0.5444
				3.6824	0.6412	0.5444
				3.6827	0.6412	0.5432
				3.6853	0.6412	0.542
				3.6911	0.6401	0.542
				3.6912	0.6401	0.5408
				3.6946	0.639	0.5408
				3.7042	0.6379	0.5408
				3.7097	0.6369	0.5408
				3.7108	0.6369	0.5396
				3.716	0.6358	0.5396
				3.7173	0.6358	0.5385
				3.7288	0.6347	0.5385
				3.7382	0.6336	0.5385
				3.7387	0.6336	0.5373
				3.7439	0.6336	0.5361
				3.7466	0.6325	0.5361
				3.7482	0.6315	0.5361
				3.7511	0.6315	0.5349
				3.7525	0.6304	0.5349
				3.7684	0.6293	0.5349
				3.7693	0.6293	0.5337
				3.7731	0.6293	0.5325
				3.7853	0.6293	0.5314
				3.7889	0.6293	0.5302
				3.7902	0.6293	0.529
				3.8042	0.6293	0.5278
				3.8051	0.6282	0.5278
				3.8075	0.6282	0.5266
				3.8249	0.6272	0.5266
				3.8284	0.6272	0.5254
				3.8346	0.6261	0.5254
				3.8377	0.6261	0.5243
				3.8402	0.6261	0.5231
				3.8453	0.625	0.5231
				3.8466	0.625	0.5219
				3.8473	0.625	0.5207
				3.8535	0.625	0.5195
				3.8539	0.6239	0.5195
				3.8577	0.6239	0.5183
				3.8603	0.6239	0.5172
				3.8638	0.6228	0.5172
				3.8716	0.6218	0.5172
				3.8742	0.6207	0.5172
				3.8795	0.6207	0.516
				3.8817	0.6207	0.5148
				3.8821	0.6196	0.5148
				3.894	0.6185	0.5148
				3.8976	0.6185	0.5136
				3.9039	0.6185	0.5124
				3.904	0.6185	0.5112
				3.9101	0.6185	0.5101
				3.9118	0.6175	0.5101
				3.9234	0.6175	0.5089
				3.9311	0.6175	0.5077
				3.933	0.6175	0.5065
				3.9358	0.6164	0.5065
				3.9479	0.6164	0.5053
				3.9489	0.6153	0.5053
				3.9554	0.6142	0.5053
				3.9567	0.6131	0.5053
				3.9583	0.6131	0.5041
				3.9587	0.6131	0.503
				3.9774	0.6131	0.5018
				3.9774	0.6121	0.5018
				3.9794	0.6121	0.5006
				3.9817	0.6121	0.4994
				3.9822	0.611	0.4994
				3.9881	0.6099	0.4994
				3.9926	0.6088	0.4994
				3.9975	0.6078	0.4994
				3.9987	0.6067	0.4994
				4.0049	0.6056	0.4994
				4.0071	0.6045	0.4994
				4.01	0.6034	0.4994
				4.0193	0.6024	0.4994
				4.0198	0.6024	0.4982
				4.0228	0.6024	0.497
				4.0335	0.6024	0.4959
				4.0364	0.6024	0.4947
				4.0507	0.6013	0.4947
				4.0562	0.6002	0.4947
				4.0742	0.5991	0.4947
				4.0786	0.5991	0.4935
				4.0787	0.5991	0.4923
				4.0798	0.5991	0.4911
				4.0802	0.5991	0.4899
				4.0843	0.5991	0.4888
				4.0869	0.5991	0.4876
				4.0909	0.5981	0.4876
				4.0977	0.597	0.4876
				4.098	0.5959	0.4876
				4.1025	0.5959	0.4864
				4.1028	0.5959	0.4852
				4.1054	0.5948	0.4852
				4.112	0.5938	0.4852
				4.127	0.5927	0.4852
				4.1489	0.5916	0.4852
				4.1534	0.5905	0.4852
				4.1576	0.5894	0.4852
				4.161	0.5884	0.4852
				4.161	0.5873	0.4852
				4.1636	0.5873	0.484
				4.1644	0.5862	0.484
				4.165	0.5851	0.484
				4.1682	0.5851	0.4828
				4.171	0.5851	0.4817
				4.1735	0.5851	0.4805
				4.1867	0.5851	0.4793
				4.1883	0.5841	0.4793
				4.194	0.583	0.4793
				4.1976	0.583	0.4781
				4.2018	0.583	0.4769
				4.2092	0.583	0.4757
				4.2135	0.583	0.4746
				4.2167	0.5819	0.4746
				4.2211	0.5808	0.4746
				4.2374	0.5797	0.4746
				4.2611	0.5787	0.4746
				4.2634	0.5787	0.4734
				4.271	0.5787	0.4722
				4.2788	0.5776	0.4722
				4.2856	0.5765	0.4722
				4.2862	0.5765	0.471
				4.2887	0.5754	0.471
				4.2907	0.5744	0.471
				4.2927	0.5744	0.4698
				4.2998	0.5733	0.4698
				4.3078	0.5733	0.4686
				4.3103	0.5733	0.4675
				4.3138	0.5722	0.4675
				4.3332	0.5722	0.4663
				4.334	0.5722	0.4651
				4.3429	0.5722	0.4639
				4.349	0.5722	0.4627
				4.3622	0.5722	0.4615
				4.3691	0.5711	0.4615
				4.3729	0.5711	0.4604
				4.3748	0.57	0.4604
				4.3748	0.569	0.4604
				4.3859	0.569	0.4592
				4.3895	0.569	0.458
				4.4166	0.5679	0.458
				4.4196	0.5679	0.4568
				4.4287	0.5679	0.4556
				4.4287	0.5668	0.4556
				4.4467	0.5657	0.4556
				4.4553	0.5647	0.4556
				4.459	0.5636	0.4556
				4.4603	0.5636	0.4544
				4.4694	0.5636	0.4533
				4.483	0.5636	0.4521
				4.4993	0.5636	0.4509
				4.5142	0.5636	0.4497
				4.5254	0.5636	0.4485
				4.5261	0.5636	0.4473
				4.5281	0.5625	0.4473
				4.532	0.5625	0.4462
				4.5518	0.5614	0.4462
				4.5518	0.5614	0.445
				4.5545	0.5614	0.4438
				4.5654	0.5603	0.4438
				4.5727	0.5593	0.4438
				4.5737	0.5593	0.4426
				4.576	0.5593	0.4414
				4.582	0.5593	0.4402
				4.609	0.5593	0.4391
				4.6122	0.5593	0.4379
				4.6164	0.5593	0.4367
				4.6198	0.5593	0.4355
				4.6226	0.5593	0.4343
				4.6236	0.5593	0.4331
				4.6365	0.5582	0.4331
				4.6438	0.5582	0.432
				4.6451	0.5582	0.4308
				4.6471	0.5582	0.4296
				4.6474	0.5582	0.4284
				4.6572	0.5582	0.4272
				4.6842	0.5582	0.426
				4.6872	0.5582	0.4249
				4.6895	0.5571	0.4249
				4.7	0.556	0.4249
				4.7016	0.556	0.4237
				4.706	0.556	0.4225
				4.7102	0.555	0.4225
				4.7149	0.5539	0.4225
				4.7246	0.5539	0.4213
				4.7254	0.5539	0.4201
				4.7325	0.5528	0.4201
				4.7352	0.5517	0.4201
				4.7447	0.5517	0.4189
				4.7474	0.5517	0.4178
				4.7669	0.5517	0.4166
				4.7674	0.5506	0.4166
				4.7809	0.5506	0.4154
				4.7857	0.5506	0.4142
				4.8048	0.5496	0.4142
				4.8103	0.5485	0.4142
				4.8248	0.5485	0.413
				4.8257	0.5485	0.4118
				4.8272	0.5474	0.4118
				4.8328	0.5463	0.4118
				4.8368	0.5463	0.4107
				4.8376	0.5453	0.4107
				4.8477	0.5442	0.4107
				4.8478	0.5431	0.4107
				4.8539	0.542	0.4107
				4.8613	0.542	0.4095
				4.8658	0.5409	0.4095
				4.869	0.5409	0.4083
				4.8725	0.5399	0.4083
				4.8781	0.5388	0.4083
				4.8872	0.5388	0.4071
				4.8984	0.5377	0.4071
				4.9085	0.5377	0.4059
				4.9142	0.5377	0.4047
				4.9155	0.5366	0.4047
				4.9285	0.5366	0.4036
				4.929	0.5356	0.4036
				4.9311	0.5345	0.4036
				4.9355	0.5334	0.4036
				4.9393	0.5334	0.4024
				4.9551	0.5323	0.4024
				4.9729	0.5323	0.4012
				4.9959	0.5312	0.4012
				4.9966	0.5302	0.4012
				4.9978	0.5302	0.4
				5.004	0.5302	0.3988
				5.0296	0.5291	0.3988
				5.0311	0.5291	0.3976
				5.0373	0.528	0.3976
				5.04	0.528	0.3964
				5.0409	0.5269	0.3964
				5.0515	0.5259	0.3964
				5.0537	0.5259	0.3953
				5.0564	0.5259	0.3941
				5.057	0.5259	0.3929
				5.0672	0.5248	0.3929
				5.0734	0.5248	0.3917
				5.08	0.5237	0.3917
				5.0808	0.5226	0.3917
				5.0845	0.5216	0.3917
				5.0863	0.5205	0.3917
				5.0938	0.5205	0.3905
				5.0983	0.5205	0.3893
				5.1018	0.5205	0.3882
				5.1153	0.5194	0.3882
				5.1519	0.5194	0.387
				5.1548	0.5194	0.3858
				5.1579	0.5183	0.3858
				5.2013	0.5172	0.3858
				5.2176	0.5172	0.3846
				5.2192	0.5162	0.3846
				5.2215	0.5162	0.3834
				5.2272	0.5151	0.3834
				5.2411	0.514	0.3822
				5.2487	0.5129	0.3822
				5.2539	0.5119	0.3822
				5.2586	0.5108	0.3822
				5.2588	0.5108	0.3811
				5.2615	0.5097	0.3811
				5.2825	0.5086	0.3811
				5.2838	0.5086	0.3799
				5.2839	0.5075	0.3799
				5.2894	0.5075	0.3787
				5.3137	0.5065	0.3787
				5.3234	0.5054	0.3787
				5.3248	0.5054	0.3775
				5.3348	0.5043	0.3775
				5.3476	0.5043	0.3763
				5.3612	0.5043	0.3751
				5.3641	0.5043	0.374
				5.3822	0.5043	0.3728
				5.3968	0.5043	0.3716
				5.4063	0.5032	0.3716
				5.4234	0.5032	0.3704
				5.4274	0.5032	0.3692
				5.435	0.5022	0.3692
				5.4493	0.5022	0.368
				5.4674	0.5011	0.368
				5.4791	0.5	0.368
				5.483	0.5	0.3669
				5.4833	0.5	0.3657
				5.5081	0.5	0.3645
				5.5105	0.4989	0.3645
				5.5386	0.4978	0.3645
				5.5442	0.4978	0.3633
				5.5528	0.4978	0.3621
				5.5554	0.4978	0.3609
				5.5588	0.4978	0.3598
				5.5612	0.4978	0.3586
				5.5623	0.4968	0.3586
				5.5635	0.4957	0.3574
				5.574	0.4946	0.3574
				5.579	0.4935	0.3574
				5.5833	0.4935	0.3562
				5.5843	0.4935	0.355
				5.6164	0.4935	0.3538
				5.6186	0.4925	0.3538
				5.6202	0.4925	0.3527
				5.626	0.4925	0.3515
				5.6263	0.4925	0.3503
				5.6303	0.4914	0.3503
				5.6312	0.4914	0.3491
				5.634	0.4914	0.3479
				5.6465	0.4914	0.3467
				5.6472	0.4903	0.3467
				5.6524	0.4903	0.3456
				5.6571	0.4903	0.3444
				5.6642	0.4903	0.3432
				5.6644	0.4892	0.3432
				5.6757	0.4892	0.342
				5.6797	0.4892	0.3408
				5.6917	0.4881	0.3408
				5.6958	0.4871	0.3408
				5.7184	0.486	0.3408
				5.7229	0.486	0.3396
				5.7247	0.486	0.3385
				5.736	0.4849	0.3385
				5.7386	0.4838	0.3385
				5.7549	0.4828	0.3385
				5.7676	0.4817	0.3385
				5.769	0.4817	0.3373
				5.7821	0.4817	0.3361
				5.7986	0.4817	0.3349
				5.8218	0.4806	0.3349
				5.8275	0.4806	0.3337
				5.8277	0.4806	0.3325
				5.8352	0.4795	0.3325
				5.8377	0.4795	0.3314
				5.8413	0.4784	0.3314
				5.8467	0.4774	0.3314
				5.8503	0.4774	0.3302
				5.8551	0.4763	0.3302
				5.8561	0.4763	0.329
				5.8708	0.4752	0.329
				5.8785	0.4752	0.3278
				5.8795	0.4752	0.3266
				5.8949	0.4741	0.3266
				5.895	0.4741	0.3254
				5.8968	0.4731	0.3254
				5.9088	0.4731	0.3243
				5.9191	0.4731	0.3231
				5.9204	0.472	0.3231
				5.9456	0.472	0.3219
				5.9633	0.4709	0.3219
				5.9667	0.4698	0.3219
				5.9776	0.4688	0.3219
				5.9836	0.4688	0.3207
				5.9875	0.4677	0.3207
				5.9919	0.4677	0.3195
				5.994	0.4677	0.3183
				5.9956	0.4666	0.3183
				6.0016	0.4666	0.3172
				6.0071	0.4655	0.3172
				6.0078	0.4655	0.316
				6.0094	0.4655	0.3148
				6.0113	0.4644	0.3148
				6.0136	0.4634	0.3148
				6.0215	0.4634	0.3136
				6.0241	0.4623	0.3136
				6.0281	0.4623	0.3124
				6.0352	0.4623	0.3112
				6.0486	0.4612	0.3112
				6.0522	0.4601	0.3112
				6.0571	0.4601	0.3101
				6.0644	0.4591	0.3101
				6.0649	0.458	0.3101
				6.0652	0.458	0.3089
				6.0957	0.4569	0.3089
				6.0974	0.4569	0.3077
				6.1097	0.4558	0.3077
				6.1121	0.4558	0.3065
				6.1204	0.4558	0.3053
				6.1208	0.4547	0.3053
				6.1234	0.4547	0.3041
				6.139	0.4547	0.303
				6.1524	0.4537	0.303
				6.1567	0.4537	0.3018
				6.1584	0.4537	0.3006
				6.1599	0.4526	0.3006
				6.1637	0.4526	0.2994
				6.1639	0.4526	0.2982
				6.1648	0.4526	0.297
				6.1709	0.4526	0.2959
				6.182	0.4515	0.2959
				6.2104	0.4515	0.2947
				6.221	0.4504	0.2947
				6.2357	0.4494	0.2947
				6.2397	0.4483	0.2947
				6.2457	0.4472	0.2947
				6.2482	0.4472	0.2935
				6.2516	0.4472	0.2923
				6.2541	0.4472	0.2911
				6.2611	0.4461	0.2911
				6.2634	0.4461	0.2899
				6.2738	0.445	0.2899
				6.2751	0.445	0.2888
				6.2853	0.444	0.2888
				6.3056	0.444	0.2876
				6.3089	0.444	0.2864
				6.3246	0.444	0.2852
				6.3344	0.4429	0.2852
				6.3393	0.4418	0.2852
				6.3724	0.4418	0.284
				6.3727	0.4407	0.284
				6.3788	0.4397	0.284
				6.3991	0.4397	0.2828
				6.3998	0.4397	0.2817
				6.4006	0.4397	0.2805
				6.4109	0.4386	0.2805
				6.4216	0.4386	0.2793
				6.4328	0.4375	0.2793
				6.4412	0.4364	0.2793
				6.4454	0.4353	0.2793
				6.4488	0.4353	0.2781
				6.4545	0.4343	0.2781
				6.4548	0.4332	0.2769
				6.458	0.4332	0.2757
				6.4652	0.4321	0.2757
				6.4658	0.431	0.2757
				6.4698	0.43	0.2757
				6.4705	0.43	0.2746
				6.4965	0.43	0.2734
				6.4966	0.43	0.2722
				6.4978	0.4289	0.2722
				6.5347	0.4278	0.2722
				6.5404	0.4267	0.2722
				6.5446	0.4256	0.2722
				6.5528	0.4246	0.2722
				6.5577	0.4246	0.271
				6.5638	0.4246	0.2698
				6.5831	0.4246	0.2686
				6.5867	0.4235	0.2686
				6.5891	0.4224	0.2686
				6.591	0.4224	0.2675
				6.594	0.4213	0.2675
				6.5944	0.4213	0.2663
				6.5953	0.4203	0.2663
				6.5975	0.4203	0.2651
				6.6016	0.4203	0.2639
				6.6041	0.4203	0.2627
				6.6149	0.4203	0.2615
				6.6179	0.4192	0.2615
				6.6204	0.4192	0.2604
				6.6298	0.4181	0.2604
				6.6344	0.417	0.2604
				6.6346	0.417	0.2592
				6.6406	0.4159	0.2592
				6.6442	0.4149	0.2592
				6.6471	0.4138	0.2592
				6.6531	0.4127	0.2592
				6.6608	0.4116	0.2592
				6.6741	0.4116	0.258
				6.6808	0.4116	0.2568
				6.6941	0.4116	0.2556
				6.7207	0.4106	0.2556
				6.7262	0.4095	0.2556
				6.7409	0.4084	0.2556
				6.7468	0.4073	0.2556
				6.7497	0.4062	0.2556
				6.7533	0.4062	0.2533
				6.7555	0.4052	0.2533
				6.758	0.4041	0.2533
				6.7665	0.4041	0.2521
				6.7729	0.403	0.2521
				6.7841	0.4019	0.2521
				6.7849	0.4009	0.2521
				6.7998	0.3998	0.2521
				6.8037	0.3987	0.2521
				6.8205	0.3976	0.2521
				6.8376	0.3976	0.2509
				6.8546	0.3976	0.2497
				6.8607	0.3976	0.2485
				6.8752	0.3966	0.2485
				6.8796	0.3955	0.2485
				6.907	0.3944	0.2485
				6.9179	0.3944	0.2473
				6.9197	0.3944	0.2462
				6.9247	0.3933	0.2462
				6.9299	0.3933	0.245
				6.9479	0.3922	0.245
				6.9536	0.3912	0.245
				6.9677	0.3912	0.2438
				6.9701	0.3901	0.2438
				6.9708	0.389	0.2438
				6.9998	0.3879	0.2438
				7.0154	0.3869	0.2438
				7.0182	0.3858	0.2438
				7.0263	0.3847	0.2438
				7.0343	0.3836	0.2438
				7.0539	0.3825	0.2438
				7.088	0.3825	0.2426
				7.0918	0.3825	0.2414
				7.1159	0.3825	0.2402
				7.1165	0.3815	0.2402
				7.1199	0.3804	0.2402
				7.1492	0.3804	0.2391
				7.1593	0.3804	0.2379
				7.1631	0.3793	0.2379
				7.1673	0.3782	0.2379
				7.1716	0.3772	0.2379
				7.1749	0.3761	0.2379
				7.1768	0.375	0.2379
				7.1821	0.375	0.2367
				7.1892	0.375	0.2355
				7.1999	0.3739	0.2355
				7.2077	0.3739	0.2343
				7.2094	0.3739	0.2331
				7.2112	0.3728	0.2331
				7.2157	0.3728	0.232
				7.2313	0.3718	0.232
				7.2378	0.3707	0.232
				7.244	0.3696	0.232
				7.2464	0.3696	0.2308
				7.2505	0.3685	0.2308
				7.2667	0.3685	0.2296
				7.2758	0.3685	0.2284
				7.3057	0.3675	0.2284
				7.3101	0.3675	0.2272
				7.3253	0.3664	0.2272
				7.3343	0.3653	0.2272
				7.3435	0.3653	0.226
				7.3475	0.3653	0.2249
				7.3574	0.3653	0.2237
				7.3607	0.3642	0.2237
				7.4245	0.3631	0.2237
				7.4283	0.3621	0.2237
				7.4396	0.361	0.2237
				7.4497	0.3599	0.2237
				7.4567	0.3599	0.2225
				7.4766	0.3599	0.2213
				7.4815	0.3588	0.2213
				7.4922	0.3588	0.2201
				7.501	0.3578	0.2201
				7.5014	0.3567	0.2201
				7.5054	0.3567	0.2189
				7.507	0.3567	0.2178
				7.5157	0.3556	0.2178
				7.5181	0.3545	0.2178
				7.5218	0.3545	0.2166
				7.5295	0.3534	0.2166
				7.5343	0.3534	0.2154
				7.5348	0.3534	0.2142
				7.5385	0.3524	0.2142
				7.539	0.3524	0.213
				7.5721	0.3513	0.213
				7.5771	0.3513	0.2118
				7.5812	0.3513	0.2107
				7.6085	0.3502	0.2107
				7.6131	0.3502	0.2095
				7.6253	0.3502	0.2083
				7.6261	0.3491	0.2083
				7.6263	0.3491	0.2071
				7.6389	0.3481	0.2071
				7.6438	0.347	0.2071
				7.6596	0.3459	0.2071
				7.6743	0.3448	0.2071
				7.6909	0.3438	0.2071
				7.7007	0.3427	0.2071
				7.7291	0.3427	0.2059
				7.7382	0.3416	0.2059
				7.7433	0.3405	0.2059
				7.7524	0.3405	0.2047
				7.7692	0.3394	0.2047
				7.7851	0.3384	0.2047
				7.7955	0.3373	0.2047
				7.7976	0.3362	0.2047
				7.8015	0.3351	0.2047
				7.8051	0.3341	0.2047
				7.8189	0.333	0.2047
				7.8214	0.3319	0.2047
				7.8434	0.3308	0.2047
				7.871	0.3297	0.2047
				7.8919	0.3297	0.2036
				7.9045	0.3297	0.2024
				7.943	0.3287	0.2024
				7.9448	0.3276	0.2024
				7.9493	0.3276	0.2012
				7.9506	0.3265	0.2012
				7.9695	0.3254	0.2012
				7.9766	0.3254	0.2
				7.9845	0.3254	0.1988
				7.9982	0.3244	0.1988
				8.0352	0.3233	0.1988
				8.0458	0.3233	0.1976
				8.0575	0.3233	0.1964
				8.0879	0.3222	0.1964
				8.0961	0.3211	0.1964
				8.102	0.3211	0.1953
				8.1125	0.32	0.1953
				8.119	0.32	0.1941
				8.1216	0.319	0.1941
				8.1232	0.3179	0.1941
				8.1307	0.3179	0.1929
				8.1341	0.3179	0.1917
				8.1525	0.3168	0.1917
				8.1539	0.3157	0.1917
				8.1692	0.3147	0.1917
				8.1698	0.3147	0.1905
				8.1822	0.3136	0.1905
				8.1967	0.3125	0.1905
				8.2261	0.3114	0.1905
				8.2632	0.3114	0.1893
				8.2717	0.3103	0.1893
				8.2733	0.3093	0.1893
				8.3103	0.3082	0.1893
				8.317	0.3082	0.1882
				8.3183	0.3071	0.1882
				8.3584	0.3071	0.187
				8.3603	0.3071	0.1858
				8.3732	0.306	0.1858
				8.3863	0.306	0.1846
				8.4066	0.305	0.1846
				8.4249	0.3039	0.1846
				8.4477	0.3039	0.1834
				8.4575	0.3028	0.1834
				8.4605	0.3017	0.1834
				8.5275	0.3006	0.1834
				8.5306	0.2996	0.1834
				8.5464	0.2985	0.1834
				8.5553	0.2974	0.1834
				8.5699	0.2963	0.1834
				8.5763	0.2953	0.1834
				8.5833	0.2942	0.1834
				8.5916	0.2931	0.1834
				8.5984	0.292	0.1834
				8.6222	0.292	0.1822
				8.6364	0.292	0.1811
				8.7116	0.292	0.1799
				8.7205	0.292	0.1787
				8.7609	0.292	0.1775
				8.7725	0.2909	0.1775
				8.7739	0.2899	0.1775
				8.7824	0.2888	0.1775
				8.8129	0.2888	0.1763
				8.841	0.2877	0.1763
				8.875	0.2866	0.1763
				8.8834	0.2856	0.1763
				8.8938	0.2856	0.1751
				8.9036	0.2856	0.174
				8.919	0.2845	0.174
				8.9468	0.2845	0.1728
				8.9585	0.2834	0.1728
				8.9619	0.2823	0.1728
				8.966	0.2812	0.1728
				8.99	0.2812	0.1716
				8.9926	0.2812	0.1704
				9.0078	0.2802	0.1704
				9.0112	0.2791	0.1704
				9.0237	0.278	0.1704
				9.0274	0.2769	0.1704
				9.0597	0.2769	0.1692
				9.0778	0.2759	0.1692
				9.0874	0.2759	0.168
				9.0888	0.2748	0.168
				9.099	0.2748	0.1669
				9.0992	0.2737	0.1669
				9.1318	0.2737	0.1657
				9.1582	0.2737	0.1645
				9.1645	0.2737	0.1633
				9.182	0.2726	0.1633
				9.2065	0.2726	0.1621
				9.2249	0.2716	0.1621
				9.2309	0.2716	0.1609
				9.2459	0.2705	0.1609
				9.2939	0.2705	0.1598
				9.4071	0.2694	0.1598
				9.4147	0.2683	0.1598
				9.4209	0.2683	0.1586
				9.4294	0.2672	0.1586
				9.4333	0.2672	0.1574
				9.4441	0.2662	0.1574
				9.4597	0.2662	0.1562
				9.4925	0.2651	0.1562
				9.4949	0.264	0.1562
				9.505	0.2629	0.1562
				9.5186	0.2629	0.155
				9.5243	0.2619	0.155
				9.5318	0.2608	0.155
				9.5467	0.2608	0.1538
				9.5872	0.2597	0.1538
				9.5877	0.2597	0.1527
				9.6048	0.2597	0.1515
				9.6264	0.2586	0.1515
				9.6461	0.2586	0.1503
				9.6472	0.2575	0.1503
				9.654	0.2575	0.1491
				9.659	0.2565	0.1491
				9.683	0.2554	0.1491
				9.6898	0.2543	0.1491
				9.6937	0.2532	0.1491
				9.7105	0.2522	0.1491
				9.7111	0.2511	0.1491
				9.7346	0.2511	0.1479
				9.7397	0.2511	0.1467
				9.753	0.25	0.1467
				9.7702	0.25	0.1456
				9.7778	0.2489	0.1456
				9.7799	0.2478	0.1456
				9.7827	0.2478	0.1444
				9.7857	0.2478	0.1432
				9.804	0.2468	0.1432
				9.8445	0.2457	0.1432
				9.9039	0.2446	0.1432
				9.9168	0.2435	0.1432
				9.921	0.2425	0.1432
				9.9232	0.2425	0.142
				9.9294	0.2414	0.142
				9.9496	0.2403	0.142
				9.9549	0.2392	0.142
				9.9565	0.2392	0.1408
				9.9669	0.2381	0.1408
				10.0208	0.2371	0.1408
				10.053	0.236	0.1396
				10.0573	0.2349	0.1396
				10.0597	0.2338	0.1396
				10.063	0.2338	0.1385
				10.0742	0.2338	0.1373
				10.0935	0.2328	0.1361
				10.1527	0.2317	0.1361
				10.1662	0.2317	0.1349
				10.2119	0.2317	0.1337
				10.2137	0.2317	0.1325
				10.2778	0.2317	0.1314
				10.2976	0.2317	0.1302
				10.3306	0.2306	0.1302
				10.3353	0.2306	0.129
				10.3748	0.2306	0.1278
				10.38	0.2295	0.1278
				10.3802	0.2284	0.1278
				10.4685	0.2274	0.1278
				10.4939	0.2274	0.1266
				10.5247	0.2274	0.1254
				10.527	0.2274	0.1243
				10.529	0.2263	0.1243
				10.5291	0.2252	0.1243
				10.5502	0.2252	0.1231
				10.5626	0.2241	0.1231
				10.603	0.2231	0.1231
				10.6055	0.222	0.1231
				10.6114	0.222	0.1219
				10.622	0.2209	0.1219
				10.6247	0.2209	0.1207
				10.6272	0.2198	0.1207
				10.6302	0.2188	0.1207
				10.7095	0.2177	0.1207
				10.7558	0.2166	0.1207
				10.764	0.2166	0.1195
				10.7695	0.2155	0.1195
				10.8306	0.2155	0.1183
				10.8397	0.2155	0.1172
				10.8403	0.2144	0.1172
				10.8455	0.2134	0.1172
				10.8618	0.2123	0.1172
				10.863	0.2112	0.1172
				10.8657	0.2112	0.116
				10.8669	0.2112	0.1148
				10.8699	0.2112	0.1136
				10.8717	0.2101	0.1136
				10.9017	0.2091	0.1136
				10.9217	0.2091	0.1124
				10.9368	0.208	0.1124
				10.942	0.208	0.1112
				10.972	0.208	0.1101
				10.9944	0.208	0.1089
				11.0067	0.208	0.1077
				11.0465	0.2069	0.1077
				11.0489	0.2069	0.1065
				11.0715	0.2058	0.1065
				11.0883	0.2047	0.1065
				11.1114	0.2047	0.1053
				11.1751	0.2037	0.1053
				11.1948	0.2026	0.1053
				11.1994	0.2015	0.1053
				11.2003	0.2004	0.1053
				11.2042	0.2004	0.1041
				11.2046	0.1994	0.1041
				11.2129	0.1994	0.103
				11.2256	0.1983	0.103
				11.2462	0.1972	0.103
				11.2536	0.1961	0.103
				11.2597	0.195	0.103
				11.2617	0.194	0.103
				11.2639	0.1929	0.103
				11.2681	0.1918	0.103
				11.3064	0.1907	0.103
				11.368	0.1897	0.103
				11.3692	0.1886	0.103
				11.3724	0.1875	0.103
				11.3783	0.1864	0.103
				11.3798	0.1853	0.103
				11.3864	0.1843	0.103
				11.3912	0.1843	0.1018
				11.4206	0.1843	0.1006
				11.4601	0.1843	0.0994
				11.4646	0.1832	0.0994
				11.4657	0.1821	0.0994
				11.4726	0.181	0.0994
				11.5067	0.181	0.0982
				11.507	0.18	0.0982
				11.5089	0.18	0.097
				11.5822	0.18	0.0959
				11.5931	0.1789	0.0959
				11.633	0.1778	0.0959
				11.6385	0.1767	0.0959
				11.6564	0.1767	0.0947
				11.6694	0.1767	0.0935
				11.6826	0.1756	0.0935
				11.7299	0.1746	0.0935
				11.753	0.1735	0.0935
				11.7531	0.1724	0.0935
				11.7613	0.1724	0.0923
				11.7663	0.1724	0.0911
				11.7675	0.1724	0.0899
				11.7812	0.1724	0.0888
				11.7911	0.1713	0.0888
				11.7973	0.1703	0.0888
				11.8326	0.1692	0.0888
				11.8706	0.1681	0.0888
				11.8831	0.167	0.0888
				11.888	0.1659	0.0888
				11.8935	0.1649	0.0888
				11.9183	0.1638	0.0888
				11.9492	0.1638	0.0876
				11.9533	0.1627	0.0876
				11.9644	0.1616	0.0876
				11.969	0.1616	0.0864
				11.9787	0.1606	0.0864
				11.9967	0.1595	0.0864
				12.1112	0.1595	0.0852
				12.1306	0.1584	0.0852
				12.1419	0.1584	0.084
				12.153	0.1573	0.084
				12.1656	0.1562	0.084
				12.1717	0.1552	0.084
				12.2427	0.1541	0.084
				12.2532	0.153	0.084
				12.2974	0.153	0.0828
				12.3531	0.1519	0.0828
				12.3776	0.1519	0.0817
				12.3924	0.1509	0.0817
				12.3945	0.1509	0.0805
				12.4151	0.1509	0.0793
				12.4192	0.1509	0.0781
				12.4234	0.1509	0.0769
				12.4383	0.1498	0.0769
				12.4421	0.1487	0.0769
				12.448	0.1476	0.0769
				12.5508	0.1466	0.0769
				12.5601	0.1455	0.0769
				12.5949	0.1444	0.0769
				12.6355	0.1444	0.0757
				12.646	0.1433	0.0757
				12.6563	0.1422	0.0757
				12.6646	0.1412	0.0757
				12.6776	0.1412	0.0746
				12.6948	0.1412	0.0734
				12.7099	0.1401	0.0734
				12.75	0.1401	0.0722
				12.7546	0.1401	0.071
				12.7835	0.139	0.071
				12.8116	0.1379	0.071
				12.818	0.1369	0.071
				12.829	0.1358	0.071
				12.8327	0.1347	0.071
				12.8466	0.1336	0.071
				12.8584	0.1325	0.071
				12.8717	0.1325	0.0698
				12.8769	0.1315	0.0698
				12.912	0.1315	0.0686
				12.9203	0.1304	0.0686
				12.924	0.1293	0.0686
				12.938	0.1293	0.0675
				12.9441	0.1293	0.0663
				12.9696	0.1293	0.0651
				13.0398	0.1282	0.0651
				13.05	0.1272	0.0651
				13.079	0.1272	0.0639
				13.0845	0.1261	0.0639
				13.0896	0.125	0.0639
				13.1196	0.125	0.0627
				13.1205	0.1239	0.0627
				13.1255	0.1228	0.0627
				13.1593	0.1218	0.0627
				13.1651	0.1207	0.0627
				13.1707	0.1207	0.0615
				13.2046	0.1196	0.0615
				13.2265	0.1196	0.0604
				13.2279	0.1196	0.0592
				13.2443	0.1185	0.0592
				13.2609	0.1185	0.058
				13.2845	0.1175	0.058
				13.3071	0.1164	0.058
				13.3082	0.1164	0.0568
				13.3165	0.1153	0.0568
				13.3199	0.1142	0.0568
				13.3527	0.1142	0.0556
				13.3528	0.1131	0.0556
				13.3622	0.1121	0.0556
				13.3773	0.111	0.0556
				13.3779	0.1099	0.0556
				13.3808	0.1088	0.0556
				13.3903	0.1088	0.0544
				13.4083	0.1078	0.0544
				13.4388	0.1078	0.0533
				13.4475	0.1078	0.0521
				13.4586	0.1067	0.0521
				13.4877	0.1067	0.0509
				13.4942	0.1056	0.0509
				13.4992	0.1056	0.0497
				13.4998	0.1056	0.0485
				13.5255	0.1045	0.0485
				13.5298	0.1034	0.0485
				13.5321	0.1024	0.0485
				13.5725	0.1013	0.0485
				13.5819	0.1013	0.0473
				13.5835	0.1002	0.0473
				13.6078	0.0991	0.0473
				13.6093	0.0991	0.0462
				13.6248	0.0981	0.0462
				13.6697	0.097	0.0462
				13.6854	0.0959	0.0462
				13.7022	0.0948	0.0462
				13.7202	0.0938	0.0462
				13.7207	0.0938	0.045
				13.729	0.0927	0.045
				13.774	0.0916	0.045
				13.775	0.0905	0.045
				13.7772	0.0894	0.045
				13.7809	0.0894	0.0438
				13.835	0.0884	0.0438
				13.8519	0.0873	0.0438
				13.8571	0.0862	0.0438
				13.872	0.0851	0.0438
				13.891	0.0841	0.0438
				13.9182	0.083	0.0438
				13.9391	0.0819	0.0438
				13.9917	0.0808	0.0438
				14.0245	0.0808	0.0426
				14.0289	0.0808	0.0414
				14.0967	0.0808	0.0402
				14.1382	0.0797	0.0402
				14.1501	0.0787	0.0402
				14.1779	0.0776	0.0402
				14.1869	0.0765	0.0402
				14.1881	0.0765	0.0391
				14.2086	0.0754	0.0391
				14.2096	0.0744	0.0391
				14.2214	0.0733	0.0391
				14.2443	0.0722	0.0391
				14.3035	0.0711	0.0391
				14.3083	0.0711	0.0379
				14.3304	0.07	0.0379
				14.3427	0.069	0.0379
				14.363	0.0679	0.0379
				14.3984	0.0668	0.0379
				14.4645	0.0657	0.0379
				14.5133	0.0647	0.0379
				14.5361	0.0636	0.0379
				14.5908	0.0625	0.0379
				14.5939	0.0614	0.0367
				14.6149	0.0603	0.0367
				14.6417	0.0593	0.0367
				14.6474	0.0582	0.0367
				14.6664	0.0571	0.0367
				14.6741	0.0571	0.0355
				14.7012	0.056	0.0355
				14.7245	0.056	0.0343
				14.7457	0.056	0.0331
				14.7608	0.056	0.032
				14.79	0.055	0.032
				14.8265	0.055	0.0308
				14.8401	0.055	0.0296
				14.8431	0.055	0.0284
				14.873	0.0539	0.0284
				14.9039	0.0528	0.0284
				14.9053	0.0528	0.0272
				14.9083	0.0528	0.026
				14.9221	0.0528	0.0249
				14.9229	0.0528	0.0237
				14.9801	0.0517	0.0237
				15.0152	0.0506	0.0237
				15.0423	0.0496	0.0237
				15.0927	0.0485	0.0237
				15.1238	0.0474	0.0237
				15.1394	0.0463	0.0237
				15.1412	0.0453	0.0237
				15.1701	0.0442	0.0237
				15.1837	0.0442	0.0225
				15.2278	0.0442	0.0213
				15.2658	0.0442	0.0201
				15.2842	0.0431	0.0201
				15.2885	0.0431	0.0189
				15.3216	0.0431	0.0178
				15.3642	0.042	0.0178
				15.4012	0.042	0.0166
				15.4741	0.0409	0.0166
				15.5405	0.0409	0.0154
				15.5821	0.0399	0.0154
				15.6297	0.0388	0.0154
				15.6349	0.0377	0.0154
				15.7208	0.0377	0.0142
				15.7254	0.0366	0.0142
				15.7312	0.0366	0.013
				15.7342	0.0366	0.0118
				15.8399	0.0356	0.0118
				15.8405	0.0345	0.0118
				15.8733	0.0334	0.0118
				15.8941	0.0323	0.0118
				15.8949	0.0312	0.0118
				15.896	0.0302	0.0118
				15.9447	0.0302	0.0107
				15.9511	0.0291	0.0107
				15.9788	0.028	0.0107
				15.9948	0.0269	0.0107
				16.0317	0.0259	0.0107
				16.1871	0.0248	0.0107
				16.3142	0.0237	0.0107
				16.4153	0.0237	0.0095
				16.4717	0.0226	0.0095
				16.49	0.0216	0.0095
				16.5136	0.0205	0.0095
				16.5571	0.0194	0.0095
				16.5706	0.0183	0.0095
				16.6756	0.0183	0.0083
				16.6932	0.0172	0.0083
				16.7757	0.0162	0.0083
				16.7943	0.0162	0.0071
				16.9371	0.0162	0.0059
				16.9605	0.0151	0.0059
				17.0743	0.0151	0.0047
				17.0953	0.014	0.0047
				17.5341	0.0129	0.0047
				17.6271	0.0129	0.0036
				17.8204	0.0119	0.0036
				17.8791	0.0108	0.0036
				17.9325	0.0108	0.0024
				17.9927	0.0097	0.0024
				18.0637	0.0086	0.0024
				18.1524	0.0075	0.0024
				18.1615	0.0065	0.0024
				18.7435	0.0065	0.0012
				18.8316	0.0054	0.0012
				19.0763	0.0043	0.0012
				19.2433	0.0032	0.0012
				19.4513	0.0022	0.0012
				20.8171	0.0011	0
				22.8988	0	0
