# Supplementary material for: Neoantigen quality predicts immunoediting in survivors of pancreatic cancer
Source: Nature. 2022 May 19;606(7913):389–95. doi: 10.1038/s41586-022-04735-9 (PMC9177421; doi:10.1038/s41586-022-04735-9)
Supplement: Supplementary file 8 — Source Data Fig. 4 [file 41586_2022_4735_MOESM8_ESM.xlsx]

## Sheet: Fig. 4b
Figure 4b
STS			LTS
Observed	Model		Observed	Model
1	1		1	1
1	1		1	1
1.3426	0.932363		1.88495	1.5635
2.13014	0.937968		1.62648	1.88134
1.65737	0.937968		1.26278	1.88134
0.849146	0.934165		1.30979	1.88134
1.00577	1.2059		0.911514	0.669159
0.886782	1.2059		0.782857	0.501691
0.683924	0.937968		0.0186045	0.415292
0.207523	0.937968		0.00765889	0.352771
0.103175	0.937968		0.0053262	0.352771
1	1		1	1
1	1		0.870826	1.01898
1.0937	0.841475		0.611627	0.693125
0.276889	0.859508		0.358353	0.509907
0.0943075	0.859508		0.393558	0.509907
0.906669	0.846973		0.40693	0.509907
1.18281	1.47585		0.394034	0.509907
0.996502	1.47585		0.341542	0.509907
0.784448	0.859508		0.806031	1.23808
0.141659	0.859508		0.760939	1.23808
0.0490195	0.859508		0.815364	1.23808
1	1		0.058098	1.23808
1	1		0.998374	1.07617
1.71751	2.66438		1.10031	1.0348
1.82151	2.66438		1.27695	0.908955
0.336306	2.66438		1.44672	0.934349
0.158651	2.66438		0.798558	0.927815
0.120296	2.66438		1	1
1.457	2.66438		0.93085	1.08686
1.05192	2.66438		1.59724	1.82933
0.909346	2.66438		1.5126	1.77791
1.24126	0.282817		1.68183	1.77791
0.230031	0.282817		1.81505	1.77791
0.376116	0.282817		1.72639	1.77791
0.22893	0.282817		1.40429	1.77791
1	1		0.53922	0.728455
1	1		0.579368	0.728455
1.83909	2.71462		0.524752	0.728455
1.959	2.71462		0.0796055	0.728455
2.60168	2.71462		0.641119	0.713014
2.44845	2.71462		0.728409	0.709068
2.97474	2.71462		0.764242	0.697066
0.900107	2.71462		1.23914	0.699597
0.910052	2.71462		0.549737	0.698773
0.440057	2.71462		1	1
1.14442	0.261168		1	1
0.247516	0.261168		1.51989	1.25791
0.320783	0.261168		1.11497	1.40869
0.311382	0.261168		1.7994	1.40869
1	1		1.10801	1.40869
1	1		1.20024	0.820611
1.61613	0.96602		1.25744	0.69343
1.50338	1.02555		0.0183494	0.612942
3.10447	1.02555		0.0182167	0.555973
3.96569	0.981071		0.0175351	0.555973
0.76484	1.02555		1	1
0.958427	1.02555		2.40188	1.279
0.41122	1.02555		1.9175	1.279
0.252136	1.02555		0.949982	1.279
0.157498	1.02555		0.149212	0.830674
1	1		0.0979226	1.21379
0.127025	1		0.0284015	1.14968
0.10527	1		0.186429	0.0998422
3.96462	1		1	1
0.972058	1		1	1
1.24069	1		2.37566	1.86871
1.25971	1		1.6018	2.27306
3.11491	1		1.00464	2.27306
1	1		1.44559	2.27306
1	1		0.640457	0.599411
1.00827	1.00846		0.681658	0.514154
0.904177	1.00846		0.0169124	0.458711
0.385023	1.00846		0.00855588	0.419582
0.379506	1.00846		0.00327738	0.419582
0.0449622	1.00846		1	1
1.20176	1.00846		1	1
1.09075	1.00846		7.56523	6.70191
1.16181	1.00846		4.07893	6.70191
0.88218	0.996354		5.72142	6.70191
0.82067	0.996354		0.00402338	0.300138
0.800798	0.996354		0.00747783	0.300138
0.695688	0.996354		1.62571	0.300138
1	1		0.996498	0.300138
0.0912508	1		1	1
0.0796593	1		1	1
7.61256	1		2.69113	2.36858
0.86752	1		3.40411	2.99294
0.964902	1		5.77046	2.99294
1.10078	1		1.7942	2.99294
1.85139	1		0.517561	0.434545
1	1		0.577883	0.410533
1	1		0.0253421	0.391715
1.6881	1.99062		0.0133373	0.37869
1.66463	1.99062		0.00589233	0.37869
1.56584	1.99062		1	1
1.08777	1.99062		1.73668	1.08234
1.0982	1.99062		0.729915	1.08234
1.32388	1.99062		0.188022	1.08234
1.11318	1.99062		0.552912	0.950029
0.986417	1.99062		0.0388781	1.07303
1.29865	0.573139		0.0117193	1.06387
1.53972	0.573139		1.20695	0.717003
7.08602	0.573139		1	1
0.862241	0.573139		1	1
1	1		1.40615	1.31092
1	1		1.49943	1.47593
1.57674	1.81176		1.61169	1.47593
1.4154	1.81176		1.07932	1.47593
1.33371	1.81176		1.40527	0.806761
0.918327	1.81176		1.59621	0.691573
0.614299	1.81176		0.0119173	0.616752
1.14264	1.81176		0.00878681	0.563942
0.881686	1.81176		0.00849139	0.563942
0.685855	1.81176		1	1
1.31726	0.650209		0.496667	0.900411
1.45146	0.650209		0.766428	0.851245
0.622371	0.650209		0.6984	0.989691
2.25103	0.650209		0.486983	0.615559
1	1		0.0048559	0.989691
0.466061	1		0.88419	1.18592
0.232909	1		0.886828	1.18592
1.23195	1		1.25052	0.937014
1.14412	1		3.37726	1.08762
1.09023	1		0.730281	0.887136
1.21142	1		1	1
0.945768	1		0.896426	1.09217
1	1		1.76436	1.93017
0.0616148	1		1.8039	1.93017
0.062888	1		1.96161	1.93017
2.20664	1		2.1169	1.93017
1.47086	1		2.11098	1.93017
2.00609	1		2.09907	1.93017
1.67913	1		0.491208	0.681258
0.568817	1		0.525337	0.681258
1	1		0.558935	0.681258
1.11211	1.36233		0.112009	0.681258
0.643531	1.36233		0.453952	0.681258
0.664774	1.36233		0.501423	0.681258
1.24098	1.36233		0.634155	0.681258
1.21849	1.36233		1.35819	0.681258
1.2522	0.915507		1.71454	0.681258
1.83527	0.977239		1	1
1.85011	1.07142		0.969717	1.07236
2.47371	1.07142		1.47843	1.67685
2.83427	1.07142		1.42829	1.62709
3.65547	1.07142		1.58086	1.62709
4.51464	1.07142		1.68923	1.62709
1.89807	0.842635		1.62878	1.62709
0.423478	0.662701		1.47527	1.62709
0.516712	0.662701		0.730986	0.782339
0.115983	0.662701		0.680074	0.782339
1	1		0.638447	0.782339
1	1		0.16584	0.782339
1.43732	1		0.721457	0.764906
1.81361	1		0.769336	0.76045
1.77513	1		0.867446	0.7469
0.675714	1		1.10473	0.749756
0.834214	1		0.52019	0.748829
0.974047	1		1	1
0.498208	1		1	1
0.329306	1		1.13952	0.930497
0.128691	1		1.11948	1.05051
1	1		1.13638	1.05051
1.69223	1.39673		0.541651	1.05051
5.86278	1.39673		1.24143	0.833022
6.36863	1.39673		0.998572	0.530042
0.470796	1.39673		0.022756	0.408545
0.940393	1.39673		0.00984504	0.318106
0.784732	0.904909		0.00922993	0.318106
1.09188	0.971864		1	1
1.31136	1.07402		1	1
1.56319	1.07402		1.84481	1.79152
1.61093	1.07402		2.22754	2.12862
1.64113	1.07402		1.88317	2.12862
1.74467	1.07402		1.46383	2.12862
0.805852	0.825871		1.22115	0.650235
0.446943	0.635057		1.47148	0.596645
0.541227	0.635057		0.0209475	0.557037
0.229761	0.635057		0.013385	0.529457
1	1		0.0129706	0.529457
1	1		1	1
1.47704	1		0.46303	0.80153
1.19452	1		0.636448	0.722792
1.47395	1		0.613016	0.944511
1.31427	1		0.414421	0.345345
0.744316	1		0.10011	0.944511
0.738091	1		1.23788	1.38562
0.688155	1		1.26356	1.38562
0.388465	1		1.69447	0.852106
0.25255	1		6.03442	1.15836
1	1		0.682358	0.749109
1	1		1	1
1.34044	0.955211		0.961433	1.07792
1.68328	0.955211		1.58946	1.63427
0.886146	0.955211		1.4929	1.48247
1.35792	0.955211		1.66063	1.48247
0.962834	1.14144		1.78327	1.48247
0.854827	1.14144		1.76637	1.48247
0.733796	0.955211		1.75877	1.48247
0.350762	0.955211		0.722439	0.823288
0.25255	0.955211		0.731646	0.823288
1	1		0.745447	0.823288
2.19787	1.50096		0.151666	0.823288
8.07324	1.34421		0.561252	0.773701
7.98203	1.32076		0.605514	0.761028
0.463329	1.5477		0.672402	0.722486
0.444438	1.5477		1.13338	0.730518
0.271575	0.847363		0.41605	0.728104
0.177723	0.59203		1	1
0.163806	0.73134		0.679083	1.27328
0.16391	0.727077		0.553374	1.27328
0.157713	0.724209		0.305023	1.27328
0.177775	0.718486		0.545064	1.27328
0.207327	0.711223		1.68624	0.415624
0.201575	0.392938		1.65107	0.415565
0.646687	0.594414		0.0388951	0.420619
0.711058	0.586135		1	1
0.21184	0.481371		1	1
1	1		1.97312	1.00735
1.27372	1.19757		3.78028	0.995946
3.86393	1.13669		6.58357	0.995946
3.86502	1.12759		2.01558	0.995946
0.512672	1.21572		0.960802	1.03564
0.604053	1.21572		0.510028	0.995946
1.01664	0.941306		1.12232	0.995946
0.827098	0.805143		1.59143	0.995946
0.967	0.887955		0.445652	0.995946
0.994128	0.88553		1	1
1.04947	0.883899		1	1
1.34661	0.880644		1.91025	0.59813
1.22543	0.876513		0.81635	0.59813
0.536515	0.686795		1.5681	2.48195
0.608694	0.837498		1.30187	2.53612
0.649405	0.832095		2.28242	2.53612
0.364204	0.763723		0.0270856	0.59813
1	1		1	1
1	1		1	1
1.22469	1		2.28028	0.887564
0.180433	1		6.6139	1.78592
0.0868023	1		0.428359	1.11816
0.821145	1		0.956984	2.13802
0.681969	1		0.748927	2.13802
0.656585	1		1.21649	2.13802
0.994761	1		1.22013	2.13802
0.362542	1		0.0917797	0.4771
0.144898	1		1	1
1	1		1	1
1	1		2.05473	1.8181
1.50602	0.997223		2.1509	2.20028
1.1172	1.00209		2.97084	2.20028
1.78445	1.00209		1.41945	2.20028
0.833866	0.998793		0.922691	0.616872
0.598135	1.00209		0.838131	0.526781
0.464884	1.00209		0.0346685	0.468668
0.857752	1.00209		0.0128896	0.427619
0.569069	1.00209		0.0115116	0.427619
0.459208	1.00209
1	1
1.46145	1.41494
4.03994	1.41494
3.87372	1.41494
0.697997	1.41494
1.75041	1.41494
0.949363	0.899134
1.12825	0.968806
1.26584	1.07511
1.48181	1.07511
1.51693	1.07511
1.59527	1.07511
1.63034	1.07511
0.80881	0.81689
0.473803	0.620693
0.578195	0.620693
0.198422	0.620693
1	1
0.71972	0.981146
0.499856	0.975707
0.483992	0.974894
0.818522	0.982768
1.35356	0.982768
1.32969	1.00004
1.67547	0.977807
1.27018	0.977576
1.26992	0.977292
1.26928	0.977102
1.39667	0.976721
1.35863	0.976239
2.63178	0.978138
0.812526	1.02495
0.959168	1.02425
0.234697	1.01545
1	1
1	1
1.0037	1
0.854228	1
1.10975	1
1.30264	1
0.892474	1
1.64627	1
2.31782	1
5.05566	1
5.27719	1
1	1
1	1
1.45236	0.98049
1.18443	1.01467
1.84496	1.01467
0.604762	0.990371
0.721974	1.01467
0.865208	1.01467
0.950746	1.01467
0.350116	1.01467
0.192419	1.01467
1	1
0.894509	1.20318
0.735997	1.20318
0.740015	1.20318
0.97728	1.20318
1.34334	1.20318
1.31931	0.95907
1.60363	0.995116
1.25463	1.05011
1.66985	1.05011
1.60846	1.05011
1.74419	1.05011
1.91533	1.05011
2.42849	0.91652
0.598296	0.799923
0.583981	0.799923
0.46372	0.799923
1	1
1	1
1.7255	1.37197
1.53671	1.8512
1.2437	2.14278
0.967048	2.14278
0.656863	0.947359
0.285923	0.772501
0.238923	0.772501
0.198132	0.772501
0.0981597	0.772501
0.0549168	0.772501
0.0547239	0.772501
0.186836	0.772501
2.89167	0.947359
2.61236	0.947359
3.02622	0.947359
1	1
1	1
1.77215	1.45647
1.83619	2.06047
1.45345	2.43508
1.21348	2.43508
2.2425	0.921313
0.231598	0.722572
0.204547	0.722572
0.190636	0.722572
0.145691	0.722572
0.0626326	0.722572
0.0481289	0.722572
0.309517	0.722572
3.12523	0.921313
3.4383	0.921313
4.83313	0.921313
1	1
1	1
1.81958	1.42027
1.55166	1.97023
1.47886	2.3086
0.919676	2.3086
3.89175	0.932996
0.257977	0.743896
0.252969	0.743896
0.197189	0.743896
0.0906529	0.743896
0.0496372	0.743896
0.0830203	0.743896
0.557273	0.743896
2.43533	0.932996
2.21537	0.932996
1.96119	0.932996
1	1
1	1
1.41938	0.699863
0.0224485	0.654964
0.0234369	0.654964
0.882847	1.08958
1.32119	0.863731
1.49027	0.946777
0.894348	0.946777
1.58621	0.705
0.685547	1.26734
0.805233	1.26734
0.670526	1.26734
1	1
1	1
0.918694	0.513382
0.0293571	0.442841
0.0148747	0.442841
1.39977	1.136
1.3164	0.735365
1.66592	0.855817
1.20509	0.855817
1.71413	0.505141
0.557108	1.44152
0.598003	1.44152
0.795191	1.44152
1	1
1	1
0.771291	0.661239
0.0105474	0.504356
0.010348	0.504356
1.51875	1.09834
1.84562	0.75198
3.21667	1.52075
4.20766	1.97912
1.24934	0.146197
0.62055	1.28802
0.640996	1.28802
0.632807	1.28802
1	1
1	1
1.55278	0.551462
0.0188343	0.48594
0.0143319	0.48594
0.745376	1.1272
0.946521	0.76506
1.08537	0.879125
0.749721	0.879125
0.971402	0.547042
0.634831	1.40541
0.60655	1.40541
0.869052	1.40541

## Sheet: Fig. 4c
Figure 4c
Immune fitness cost
STS	LTS
3.21131	2.60837
3.23171	1.99899
4.0405	0.957522
3.21373	1.31022
2.86898	1.13275
2.95132	3.7265
3.09732	1.52715
3.45811	0.0133232
2.51236	0.0798739
2.7621	1.78588
2.55154	1.75382
2.90418	2.23939
3.10507	1.84649
2.57606	0.8272
3.32217	3.84094
3.68622	3.53696
2.99953	3.93656
4.11226	4.12858
4.33779	4.18637
4.31578	3.75807
4.42451	3.75768
4.25767	3.94962
2.98954
2.05899
2.95061
2.03755
3.55487
3.92528
3.81162
2.7264
2.97238
3.27921
2.82819

## Sheet: Fig.  4d
Figure 4d
New neoantigens
STS	LTS
38.4874	48.6758
37.9057	44.7967
41.0957	1.92301
34.9263	14.3599
22.1821	0.27452
21.9013	47.7203
18.554	40.5077
23.3048	0
22.3183	4.74642e-15
22.5615	16.7129
22.4513	15.9701
17.2263	12.5402
23.4117	17.9704
5.86256	14.891
17.4927	0
4.72583	0
28.5906	0
0.679918	0
0.541294	0
0.583239	0
16.5939	0
13.7842	0
26.9086
18.0635
19.92
17.2008
14.8985
3.29129
19.0455
1.48125
9.01206
12.5212
7.10535

## Sheet: Fig. 4e
Figure 4e
Immune fitness cost; new neoantigens
STS	LTS
3.01347	3.28577
4.05966	2.43002
4.29831	0.455971
2.90274	2.67361
2.69274	1.41716
3.14403	3.86964
3.85219	0.682404
7.30911	0
2.35593	0
2.35844	2.44409
2.34588	1.84638
5.55097	2.2902
5.71735	2.03142
2.34588	0.99688
4.99245	4.40903
6.77323	4.40903
4.58814	4.40903
0	4.76724
4.78488	4.40903
4.78488	0
5.41366	0
4.83089	0
4.48466
4.48466
4.48466
4.48466
5.54185
5.88033
5.59319
4.51163
3.159
4.06999
5.49873

## Sheet: Fig. 4f
Figure 4f
		TCR Sequence Dissimilarity Index	Immune Fitness Cost
LTS	Recurrent	2.29916	1.13275
LTS	Recurrent	2.93731	3.7265
LTS	Recurrent	2.82077	2.60837
LTS	Recurrent	2.34687	1.99899
LTS	Recurrent	1.78152	0.957522
LTS	Recurrent	2.0193	1.31022
LTS	Recurrent	3.21516	1.52715
LTS	Primary	2.76107	0.8272
LTS	Primary	2.31586	1.78588
LTS	Primary	3.38225	3.75768
LTS	Primary	1.89047	0.316089
LTS	Primary	2.1617	0.492624
LTS	Primary	2.47249	2.22143
LTS	Primary	2.34521	1.35046
STS	Recurrent	3.79296	4.33779
STS	Recurrent	2.58188	4.31578
STS	Recurrent	2.91917	3.09732
STS	Recurrent	2.34928	2.95132
STS	Recurrent	3.4819	2.95061
STS	Recurrent	3.26057	2.98954
STS	Recurrent	3.20958	3.21131
STS	Recurrent	4.79769	4.0405
STS	Primary	3.00573	4.10811
