# Supplementary material for: Neoantigen quality predicts immunoediting in survivors of pancreatic cancer
Source: Nature. 2022 May 19;606(7913):389–95. doi: 10.1038/s41586-022-04735-9 (PMC9177421; doi:10.1038/s41586-022-04735-9)
Supplement: Supplementary file 9 — Source Data Extended Data Fig. 1 [file 41586_2022_4735_MOESM9_ESM.xlsx]

## Sheet: Ex Data Fig. 1a
Extended Data Fig. 1a
TCR dissimilarity index
STS	LTS
3.79296	2.29916
2.58188	2.93731
2.91917	2.82077
2.34928	2.34687
3.4819	1.78152
3.26057	2.0193
3.20958	3.21516
4.79769	2.76107
3.00573	2.31586
	3.38225
	1.89047
	2.1617
	2.47249
	2.34521

## Sheet: Ex Data Fig. 1b
Extended Data Fig. 1b
P value difference between STS and LTS
Clones (No.)	Mean	SEM
100	0.197831	0.190758
200	0.107708	0.0852298
300	0.0566258	0.0660791
400	0.0187664	0.0228746
500	0.0118323	0.00639312
600	0.0095944	0.0065636
700	0.0138617	0.0170905
800	0.0088984	0.012303
900	0.00519166	0.00294646
1000	0.00426083	0.00377491
1100	0.00513666	0.00285772
1200	0.00570938	0.00400308
1300	0.00790082	0.00835474
1400	0.00548825	0.0048719
1500	0.0044833	0.00377479
2000	0.00330148	0.00216592
5000	0.00825087	0.00279085

## Sheet: Ex Data Fig. 1c
Extended Data Fig. 1c
TCR dissimilarity index	Immune Fitness Cost
7.68485	1.13275
7.46615	3.7265
6.17405	2.60837
5.46132	1.99899
5.441	0.957522
5.11703	1.31022
5.18481	1.52715
7.58321	0.8272
6.29303	1.78588
6.51946	3.75768
9.02636	4.33779
6.11658	4.31578
6.38728	3.09732
4.85014	2.95132
5.08994	2.95061
6.11437	2.98954
6.01885	3.21131
7.11661	4.0405
6.76393	0.316089
5.33511	0.492624
6.66528	2.22143
6.05063	1.35046
5.7366	4.10811
