# Supplementary material for: Neoantigen quality predicts immunoediting in survivors of pancreatic cancer
Source: Nature. 2022 May 19;606(7913):389–95. doi: 10.1038/s41586-022-04735-9 (PMC9177421; doi:10.1038/s41586-022-04735-9)
Supplement: Supplementary file 10 — Source Data Extended Data Fig. 2 [file 41586_2022_4735_MOESM10_ESM.xlsx]

## Sheet: Ex Data Fig. 2a
Extended Data Fig. 2a
Sequencing depth
Primary			Recurrent
STS	LTS		STS	LTS
263.618	141.831		120.452	155.548
212.816	144.576		217.867	137.292
178.432	200.638		168.75	206.632
185.822	115.19		206.427	173.944
134.598	141.178		219.43	163.514
187.682	113.861		162.474	162.405
	89.0206		63.2871	128.368
	184.021		103.339	280.848
	203.94		211.971	130.508
			208.008	199.102
			180.541	154.7
			249.146	172.639
			183.818	197.752
			292.503	172.105
			262.797	247.658
			375.417	183.728
			253.252	225.929
			281.981	460.66
			91.0437	265.769
			209.367	167.523
			228.807	264.391
			155.729	323.814
			217.76
			229.584
			169.484
			217.391
			229.634
			279.668
			210.897
			359.358
			342.437
			218.707
			207.038

## Sheet: Ex Data Fig. 2b
Extended Data Fig. 2b
Synonymous mutations
Primary		Recurrent
STS	LTS	STS	LTS
531	17	531	17
44	14	531	14
215	73	531	73
58	11	531	73
53	25	44	11
84	26	44	25
	19	44	26
	48	215	19
	1893	215	19
		215	48
		215	48
		215	48
		215	48
		215	48
		215	1893
		215	1893
		215	1893
		58	1893
		58	1893
		58	1893
		58	1893
		58	1893
		53
		53
		53
		53
		84
		84
		84
		84
		84
		84
		84

## Sheet: Ex Data Fig. 2d
Extended Data Fig. 2d
MSKCC 2021 (current) cohort
	Primary			Recurrent
	STS	LTS		STS	LTS
>= 3 driver mutations	3	1		19	2
< 3 driver mutations	3	8		14	20
MSKCC 2017 cohort
	STS	LTS
>= 3 driver mutations	12	5
< 3 driver mutations	20	21

## Sheet: Ex Data Fig. 2e
Extended Data Fig. 2e
				TMB (No.)
No. driver mutations	TMB		No. driver mutations:	>= 3	< 3
1	47			31	31
0	31			26	1
2	31			55	5
1	10			61	47
1	26			182	10
2	55			131	10
1	10			193	14
0	1			163	1
2	37			80	38
1	14			77	37
2	79			79	79
2	59			68	59
0	24			45	24
0	5			58	26
0	1			73	23
2	61			89	86
3	11093			59	55
2	182			58	121
2	131			53	80
2	193			32	117
2	163			72	77
2	26			58	28
4	40			58	52
3	20			51	47
4	56			56	47
2	23			51	54
3	80			82	24
3	77			43	35
3	79			60	48
2	86			77	63
2	55			42	418
2	121			20	52
2	80			55	68
2	117			70	79
3	68			56
2	77			40
2	28
2	52
2	47
2	47
2	54
2	24
3	45
2	35
3	58
3	73
3	89
3	59
1	38
3	58
2	48
2	63
3	53
2	32
2	72
2	58
2	58
2	51
2	56
2	51
3	55
2	418
4	70
2	52
2	68
2	79
3	82
3	43
3	60
3	77
1	49
1	55
2	51
1	42
1	50
1	13
2	63
1	60
2	62
3	37
3	60
3	37
1	13
1	19
3	43
1	20
3	40
3	40
3	34
3	42
3	46
3	56
2	45
2	40
2	44
2	29
2	46
2	30
2	43
2	42
2	31
2	37
2	32
2	47
2	36
2	40
2	40
2	42
2	40
2	61
2	45
2	41
2	35
1	47
1	52
1	41
1	32
1	51
1	59
1	103
1	45
1	50
1	42
1	34
1	52
2	42
