# Supplementary material for: Neoantigen quality predicts immunoediting in survivors of pancreatic cancer
Source: Nature. 2022 May 19;606(7913):389–95. doi: 10.1038/s41586-022-04735-9 (PMC9177421; doi:10.1038/s41586-022-04735-9)
Supplement: Supplementary file 11 — Source Data Extended Data Fig. 4 [file 41586_2022_4735_MOESM11_ESM.xlsx]

## Sheet: Ex Data Fig. 4c
Extended Data Fig. 4c
Peptide concentration (μg/mL)	TCR 1	TCR 2	TCR 3
100	96.9	95.8	99.05
1	97.7	96.5	98.75
0.1	93.8	94.4	97.6
0.01	79.1	87.3	98.55
0.001	60.5	58.7	95.75
0.0001	39.2	24.6	86.1
1e-05	17.7	21.8	47.15
1e-06	1.44	29	7.45
1e-07	4.39	0.96	2.8
1e-08	10.4	6.32	1.6
1e-09	26.7	1.62	1.95
1e-10	23.3	2.1
1e-11	18.3

## Sheet: Ex Data Fig. 4d
Extended Data Fig. 4d
Peptide concentration (μg/mL)	TCR 4	TCR 5	TCR 6
1000	78.2
100	76.7	88.6	78.1
10	75.9	88.8	75.7
1	71.6	87.6	73.8
0.1	49.2	87.1	64
0.01	14.6	79.2	50.3
0.001	0.9	71.3	19.2
0.0001	0.3	60.4	2.8
1e-05	0.2	38.2	1
1e-06	0.1	11.1	0.9
1e-07	0.1	3.8	0.9
1e-08	0.2	2.4	0.6
1e-09		6	0.8

## Sheet: Ex Data Fig. 4e
Extended Data Fig. 4e
Peptide concentration (μg/mL)	TCR 7
1000	96.4
100	95.7
10	92
1	79.9
0.1	38.2
0.01	12.1
0.001	11.3
0.0001	12.6
1e-05	10.4
1e-06	9.8
1e-07	11.2
1e-08	10.9
