# Supplementary material for: Neoantigen quality predicts immunoediting in survivors of pancreatic cancer
Source: Nature. 2022 May 19;606(7913):389–95. doi: 10.1038/s41586-022-04735-9 (PMC9177421; doi:10.1038/s41586-022-04735-9)
Supplement: Supplementary file 12 — Source Data Extended Data Fig. 5 [file 41586_2022_4735_MOESM12_ESM.xlsx]

## Sheet: Reactivity Curves
CMV															gp100															Neopeptide
TCR 1					TCR 2					TCR 3					TCR 4					TCR 5					TCR 6					TCR 7
peptide	0.01	1	100		peptide	0.01	1	100		peptide	0.01	1	100		peptide	0.01	1	100		peptide	0.01	1	100		peptide	0.01	1	100		peptide	0.01	1	100
N1A	0.95	1	1.00206		N1A	0.958	1	1.00835		N1D	0.036	0.22359	0.924471		I1A	0.0077	0.007	0.0081		I1A	0.912	0.91	0.887		I1A	0.00512164	0.00364299	0.00729927		G1A	0.228	0.898	0.978
N1C	0.98	0.998996	0.98968		N1C	0.929	0.998997	0.993737		N1I	0.268	0.591795	0.660624		I1C	0.0176	0.0086	0.0053		I1C	0.895	0.94	0.899		I1C	0.00640205	0.00364299	0.0116788		G1C	0.136	0.552	0.956
N1D	0.182	0.401606	0.755418		N1D	0.111	0.646941	0.824635		N1P	0.283	0.474872	0.889225		I1D	0.0095	0.0168	0.0021		I1D	0.102	0.704	0.8		I1D	0.00512164	0.00364299	0.0262774		G1D	0.127	0.116	0.48
N1E	0.568	0.63253	0.871001		N1E	0.628	0.902708	0.91858		N1Q	0.546	0.837949	0.942492		I1E	0.0092	0.0134	0.0052		I1E	0.645	0.763	0.713		I1E	0.00640205	0.00546448	0.00729927		G1E	0.133	0.88	0.982
N1F	0.918	0.99498	0.995872		N1F	0.848	0.952859	0.894572		N1T	0.1	0.45641	0.544814		I1F	0.0048	0.0077	0.0034		I1F	0.939	0.916	0.871		I1F	0.00640205	0.0400729	0.144526		G1F	0.309	0.973	0.99
N1G	0.918	0.996988	1.00619		N1G	0.95	0.993982	0.998956		N1V	0.897	0.978462	0.97281		I1G	0.0091	0.0056	0.0083		I1G	0.923	0.923	0.898		I1G	0.00384123	0.00546448	0.00729927		G1G	0.157	0.858	0.957
N1H	0.891	1	0.991744		N1H	0.933	0.996991	1.00209		N1N	0.977	1	1		I1H	0.0127	0.0075	0.012		I1H	0.888	0.839	0.877		I1H	0.0102433	0.123862	0.224818		G1H	0.179	0.98	0.985
N1I	0.946	0.998996	0.996904		N1I	0.927	0.992979	0.961378		N1A	N/A	N/A	0.00704935		I1I	0.516	0.772	0.823		I1I	0.923	0.936	0.914		I1I	0.651729	0.872495	1		G1I	0.448	0.982	0.992
N1K	0.919	0.998996	0.991744		N1K	0.921	0.998997	1.00731		N1C	N/A	N/A	0.333333		I1K	0.0067	0.004	0.0048		I1K	0.946	0.952	0.931		I1K	0.00384123	0.00364299	0.0116788		G1K	0.138	0.929	0.983
N1L	0.929	1	0.991744		N1L	0.93	0.986961	0.977035		N1E	N/A	N/A	0.0473313		I1L	0.003	0.0185	0.0703		I1L	0.945	0.939	0.91		I1L	1	1.35701	1.2438		G1L	0.538	0.983	0.995
N1M	0.975	1.00201	0.977296		N1M	0.976	0.998997	1.00418		N1F	N/A	N/A	0.0060423		I1M	0.0059	0.0037	0.014		I1M	0.973	0.922	0.905		I1M	0.43662	0.484517	0.491971		G1M	0.185	0.921	0.098
N1P	0.507	0.726908	0.890609		N1P	0.674	0.929789	0.930063		N1G	N/A	N/A	0.0110775		I1N	0.0074	0.0068	0.0036		I1N	0.897	0.833	0.852		I1N	0.00512164	0.00546448	0.00875912		G1N	0.144	0.76	0.947
N1Q	0.972	0.998996	0.920537		N1R	0.939	0.998997	1.01357		N1H	N/A	N/A	0.00906344		I1P	0.0041	0.0066	0.0034		I1P	0.156	0.588	0.831		I1P	0.00384123	0.00728597	0.00875912		G1P	0.119	0.116	0.526
N1R	0.89	0.998996	0.997936		N1S	0.97	0.997994	1.00522		N1K	N/A	N/A	0.0292044		I1Q	0.0082	0.0079	0.0021		I1Q	0.906	0.926	0.887		I1Q	0.00640205	0.00182149	0.00875912		G1Q	0.533	0.979	0.992
N1S	0.979	0.997992	0.977296		N1T	0.958	0.996991	1		N1L	N/A	N/A	0.0946626		I1R	0.0073	0.0073	0.0094		I1R	0.923	0.923	0.89		I1R	0.00512164	0.00364299	0.00875912		G1R	0.583	0.99	0.994
N1T	0.976	0.998996	0.962848		N1V	0.963	0.997994	0.993737		N1M	N/A	N/A	0.0674723		I1S	0.0075	0.0051	0.0131		I1S	0.892	0.915	0.92		I1S	0.00512164	0.00546448	0.00729927		G1S	0.226	0.887	0.96
N1V	0.965	0.998996	0.968008		N1W	0.977	0.997994	1.00522		N1R	N/A	N/A	0.0453172		I1T	0.0119	0.0461	0.0114		I1T	0.893	0.919	0.914		I1T	0.00512164	0.00728597	0.00875912		G1T	0.195	0.714	0.927
N1W	0.969	0.996988	0.960784		N1Y	0.859	0.970913	0.929019		N1S	N/A	N/A	0.117825		I1V	0.0431	0.244	0.416		I1V	0.948	0.904	0.9		I1V	0.00768246	0.0145719	0.0788321		G1V	0.322	0.939	0.984
N1Y	0.921	0.995984	0.964912		N1Q	0.974	0.998997	0.970793		N1W	N/A	N/A	0.0100705		I1W	0.0139	0.0075	0.0166		I1W	0.945	0.905	0.886		I1W	0.00512164	0.00910747	0.0583942		G1W	0.548	0.982	0.987
N1N	0.895	1	1		N1N	0.95	1	1		N1Y	N/A	N/A	0.0060423		I1Y	0.0078	0.007	0.0065		I1Y	0.969	0.931	0.91		I1Y	0.00640205	0.00728597	0.00729927		G1Y	0.245	0.95	0.981
L2A	0.373	0.339357	0.69453		L2A	0.388	0.719157	0.796451		L2A	0.13	0.309744	0.928499		M2A	0.0134	0.0393	0.128		M2A	0.888	0.786	0.528		M2A	0.115237	0.173042	0.294891		R2A	0.126	0.115	0.174
L2C	0.323	0.651606	0.791538		L2C	0.66	0.894684	0.906054		L2C	0.305	0.474872	0.945619		M2C	0.0419	0.127	0.265		M2C	0.878	0.801	0.872		M2C	0.166453	0.225865	0.337226		R2C	0.127	0.115	0.98
L2D	0.02	0.89759	0.575851		L2D	0.012	0.174524	0.526096		L2D	0.014	0.0820513	0.676737		M2D	0.0046	0.0075	0.0041		M2D	0.069	0.327	0.545		M2D	0.00384123	0.00546448	0.0379562		R2D	0.115	0.097	0.19
L2E	0.026	0.909639	0.683179		L2E	0.025	0.402207	0.435282		L2E	0.011	0.185641	0.850957		M2E	0.0064	0.0045	0.0048		M2E	0.641	0.621	0.813		M2E	0.00640205	0.00910747	0.0540146		R2E	0.117	0.171	0.184
L2F	0.033	0.891566	0.657379		L2F	0.062	0.472417	0.618998		L2F	0.045	0.151795	0.94864		M2F	0.0043	0.0885	0.23		M2F	0.291	0.689	0.833		M2F	0.00896287	0.116576	0.218978		R2F	0.11	0.117	0.082
L2G	0.163	0.405622	0.728586		L2G	0.064	0.548646	0.683716		L2G	0.015	0.10359	0.695871		M2G	0.0061	0.0064	0.0113		M2G	0.766	0.699	0.801		M2G	0.00768246	0.0437158	0.148905		R2G	0.118	0.109	0.149
L2H	0.026	0.777108	0.519092		L2H	0.053	0.354062	0.431106		L2H	0.014	0.0328205	0.725076		M2H	0.0106	0.0073	0.0082		M2H	0.771	0.499	0.805		M2H	0.00768246	0.0127505	0.116788		R2H	0.131	0.567	0.975
L2I	0.815	0.901606	0.896801		L2K	0.043	0.408225	0.586639		L2I	0.812	0.854359	0.982961		M2I	0.0747	0.252	0.493		M2I	0.801	0.762	0.805		M2I	0.221511	0.234973	0.328467		R2I	0.128	0.909	0.993
L2K	0.065	0.150602	0.98452		L2M	0.962	0.998997	0.981211		L2K	0.018	0.14359	0.867069		M2K	0.0105	0.007	0.073		M2K	0.853	0.505	0.776		M2K	0.00256082	0.00910747	0.132847		R2K	0.126	0.135	0.176
L2M	0.977	0.997992	0.964912		L2N	0.094	0.551655	0.695198		L2M	0.96	0.997949	0.993958		M2L	0.644	0.777	0.776		M2L	0.974	0.963	0.974		M2L	0.241997	0.302368	0.464234		R2L	0.124	0.122	0.238
L2N	0.434	0.748996	0.681115		L2P	0.052	0.334002	0.580376		L2N	0.018	0.0810256	0.651561		M2M	0.516	0.772	0.823		M2M	0.923	0.936	0.914		M2M	0.651729	0.872495	1		R2M	0.177	0.28	0.781
L2P	0.095	0.746988	0.514964		L2Q	0.63	0.905717	0.881002		L2P	0.192	0.181538	0.934542		M2N	0.0114	0.0056	0.0092		M2N	0.909	0.58	0.727		M2N	0.00384123	0.00546448	0.0131387		R2N	0.162	0.2	0.459
L2Q	0.815	0.89759	0.896801		L2S	0.18	0.655968	0.792276		L2Q	0.573	0.642051	0.959718		M2P	0.0072	0.005	0.0065		M2P	0.926	0.586	0.796		M2P	0.00384123	0.00728597	0.0145985		R2P	0.152	0.138	0.094
L2S	0.267	0.303213	0.733746		L2T	0.346	0.768305	0.818372		L2R	0.011	0.0235897	0.566969		M2Q	0.0043	0.0087	0.0836		M2Q	0.925	0.861	0.899		M2Q	0.199744	0.213115	0.357664		R2Q	0.113	0.385	0.755
L2T	0.478	0.495984	0.72033		L2V	0.693	0.925777	0.943633		L2S	0.085	0.232821	0.947633		M2R	0.0063	0.0078	0.129		M2R	0.73	0.336	0.758		M2R	0.00256082	0.0145719	0.235036		R2R	0.157	0.858	0.957
L2V	0.603	0.697791	0.840041		L2W	0.026	0.224674	0.490605		L2T	0.382	0.421538	0.962739		M2S	0.01	0.0125	0.101		M2S	0.804	0.842	0.888		M2S	0.107554	0.1949	0.230657		R2S	0.13	0.136	0.322
L2W	0.025	0.27008	0.546956		L2Y	0.112	0.78335	0.893528		L2V	0.633	0.614359	0.973817		M2T	0.0834	0.212	0.435		M2T	0.944	0.882	0.948		M2T	0.211268	0.311475	0.386861		R2T	0.171	0.154	0.255
L2Y	0.064	0.0893574	0.44582		L2I	0.908	0.987964	0.963839		L2W	0.018	0.0687179	0.761329		M2V	0.004	0.0174	0.11		M2V	0.795	0.802	0.879		M2V	0.0883483	0.255009	0.255474		R2V	0.124	0.122	0.074
L2L	0.895	1	1		L2L	0.95	1	1		L2Y	0.017	0.0492308	0.642497		M2W	0.0057	0.0068	0.0106		M2W	0.068	0.277	0.711		M2W	0.00512164	0.00546448	0.0131387		R2W	0.08	0.158	0.141
L2R	N/A	N/A	0.30031		L2R	N/A	N/A	0.346555		L2L	0.977	1	1		M2Y	0.0084	0.0099	0.131		M2Y	0.074	0.416	0.751		M2Y	0.00896287	0.00546448	0.0364964		R2Y	0.13	0.089	0.103
V3A	0.836	0.942771	0.790506		V3C	0.577	0.918756	0.89666		V3A	0.119	0.467692	0.778488		D3A	0.0172	0.0073	0.0156		D3A	0.049	0.045	0.271		D3A	0.00512164	0.00546448	0.00875912		L3A	0.125	0.358	0.81
V3C	0.467	0.865462	0.731682		V3D	0.622	0.938816	0.906054		V3C	0.851	0.958974	0.980866		D3C	0.0128	0.007	0.0453		D3C	0.177	0.286	0.682		D3C	0.00640205	0.0163934	0.150365		L3C	0.15	0.535	0.916
V3I	0.973	0.998996	0.962848		V3E	0.504	0.796389	0.803758		V3E	0.183	0.384615	0.936556		D3D	0.516	0.772	0.823		D3D	0.923	0.936	0.914		D3D	0.651729	0.872495	1		L3D	0.162	0.726	0.962
V3L	0.949	0.998996	0.942208		V3G	0.214	0.567703	0.602296		V3I	0.978	1.00923	0.997986		D3E	0.0096	0.0118	0.0176		D3E	0.044	0.047	0.136		D3E	0.00640205	0.00728597	0.0116788		L3E	0.131	0.376	0.781
V3M	0.591	0.910643	0.749226		V3H	0.032	0.218656	0.924843		V3K	0.329	0.469744	0.91138		D3F	0.0182	0.0061	0.0111		D3F	0.052	0.057	0.207		D3F	0.00384123	0.00546448	0.00729927		L3F	0.142	0.119	0.127
V3N	0.169	0.821285	0.526316		V3I	0.932	0.988967	0.914405		V3L	0.99	0.989744	0.998993		D3G	0.0066	0.0045	0.0102		D3G	0.063	0.044	0.351		D3G	0.00512164	0.00728597	0.0116788		L3G	0.141	0.373	0.748
V3P	0.066	0.839357	0.513932		V3L	0.773	0.946841	0.860125		V3M	0.976	1.00821	0.997986		D3H	0.0078	0.0042	0.0076		D3H	0.07	0.187	0.583		D3H	0.00512164	0.00910747	0.0175182		L3H	0.14	0.204	0.606
V3Q	0.058	0.406627	0.50774		V3N	0.45	0.861585	0.770355		V3P	0.29	0.593846	0.830816		D3I	0.0201	0.0064	0.0069		D3I	0.208	0.513	0.602		D3I	0.00512164	0.00728597	0.0583942		L3I	0.154	0.15	0.337
V3R	0.19	0.205823	0.615067		V3P	0.097	0.388164	0.465553		V3Q	0.958	1.00615	0.998993		D3K	0.0078	0.0052	0.0081		D3K	0.086	0.349	0.603		D3K	0.00384123	0.00728597	0.0160584		L3K	0.133	0.203	0.542
V3S	0.183	0.418675	0.541796		V3Q	0.106	0.543631	0.537578		V3R	0.136	0.331282	0.613293		D3L	0.0101	0.009	0.0283		D3L	0.193	0.419	0.795		D3L	0.00640205	0.010929	0.0540146		L3L	0.157	0.858	0.957
V3T	0.321	0.583333	0.686275		V3R	0.338	0.622869	0.740084		V3T	0.704	0.873846	0.964753		D3M	0.0045	0.0078	0.0245		D3M	0.096	0.316	0.748		D3M	0.00640205	0.0127505	0.0321168		L3M	0.159	0.807	0.962
V3V	0.895	1	1		V3S	0.95	0.997994	0.98643		V3W	0.045	0.152821	0.745217		D3N	0.0091	0.0352	0.37		D3N	0.535	0.727	0.851		D3N	0.00896287	0.0546448	0.216058		L3N	0.112	0.128	0.66
V3D	N/A	N/A	0.00392157		V3T	0.854	0.98997	0.967641		V3V	0.977	1	1		D3P	0.0133	0.0103	0.0189		D3P	0.426	0.699	0.791		D3P	0.00640205	0.00728597	0.049635		L3P	0.1	0.086	0.107
V3E	N/A	N/A	0.254902		V3A	0.814	0.961886	0.88178		V3D	N/A	N/A	0.00503525		D3Q	0.0114	0.0223	0.0156		D3Q	0.056	0.056	0.018		D3Q	0.00512164	0.00364299	0.00583942		L3Q	0.132	0.301	0.743
V3F	N/A	N/A	0.00588235		V3V	0.95	1	1		V3F	N/A	N/A	0.0120846		D3R	0.0146	0.0093	0.0091		D3R	0.091	0.391	0.645		D3R	0.00640205	0.00546448	0.00875912		L3R	0.112	0.101	0.139
V3G	N/A	N/A	0.349845		V3F	N/A	N/A	0.00386221		V3G	N/A	N/A	0.0151057		D3S	0.0133	0.0124	0.01		D3S	0.045	0.038	0.057		D3S	0.00512164	0.00546448	0.0145985		L3S	0.116	0.166	0.569
V3H	N/A	N/A	0.392157		V3K	N/A	N/A	0.299582		V3H	N/A	N/A	0.0120846		D3T	0.0151	0.007	0.0072		D3T	0.055	0.054	0.038		D3T	0.00384123	0.00364299	0.010219		L3T	0.153	0.114	0.111
V3K	N/A	N/A	0.209494		V3M	N/A	N/A	0.25261		V3N	N/A	N/A	0.0463243		D3V	0.0132	0.0045	0.0111		D3V	0.053	0.063	0.107		D3V	0.00512164	0.00364299	0.0116788		L3V	0.129	0.122	0.262
V3W	N/A	N/A	0.365325		V3W	N/A	N/A	0.0655532		V3S	N/A	N/A	0.35851		D3W	0.0076	0.0057	0.0065		D3W	0.893	0.848	0.874		D3W	0.00640205	0.00728597	0.00729927		L3W	0.136	0.119	0.11
V3Y	N/A	N/A	0.00918473		V3Y	N/A	N/A	0.0765136		V3Y	N/A	N/A	0.00906344		D3Y	0.0099	0.0096	0.0048		D3Y	0.23	0.503	0.754		D3Y	0.00512164	0.0145719	0.0832117		L3Y	0.132	0.12	0.285
P4A	0.402	0.858434	0.941176		P4A	0.151	0.574724	0.846555		P4A	0.672	0.870769	0.931521		Q4A	0.0087	0.0058	0.0116		Q4A	0.893	0.814	0.851		Q4A	0.00768246	0.0382514	0.128467		K4A	0.139	0.141	0.112
P4C	0.682	0.71988	0.755418		P4D	0.466	0.957874	0.907098		P4C	0.562	0.726154	0.990937		Q4C	0.0073	0.004	0.0038		Q4C	0.091	0.138	0.514		Q4C	0.267606	0.129326	0.0744526		K4C	0.143	0.16	0.118
P4D	0.674	0.956827	0.887513		P4W	0.025	0.0470411	0.685804		P4D	0.445	0.629744	0.944612		Q4D	0.0064	0.0054	0.0064		Q4D	0.069	0.06	0.125		Q4D	0.0128041	0.00728597	0.00729927		K4D	0.164	0.11	0.092
P4E	0.067	0.400602	0.4871		P4G	0.966	0.998997	0.940195		P4E	0.017	0.0738462	0.78147		Q4E	0.0104	0.0169	0.0072		Q4E	0.066	0.175	0.32		Q4E	0.00512164	0.00364299	0.0131387		K4E	0.123	0.091	0.101
P4F	0.346	0.811245	0.834881		P4P	0.95	1	1		P4G	0.973	0.989744	0.980831		Q4F	0.0075	0.0096	0.0091		Q4F	0.053	0.049	0.017		Q4F	0.00640205	0.00728597	0.0583942		K4F	0.139	0.103	0.09
P4G	0.954	1.001	0.899897		P4C	N/A	N/A	0.00824635		P4H	0.018	0.132308	0.449144		Q4G	0.0103	0.0102	0.0459		Q4G	0.03	0.019	0.043		Q4G	0.00512164	0.00364299	0.0175182		K4G	0.09	0.107	0.123
P4H	0.609	0.978916	0.947368		P4E	N/A	N/A	0.00730689		P4I	0.016	0.154872	0.770393		Q4H	0.0146	0.0063	0.0179		Q4H	0.065	0.043	0.008		Q4H	0.307298	0.275046	0.583942		K4H	0.133	0.115	0.258
P4I	0.012	0.138554	0.586171		P4F	N/A	N/A	0.00240084		P4K	0.02	0.177436	0.58006		Q4I	0.0043	0.0103	0.0046		Q4I	0.047	0.015	0.02		Q4I	0.00640205	0.00364299	0.0175182		K4I	0.124	0.125	0.106
P4K	0.046	0.406627	0.513932		P4H	N/A	N/A	0.0208768		P4M	0.577	0.735385	0.927492		Q4K	0.0125	0.0044	0.0113		Q4K	0.106	0.273	0.561		Q4K	0.00640205	0.00728597	0.0218978		K4K	0.157	0.858	0.957
P4L	0.03	0.456827	0.567595		P4I	N/A	N/A	0.00678497		P4R	0.017	0.0307692	0.680765		Q4L	0.0138	0.0077	0.0062		Q4L	0.054	0.06	0.166		Q4L	0.385403	0.313297	0.557664		K4L	0.142	0.082	0.1
P4M	0.39	0.802209	0.852425		P4K	N/A	N/A	0.0243215		P4S	0.759	0.900513	0.940584		Q4M	0.0102	0.0047	0.005		Q4M	0.806	0.677	0.665		Q4M	1.11396	1.41348	1.28029		K4M	0.128	0.112	0.114
P4N	0.462	0.86747	0.918473		P4L	N/A	N/A	0.00730689		P4Y	0.018	0.0974359	0.492447		Q4N	0.0064	0.0073	0.0072		Q4N	0.062	0.121	0.284		Q4N	0.00640205	0.00728597	0.0131387		K4N	0.143	0.117	0.107
P4Q	0.501	0.859438	0.97936		P4M	N/A	N/A	0.00532359		P4P	0.977	1	1		Q4P	0.0077	0.0072	0.0039		Q4P	0.066	0.085	0.17		Q4P	0.00640205	0.010929	0.0218978		K4P	0.12	0.143	0.104
P4S	0.634	0.945783	0.915377		P4N	N/A	N/A	0.00417537		P4F	N/A	N/A	0.00906344		Q4Q	0.516	0.772	0.823		Q4Q	0.923	0.936	0.914		Q4Q	0.651729	0.872495	1		K4Q	0.162	0.139	0.126
P4T	0.496	0.905622	0.991744		P4Q	N/A	N/A	0.0243215		P4L	N/A	N/A	0.0513595		Q4R	0.0047	0.0014	0.0043		Q4R	0.099	0.064	0.192		Q4R	0.00384123	0.00364299	0.00875912		K4R	0.129	0.117	0.426
P4V	0.061	0.298193	0.695562		P4R	N/A	N/A	0.108559		P4N	N/A	N/A	0.2286		Q4S	0.0037	0.007	0.0012		Q4S	0.046	0.032	0.14		Q4S	0.00640205	0.00910747	0.0262774		K4S	0.143	0.111	0.098
P4W	0.637	0.917671	0.991744		P4S	N/A	N/A	0.0843424		P4Q	N/A	N/A	0.0422961		Q4T	0.0039	0.0086	0.0074		Q4T	0.038	0.1	0.382		Q4T	0.00640205	0.00546448	0.0116788		K4T	0.119	0.108	0.077
P4Y	0.371	0.84739	0.975232		P4T	N/A	N/A	0.0529228		P4T	N/A	N/A	0.0886203		Q4V	0.0104	0.0108	0.0112		Q4V	0.421	0.734	0.467		Q4V	0.0115237	0.0819672	0.271533		K4V	0.101	0.097	0.093
P4P	0.895	1	1		P4V	N/A	N/A	0.0234864		P4V	N/A	N/A	0.060423		Q4W	0.0119	0.0089	0.0104		Q4W	0.057	0.059	0.117		Q4W	0.833547	0.774135	1.15912		K4W	0.113	0.087	0.064
P4R	N/A	N/A	0.378741		P4Y	N/A	N/A	0.00480167		P4W	N/A	N/A	0.326284		Q4Y	0.0129	0.0082	0.0193		Q4Y	0.063	0.062	0.024		Q4Y	0.00640205	0.00364299	0.020438		K4Y	0.111	0.096	0.079
M5G	0.019	0.0421687	0.817337		M5H	0.027	0.00792377	0.966597		M5C	0.254	0.408205	0.915408		V5A	0.0099	0.0074	0.013		V5A	0.75	0.861	0.866		V5A	0.0832266	0.233151	0.490511		A5A	0.157	0.858	0.957
M5L	0.167	0.379518	0.505676		M5K	0.019	0.010331	0.954071		M5N	0.017	0.0358974	0.452165		V5C	0.0128	0.0119	0.0547		V5C	0.834	0.847	0.867		V5C	0.028169	0.145719	0.312409		A5C	0.103	0.108	0.089
M5M	0.895	1	1		M5L	0.522	0.869609	0.795407		M5M	0.977	1	1		V5D	0.0052	0.0081	0.0043		V5D	0.064	0.051	0.013		V5D	0.00512164	0.00364299	0.0817518		A5D	0.146	0.119	0.111
M5A	N/A	N/A	0.0862745		M5N	0.024	0.0267803	0.588727		M5A	N/A	N/A	0.0352467		V5E	0.0092	0.007	0.0043		V5E	0.086	0.207	0.429		V5E	0.0179257	0.120219	0.287591		A5E	0.134	0.095	0.066
M5C	N/A	N/A	0.0534572		M5P	0.019	0.0135406	0.453027		M5D	N/A	N/A	0.0503525		V5F	0.011	0.0515	0.192		V5F	0.066	0.069	0.306		V5F	0.00512164	0.00546448	0.0145985		A5F	0.118	0.1	0.087
M5D	N/A	N/A	0.0816305		M5S	0.048	0.448345	0.427975		M5E	N/A	N/A	0.0996979		V5G	0.0053	0.0056	0.0039		V5G	0.075	0.074	0.042		V5G	0.00640205	0.0236794	0.19854		A5G	0.195	0.143	0.068
M5E	N/A	N/A	0.395253		M5W	0.02	0.00782347	0.447808		M5F	N/A	N/A	0.0533736		V5H	0.0064	0.0035	0.0036		V5H	0.078	0.108	0.435		V5H	0.00384123	0.00546448	0.0175182		A5H	0.112	0.125	0.093
M5F	N/A	N/A	0.00526316		M5M	0.95	1	1		M5G	N/A	N/A	0.0664653		V5I	0.639	0.854	0.852		V5I	0.923	0.911	0.936		V5I	0.84507	0.923497	1.08905		A5I	0.131	0.152	0.079
M5H	N/A	N/A	0.00598555		M5A	N/A	N/A	0.00302714		M5H	N/A	N/A	0.0060423		V5K	0.0059	0.0061	0.0088		V5K	0.057	0.02	0.034		V5K	0.0537772	0.249545	0.483212		A5K	0.135	0.111	0.1
M5I	N/A	N/A	0.0651187		M5C	N/A	N/A	0.216075		M5K	N/A	N/A	0.081571		V5L	0.0351	0.28	0.511		V5L	0.053	0.048	0.02		V5L	0.0819462	0.204007	0.449635		A5L	0.086	0.086	0.08
M5K	N/A	N/A	0.0168215		M5D	N/A	N/A	0.0065762		M5L	N/A	N/A	0.120846		V5M	0.0144	0.0075	0.0283		V5M	0.034	0.009	0.01		V5M	0.43662	0.32969	0.849635		A5M	0.106	0.093	0.072
M5N	N/A	N/A	0.318885		M5E	N/A	N/A	0.0386221		M5P	N/A	N/A	0.104733		V5N	0.0041	0.007	0.0042		V5N	0.028	0.021	0.041		V5N	0.00896287	0.010929	0.112409		A5N	0.107	0.065	0.064
M5P	N/A	N/A	0.0215686		M5F	N/A	N/A	0.0425887		M5Q	N/A	N/A	0.11279		V5P	0.0135	0.0093	0.0104		V5P	0.059	0.01	0.029		V5P	0.0384123	0.211293	0.506569		A5P	0.189	0.939	0.991
M5Q	N/A	N/A	0.0455108		M5G	N/A	N/A	0.0654489		M5R	N/A	N/A	0.0956697		V5Q	0.008	0.0067	0.0083		V5Q	0.054	0.017	0.002		V5Q	0.226633	0.302368	0.573723		A5Q	0.097	0.077	0.101
M5R	N/A	N/A	0.374613		M5Q	N/A	N/A	0.102296		M5S	N/A	N/A	0.0322256		V5R	0.0078	0.007	0.0071		V5R	0.031	0.011	0.013		V5R	0.00512164	0.0127505	0.0569343		A5R	0.117	0.107	0.094
M5S	N/A	N/A	0.025903		M5R	N/A	N/A	0.133612		M5T	N/A	N/A	0.00805639		V5S	0.0073	0.0077	0.0036		V5S	0.025	0.021	0.134		V5S	0.0192061	0.149362	0.328467		A5S	0.121	0.067	0.063
M5T	N/A	N/A	0.0539732		M5T	N/A	N/A	0.0172234		M5V	N/A	N/A	0.281974		V5T	0.0068	0.0076	0.0355		V5T	0.921	0.929	0.949		V5T	0.28169	0.367942	0.629197		A5T	0.099	0.112	0.093
M5V	N/A	N/A	0.00536636		M5V	N/A	N/A	0.123173		M5W	N/A	N/A	0.0523666		V5V	0.516	0.772	0.823		V5V	0.923	0.936	0.914		V5V	0.651729	0.872495	1		A5V	0.115	0.09	0.077
M5W	N/A	N/A	0.190918		M5Y	N/A	N/A	0.0440501		M5Y	N/A	N/A	0.337362		V5W	0.005	0.0051	0.0119		V5W	0.067	0.074	0.021		V5W	0.028169	0.0473588	0.252555		A5W	0.12	0.133	0.089
M5Y	N/A	N/A	0.0396285		M5I	N/A	N/A	0.367177		M5I	N/A	N/A	0.0578275		V5Y	0.0048	0.0044	0.0046		V5Y	0.098	0.067	0.052		V5Y	0.00512164	0.00546448	0.0116788		A5Y	0.115	0.088	0.103
V6A	0.19	0.527108	0.625387		V6C	0.69	0.956871	0.957203		V6A	0.171	0.364103	0.906283		P6A	0.0101	0.0042	0.0041		P6A	0.071	0.028	0.009		P6A	0.00640205	0.00546448	0.00583942		L6A	0.098	0.096	0.057
V6C	0.273	0.556225	0.763674		V6D	0.029	0.00982949	0.646138		V6C	0.757	0.827692	0.990937		P6C	0.0102	0.0039	0.0152		P6C	0.056	0.046	0.017		P6C	0.00640205	0.0200364	0.0277372		L6C	0.105	0.126	0.232
V6I	0.881	0.996988	1.00206		V6I	0.573	0.889669	0.838205		V6G	0.012	0.0553846	0.589124		P6D	0.0125	0.0053	0.0046		P6D	0.061	0.057	0.061		P6D	0.0102433	0.0182149	0.0116788		L6D	0.098	0.101	0.077
V6L	0.317	0.65261	0.770898		V6L	0.406	0.81344	0.720251		V6I	0.981	0.977436	1.00101		P6E	0.005	0.0046	0.0043		P6E	0.078	0.426	0.617		P6E	0.00768246	0.0291439	0.166423		L6E	0.112	0.104	0.093
V6M	0.115	0.453815	0.546956		V6M	0.348	0.781344	0.754697		V6K	0.013	0.094359	0.600201		P6F	0.0077	0.0044	0.0023		P6F	0.056	0.069	0.014		P6F	0.0166453	0.010929	0.0116788		L6F	0.089	0.102	0.086
V6N	0.041	0.281124	0.845201		V6R	0.03	0.306921	0.453027		V6L	0.96	0.962051	0.990937		P6G	0.0122	0.006	0.0073		P6G	0.041	0.023	0.013		P6G	0.00896287	0.00728597	0.010219		L6G	0.109	0.123	0.071
V6P	0.129	0.262048	0.591331		V6T	0.785	0.973922	0.979123		V6M	0.912	0.972308	0.994965		P6H	0.0066	0.0055	0.0185		P6H	0.047	0.031	0.044		P6H	0.00640205	0.0127505	0.0160584		L6H	0.085	0.12	0.262
V6R	0.035	0.207831	0.566563		V6V	0.95	1	1		V6Q	0.027	0.287179	0.451158		P6I	0.0059	0.0054	0.0072		P6I	0.044	0.064	0.017		P6I	0.00640205	0.010929	0.00437956		L6I	0.253	0.954	0.981
V6T	0.493	0.815261	0.890609		V6E	N/A	N/A	0.02119		V6R	0.023	0.227692	0.534743		P6K	0.0073	0.0147	0.0233		P6K	0.047	0.058	0.045		P6K	0.0102433	0.00910747	0.0277372		L6K	0.085	0.143	0.098
V6V	0.895	1	1		V6F	N/A	N/A	0.0510438		V6S	0.721	0.797949	0.979859		P6L	0.0061	0.0065	0.0068		P6L	0.051	0.07	0.042		P6L	0.0115237	0.00910747	0.00875912		L6L	0.157	0.858	0.957
V6D	N/A	N/A	0.118679		V6G	N/A	N/A	0.187891		V6T	0.698	0.861538	0.967774		P6M	0.0059	0.0121	0.0127		P6M	0.052	0.056	0.024		P6M	0.00640205	0.0127505	0.00729927		L6M	0.084	0.5	0.914
V6E	N/A	N/A	0.00804954		V6H	N/A	N/A	0.125261		V6W	0.231	0.301538	0.853978		P6N	0.0036	0.0051	0.0051		P6N	0.051	0.056	0.032		P6N	0.00896287	0.00728597	0.00437956		L6N	0.095	0.108	0.06
V6F	N/A	N/A	0.130031		V6K	N/A	N/A	0.0159708		V6Y	0.169	0.395897	0.873112		P6P	0.516	0.772	0.823		P6P	0.923	0.936	0.914		P6P	0.651729	0.872495	1		L6P	0.099	0.123	0.186
V6G	N/A	N/A	0.345717		V6N	N/A	N/A	0.00699374		V6V	0.977	1	1		P6Q	0.0038	0.0085	0.0078		P6Q	0.049	0.329	0.506		P6Q	0.00896287	0.0163934	0.00729927		L6Q	0.201	0.971	0.993
V6H	N/A	N/A	0.0107327		V6P	N/A	N/A	0.234864		V6D	N/A	N/A	0.149043		P6R	0.0155	0.0039	0.0088		P6R	0.052	0.131	0.423		P6R	0.00768246	0.0182149	0.0175182		L6R	0.106	0.163	0.604
V6K	N/A	N/A	0.00815273		V6Q	N/A	N/A	0.228601		V6E	N/A	N/A	0.0422961		P6S	0.0114	0.0049	0.0085		P6S	0.053	0.044	0.025		P6S	0.00896287	0.010929	0.0218978		L6S	0.111	0.098	0.061
V6Q	N/A	N/A	0.297214		V6S	N/A	N/A	0.282881		V6F	N/A	N/A	0.0171198		P6T	0.0055	0.003	0.0155		P6T	0.042	0.07	0.058		P6T	0.00640205	0.010929	0.0248175		L6T	0.134	0.845	0.949
V6S	N/A	N/A	0.239422		V6W	N/A	N/A	0.163883		V6H	N/A	N/A	0.0845921		P6V	0.013	0.0079	0.007		P6V	0.057	0.052	0.01		P6V	0.00768246	0.0309654	0.0145985		L6V	0.76	0.989	0.994
V6W	N/A	N/A	0.0344685		V6Y	N/A	N/A	0.172234		V6N	N/A	N/A	0.224572		P6W	0.0893	0.715	0.825		P6W	0.056	0.077	0.04		P6W	0.00768246	0.00728597	0.0131387		L6W	0.141	0.11	0.078
V6Y	N/A	N/A	0.0341589		V6A	N/A	N/A	0.179416		V6P	N/A	N/A	0.370594		P6Y	0.0084	0.0054	0.107		P6Y	0.05	0.08	0.068		P6Y	0.00768246	0.0145719	0.0131387		L6Y	0.09	0.115	0.056
A7G	0.586	0.491968	0.759546		A7C	0.535	0.913741	0.899791		A7C	0.759	0.802051	0.995972		F7A	0.0077	0.0106	0.0075		F7A	0.05	0.091	0.422		F7A	0.0192061	0.233151	0.262774		C7A	0.095	0.145	0.119
A7P	0.041	0.403614	0.535604		A7G	0.619	0.858576	0.866388		A7D	0.555	0.768205	0.956697		F7C	0.0086	0.125	0.0217		F7C	0.26	0.623	0.483		F7C	0.0140845	0.00910747	0.0408759		C7C	0.157	0.858	0.957
A7S	0.34	0.508032	0.633643		A7N	0.024	0.0437312	0.586639		A7E	0.924	1.00103	0.997986		F7D	0.0084	0.0967	0.298		F7D	0.053	0.06	0.015		F7D	0.00640205	0.0364299	0.105109		C7D	0.096	0.159	0.119
A7A	0.895	1	1		A7S	0.778	0.965898	0.929019		A7G	0.531	0.498462	0.967774		F7E	0.008	0.102	0.307		F7E	0.051	0.054	0.047		F7E	0.00896287	0.0856102	0.185401		C7E	0.096	0.138	0.173
A7C	N/A	N/A	0.332301		A7A	0.95	1	1		A7H	0.65	0.904615	0.925478		F7F	0.516	0.772	0.823		F7F	0.923	0.936	0.914		F7F	0.651729	0.872495	1		C7F	0.072	0.119	0.091
A7D	N/A	N/A	0.28483		A7D	N/A	N/A	0.322547		A7I	0.888	0.958974	0.976838		F7G	0.005	0.01	0.0859		F7G	0.043	0.091	0.16		F7G	0.00640205	0.0182149	0.00729927		C7G	0.099	0.168	0.356
A7E	N/A	N/A	0.294118		A7E	N/A	N/A	0.107516		A7M	0.957	0.997949	0.995972		F7H	0.0053	0.208	0.405		F7H	0.037	0.024	0.003		F7H	0.021767	0.519126	0.315328		C7H	0.096	0.114	0.139
A7F	N/A	N/A	0.0246646		A7F	N/A	N/A	0.00991649		A7N	0.92	0.951795	1.00101		F7I	0.0122	0.008	0.0415		F7I	0.054	0.05	0.022		F7I	0.00768246	0.0163934	0.0817518		C7I	0.108	0.108	0.082
A7H	N/A	N/A	0.241486		A7H	N/A	N/A	0.0944676		A7Q	0.949	0.982564	1.00101		F7K	0.0106	0.0049	0.0041		F7K	0.066	0.096	0.25		F7K	0.00896287	0.00910747	0.00875912		C7K	0.116	0.107	0.113
A7I	N/A	N/A	0.0945304		A7I	N/A	N/A	0.00281837		A7S	0.941	0.958974	1.00101		F7L	0.0094	0.0117	0.0107		F7L	0.048	0.017	0.005		F7L	0.00768246	0.0145719	0.0175182		C7L	0.102	0.115	0.065
A7K	N/A	N/A	0.373581		A7K	N/A	N/A	0.297495		A7T	0.95	0.984615	1		F7M	0.0073	0.0097	0.0085		F7M	0.044	0.034	0.031		F7M	0.00896287	0.0437158	0.0817518		C7M	0.135	0.117	0.121
A7L	N/A	N/A	0.0148607		A7L	N/A	N/A	0.00908142		A7V	0.377	0.704615	0.893504		F7N	0.0374	0.0919	0.269		F7N	0.054	0.053	0.031		F7N	0.0102433	0.0510018	0.127007		C7N	0.104	0.142	0.108
A7M	N/A	N/A	0.110423		A7M	N/A	N/A	0.00501044		A7A	0.977	1	1		F7P	0.0104	0.0079	0.0102		F7P	0.075	0.417	0.586		F7P	0.321383	0.575592	0.624818		C7P	0.133	0.124	0.101
A7N	N/A	N/A	0.203302		A7P	N/A	N/A	0.00427975		A7F	N/A	N/A	0.156093		F7Q	0.0048	0.0039	0.0128		F7Q	0.049	0.067	0.023		F7Q	0.00896287	0.0236794	0.0321168		C7Q	0.087	0.111	0.165
A7Q	N/A	N/A	0.364293		A7Q	N/A	N/A	0.115866		A7K	N/A	N/A	0.129909		F7R	0.0052	0.0097	0.0122		F7R	0.069	0.556	0.681		F7R	0.00896287	0.0145719	0.00875912		C7R	0.114	0.149	0.09
A7R	N/A	N/A	0.0526316		A7R	N/A	N/A	0.0789144		A7L	N/A	N/A	0.0896274		F7S	0.0057	0.0091	0.0119		F7S	0.042	0.073	0.059		F7S	0.00768246	0.120219	0.179562		C7S	0.127	0.169	0.106
A7T	N/A	N/A	0.0886481		A7T	N/A	N/A	0.00720251		A7P	N/A	N/A	0.365559		F7T	0.0064	0.0125	0.0162		F7T	0.041	0.053	0.01		F7T	0.00896287	0.103825	0.172263		C7T	0.115	0.176	0.092
A7V	N/A	N/A	0.00216718		A7W	N/A	N/A	0.135699		A7R	N/A	N/A	0.0916415		F7V	0.0063	0.0052	0.0278		F7V	0.038	0.023	0.786		F7V	0.00896287	0.0145719	0.0423358		C7V	0.18	0.132	0.188
A7W	N/A	N/A	0.0345717		A7Y	N/A	N/A	0.0151357		A7W	N/A	N/A	0.021148		F7W	0.469	0.729	0.832		F7W	0.94	0.974	0.983		F7W	0.857875	1.38251	1.07007		C7W	0.074	0.124	0.132
A7Y	N/A	N/A	0.0267286		A7V	N/A	N/A	0.00236439		A7Y	N/A	N/A	0.181269		F7Y	0.719	0.835	0.846		F7Y	0.89	0.927	0.934		F7Y	1.08835	1.57741	1.34745		C7Y	0.093	0.189	0.671
T8A	0.755	0.990964	0.940144		T8C	0.616	0.964895	0.894572		T8A	0.652	0.898462	0.940584		S8A	0.0075	0.0269	0.121		S8A	0.877	0.897	0.946		S8A	0.964149	1.39162	1.2365		Q8A	0.132	0.752	0.943
T8C	0.493	0.881526	0.815273		T8S	0.811	0.978937	0.925887		T8C	0.685	0.811282	0.978852		S8C	0.0803	0.234	0.412		S8C	0.745	0.848	0.882		S8C	0.976953	1.34426	1.32993		Q8C	0.109	0.233	0.653
T8D	0.025	0.38253	0.449948		T8W	0.037	0.45336	0.505219		T8D	0.418	0.598974	0.900302		S8D	0.133	0.432	0.657		S8D	0.523	0.771	0.808		S8D	0.613316	1.10383	1.11533		Q8D	0.113	0.171	0.458
T8I	0.714	0.853414	0.930857		T8T	0.95	1	1		T8G	0.898	0.969231	0.981873		S8E	0.049	0.27	0.418		S8E	0.889	0.912	0.845		S8E	0.956466	1.36248	1.26569		Q8E	0.111	0.115	0.059
T8K	0.201	0.65261	0.666667		T8A	N/A	N/A	0.226514		T8H	0.413	0.534359	0.949648		S8F	0.508	0.717	0.751		S8F	0.411	0.615	0.571		S8F	0.613316	0.819672	0.792701		Q8F	0.111	0.242	0.647
T8M	0.727	0.964859	0.872033		T8D	N/A	N/A	0.161795		T8I	0.388	0.499487	0.88721		S8G	0.524	0.695	0.77		S8G	0.854	0.93	0.934		S8G	0.761844	1.01821	0.956204		Q8G	0.099	0.181	0.587
T8R	0.492	0.886546	0.781218		T8E	N/A	N/A	0.0841336		T8K	0.763	0.938462	0.980866		S8H	0.422	0.707	0.756		S8H	0.935	0.941	0.935		S8H	0.741357	1.08743	0.960584		Q8H	0.345	0.971	0.989
T8S	0.687	0.931727	0.868937		T8F	N/A	N/A	0.0102296		T8N	0.882	0.981538	0.968051		S8I	0.137	0.48	0.612		S8I	0.859	0.922	0.927		S8I	0.46863	0.739526	0.70219		Q8I	0.106	0.722	0.908
T8V	0.767	0.955823	0.972136		T8G	N/A	N/A	0.365344		T8R	0.9	0.988718	0.994965		S8K	0.0089	0.0305	0.134		S8K	0.64	0.772	0.719		S8K	0.567222	1.32605	1.0438		Q8K	0.509	0.98	0.99
T8W	0.375	0.798193	0.852425		T8H	N/A	N/A	0.0636743		T8S	0.939	0.992821	0.994965		S8L	0.308	0.629	0.711		S8L	0.769	0.896	0.888		S8L	0.815621	1.24408	1.04964		Q8L	0.153	0.874	0.951
T8T	0.895	1	1		T8I	N/A	N/A	0.0202505		T8V	0.544	0.747692	0.939577		S8M	0.0094	0.106	0.286		S8M	0.857	0.934	0.903		S8M	0.768246	1.47359	1.03066		Q8M	0.346	0.979	0.991
T8E	N/A	N/A	0.292054		T8K	N/A	N/A	0.0167015		T8W	0.025	0.172308	0.573011		S8N	0.659	0.871	0.864		S8N	0.87	0.922	0.919		S8N	0.486556	0.795993	0.748905		Q8N	0.095	0.87	0.959
T8F	N/A	N/A	0.0100103		T8L	N/A	N/A	0.00365344		T8T	0.977	1	1		S8P	0.0084	0.0067	0.0098		S8P	0.887	0.925	0.914		S8P	0.836108	1.0929	1.00146		Q8P	0.108	0.338	0.739
T8G	N/A	N/A	0.30547		T8M	N/A	N/A	0.00344468		T8E	N/A	N/A	0.0966767		S8Q	0.224	0.529	0.624		S8Q	0.742	0.894	0.923		S8Q	0.737516	1.23497	1.09781		Q8Q	0.157	0.858	0.957
T8H	N/A	N/A	0.0370485		T8P	N/A	N/A	0.00803758		T8F	N/A	N/A	0.110775		S8R	0.0153	0.124	0.306		S8R	0.058	0.023	0.023		S8R	0.679898	1.09472	1.01898		Q8R	0.479	0.982	0.99
T8L	N/A	N/A	0.0140351		T8Q	N/A	N/A	0.00323591		T8L	N/A	N/A	0.210473		S8S	0.516	0.772	0.823		S8S	0.923	0.936	0.914		S8S	0.651729	0.872495	1		Q8S	0.138	0.679	0.925
T8N	N/A	N/A	0.00939112		T8R	N/A	N/A	0.00480167		T8M	N/A	N/A	0.0181269		S8T	0.576	0.75	0.78		S8T	0.903	0.929	0.911		S8T	0.622279	0.839709	0.8		Q8T	0.103	0.395	0.806
T8P	N/A	N/A	0.00505676		T8V	N/A	N/A	0.0278706		T8P	N/A	N/A	0.0281974		S8V	0.188	0.472	0.645		S8V	0.904	0.931	0.922		S8V	0.615877	0.781421	0.763504		Q8V	0.173	0.869	0.95
T8Q	N/A	N/A	0.00515996		T8Y	N/A	N/A	0.0172234		T8Q	N/A	N/A	0.393756		S8W	0.398	0.66	0.726		S8W	0.062	0.108	0.24		S8W	0.338028	0.701275	0.576642		Q8W	0.395	0.975	0.986
T8Y	N/A	N/A	0.025903		T8N	N/A	N/A	0.0130737		T8Y	N/A	N/A	0.109768		S8Y	0.687	0.796	0.797		S8Y	0.052	0.08	0.206		S8Y	0.504481	0.686703	0.747445		Q8Y	0.107	0.389	0.775
V9A	0.29	0.389558	0.662539		V9C	0.68	0.889669	0.88309		V9A	0.711	0.670769	0.98722		V9A	0.0343	0.151	0.189		V9A	0.778	0.848	0.758		V9A	0.303457	0.71949	0.426277		R9A	0.362	0.826	0.967
V9C	0.276	0.644578	0.722394		V9E	0.033	0.1334	0.492693		V9C	0.709	0.620513	0.98993		V9C	0.0418	0.185	0.235		V9C	0.812	0.858	0.856		V9C	0.350832	0.743169	0.471533		R9C	0.09	0.534	0.884
V9G	0.029	0.721888	0.486068		V9F	0.035	0.144433	0.497912		V9D	0.01	0.0410256	0.818731		V9D	0.0057	0.0142	0.0167		V9D	0.058	0.227	0.616		V9D	0.00896287	0.00910747	0.0116788		R9D	0.091	0.348	0.804
V9I	0.659	0.753012	0.864809		V9G	0.048	0.641926	0.843424		V9E	0.018	0.0451282	0.779456		V9E	0.0037	0.0145	0.11		V9E	0.065	0.731	0.691		V9E	0.00640205	0.0218579	0.0875912		R9E	0.093	0.198	0.668
V9L	0.187	0.384538	0.708978		V9I	0.842	0.972919	0.957203		V9F	0.065	0.262564	0.976838		V9F	0.0064	0.0046	0.0034		V9F	0.061	0.283	0.379		V9F	0.0102433	0.010929	0.010219		R9F	0.869	0.992	0.997
V9M	0.108	0.39759	0.728586		V9L	0.207	0.441324	0.521921		V9G	0.102	0.17641	0.949648		V9G	0.0105	0.0156	0.0566		V9G	0.154	0.614	0.666		V9G	0.00768246	0.140255	0.220438		R9G	0.119	0.313	0.45
V9N	0.023	0.358434	0.439628		V9M	0.049	0.55667	0.577244		V9H	0.018	0.025641	0.58006		V9H	0.0219	0.451	0.546		V9H	0.612	0.927	0.914		V9H	0.0755442	0.684882	0.655474		R9H	0.811	0.978	0.991
V9P	0.021	0.235944	0.717234		V9P	0.032	0.183551	0.529228		V9I	0.808	0.796923	0.994965		V9I	0.0139	0.0936	0.246		V9I	0.84	0.916	0.885		V9I	0.568502	0.754098	0.773723		R9I	0.767	0.988	0.994
V9Q	0.015	0.233936	0.495356		V9S	0.066	0.425276	0.559499		V9K	0.014	0.0369231	0.667674		V9K	0.0092	0.0302	0.333		V9K	0.074	0.442	0.887		V9K	0.00768246	0.0309654	0.110949		R9K	0.718	0.98	0.989
V9S	0.026	0.158635	0.446852		V9T	0.235	0.672016	0.720251		V9L	0.695	0.648205	0.974824		V9L	0.0079	0.0161	0.0576		V9L	0.883	0.941	0.952		V9L	0.299616	0.67031	0.553285		R9L	0.263	0.973	0.992
V9T	0.182	0.306225	0.621259		V9W	0.035	0.579739	0.748434		V9M	0.363	0.286154	0.971803		V9M	0.0045	0.0091	0.0216		V9M	0.761	0.897	0.831		V9M	0.0371319	0.211293	0.170803		R9M	0.896	0.994	0.997
V9W	0.017	0.256024	0.767802		V9Y	0.029	0.0805416	0.438413		V9N	0.045	0.144615	0.914401		V9N	0.0073	0.0123	0.0162		V9N	0.125	0.843	0.818		V9N	0.00512164	0.0491803	0.109489		R9N	0.121	0.515	0.82
V9Y	0.015	0.206827	0.460268		V9A	0.63	0.842528	0.973574		V9P	0.016	0.0851282	0.814703		V9P	0.0086	0.0116	0.0527		V9P	0.093	0.427	0.737		V9P	0.00640205	0.0437158	0.0846715		R9P	0.106	0.211	0.326
V9V	0.895	1	1		V9V	0.95	1	1		V9Q	0.018	0.0779487	0.824773		V9Q	0.0069	0.0128	0.0014		V9Q	0.05	0.378	0.578		V9Q	0.00640205	0.0236794	0.0671533		R9Q	0.143	0.594	0.939
V9D	N/A	N/A	0.328173		V9D	N/A	N/A	0.353862		V9R	0.013	0.0451282	0.903323		V9R	0.0031	0.0099	0.0057		V9R	0.052	0.079	0.486		V9R	0.00640205	0.0163934	0.020438		R9R	0.157	0.858	0.957
V9E	N/A	N/A	0.371517		V9H	N/A	N/A	0.0122129		V9S	0.792	0.946667	0.996979		V9S	0.0051	0.0242	0.0684		V9S	0.327	0.781	0.657		V9S	0.0256082	0.134791	0.213139		R9S	0.146	0.495	0.86
V9F	N/A	N/A	0.399381		V9K	N/A	N/A	0.0708768		V9T	0.309	0.253333	0.943605		V9T	0.0376	0.187	0.277		V9T	0.62	0.695	0.563		V9T	0.099872	0.36612	0.483212		R9T	0.178	0.724	0.948
V9H	N/A	N/A	0.0467492		V9N	N/A	N/A	0.0792276		V9W	0.025	0.217436	0.945619		V9V	0.516	0.772	0.823		V9V	0.923	0.936	0.914		V9V	0.651729	0.872495	1		R9V	0.871	0.991	0.997
V9K	N/A	N/A	0.122807		V9Q	N/A	N/A	0.121086		V9Y	0.014	0.156923	0.854985		V9W	0.0093	0.0053	0.0069		V9W	0.062	0.064	0.199		V9W	0.00512164	0.00728597	0.0160584		R9W	0.179	0.658	0.904
V9R	N/A	N/A	0.313725		V9R	N/A	N/A	0.229645		V9V	0.977	1	1		V9Y	0.0085	0.0097	0.0041		V9Y	0.056	0.159	0.38		V9Y	0.0102433	0.00546448	0.0131387		R9Y	0.861	0.987	0.995
