# Supplementary material for: Neoantigen quality predicts immunoediting in survivors of pancreatic cancer
Source: Nature. 2022 May 19;606(7913):389–95. doi: 10.1038/s41586-022-04735-9 (PMC9177421; doi:10.1038/s41586-022-04735-9)
Supplement: Supplementary file 13 — Source Data Extended Data Fig. 6 [file 41586_2022_4735_MOESM13_ESM.xlsx]

## Sheet: Fitted
CMV															gp100															Neopeptide
TCR 1					TCR 2					TCR 3					TCR 4					TCR 5					TCR 6					TCR 7
peptide	K_a	n	A		peptide	K_a	n	A		peptide	K_a	n	A		peptide	K_a	n	A		peptide	K_a	n	A		peptide	K_a	n	A		peptide	K_a	n	A
N1A	0.00116104	1.2249	1		N1A	0.00108106	1.23323	1		N1D	3.58591	0.93657	0.965765		I1A	12142.4	0.999731	0.999071		I1A	0.000782169	1.27092	0.914419		I1A	13526.7	0.999875	0.999051		G1A	0.0464657	0.796382	0.979012
N1C	0.00087743	1.25768	1		N1C	0.00138185	1.20462	1		N1I	0.0207971	0.620047	0.65984		I1C	18461.9	0.999778	0.999007		I1C	0.00106311	1.23597	0.9295		I1C	8435.89	0.9998	0.999156		G1C	0.589072	0.512504	1
N1D	2.79193	0.300021	1		N1D	0.167641	0.700682	0.835007		N1P	0.547615	0.305577	1		I1D	43983.5	0.999822	0.99945		I1D	0.103151	0.859209	0.804512		I1D	3703.79	0.999567	0.999389		G1D	136.111	0.348135	1
N1E	0.00709261	0.166969	1		N1E	0.00486934	1.0561	0.914432		N1Q	0.00576412	0.455546	0.942434		I1E	18654.5	0.999665	0.999005		I1E	0.000343295	0.105776	1		I1E	13496.4	0.999812	0.999051		G1E	0.0876585	0.875414	0.98469
N1F	0.00150191	1.19444	1		N1F	0.00159519	1.19229	0.92968		N1T	0.104184	0.711605	0.552251		I1F	28659.6	0.999875	0.999474		I1F	0.000616271	1.29999	0.916512		I1F	627.144	0.965014	0.998724		G1F	0.0230149	0.973388	0.994448
N1G	0.00150245	1.19474	1		N1G	0.00116037	1.22437	1		N1V	0.0015511	1.19106	0.981302		I1G	11867.4	0.999779	0.999075		I1G	0.000781615	1.27117	0.926183		I1G	13496.7	0.999813	0.999051		G1G	0.0752273	0.829671	0.959641
N1H	0.00181312	1.17395	1		N1H	0.00133832	1.20804	1		N1N	0.000903329	1.25422	1		I1H	8188.78	0.99957	0.999165		I1H	0.000707833	1.28206	0.87751		I1H	0.902227	0.982459	0.235109		G1H	0.0408848	1.08613	0.997569
N1I	0.00120186	1.22078	1		N1I	0.00125417	1.21692	0.984513		N1A	inf	0	0.0140987		I1I	0.00573781	1.00037	0.80274		I1I	0.00087289	1.2582	0.938086		I1I	0.00251099	0.378867	1		G1I	0.0124046	0.985274	0.994349
N1K	0.00149182	1.19588	1		N1K	0.00146966	1.19761	1		N1C	inf	0	0.666667		I1K	20558.3	0.999908	0.999496		I1K	0.000816247	1.26609	0.955613		I1K	8435.97	0.999803	0.999156		G1K	0.0644936	0.9881	0.987345
N1L	0.00138205	1.20474	1		N1L	0.00126606	1.21461	0.989201		N1E	inf	0	0.0946626		I1L	1339.4	0.993612	0.999416		I1L	0.000725478	1.28032	0.941716		I1L	0.000725511	1.29234	1		G1L	0.00861335	1.00241	0.994283
N1M	0.00092115	1.25204	1		N1M	0.00091213	1.25302	1		N1F	inf	0	0.0120846		I1M	7025.44	0.999759	0.999203		I1M	0.000547332	1.30491	0.940041		I1M	7.42677	0.0287409	0.969949		G1M	0.0151705	1.33383	0.511847
N1P	0.0125775	0.233051	1		N1P	0.00423738	1.08096	0.933352		N1G	inf	0	0.0221551		I1N	27159.6	0.999883	0.999477		I1N	0.000601849	1.30201	0.867966		I1N	11246.6	0.999775	0.999086		G1N	0.136792	0.68689	0.956839
N1Q	0.000756137	1.27621	0.975196		N1R	0.00127483	1.21392	1		N1H	inf	0	0.0181269		I1P	28749.3	0.999893	0.999473		I1P	0.22773	0.511658	0.868717		I1P	11226.8	0.999701	0.999086		G1P	80.584	0.40854	1
N1R	0.00182451	1.17302	1		N1S	0.000966476	1.2462	1		N1K	inf	0	0.0584089		I1Q	45769.4	0.999919	0.999447		I1Q	0.000874156	1.2584	0.919886		I1Q	11286.5	0.999924	0.999085		G1Q	0.00872246	0.999398	0.990904
N1S	0.000881646	1.25704	0.999467		N1T	0.0010808	1.233	1		N1L	inf	0	0.189325		I1R	10461.2	0.999676	0.999101		I1R	0.000758993	1.27488	0.922971		I1R	11266.6	0.99985	0.999085		G1R	0.00726541	1.02883	0.996255
N1T	0.000858698	1.26052	0.993323		N1V	0.00103217	1.23841	1		N1M	inf	0	0.134945		I1S	7507.53	0.999686	0.99919		I1S	0.00107263	1.23316	0.927431		I1S	13496.6	0.999812	0.999051		G1S	0.0444789	0.810982	0.960958
N1V	0.000961292	1.24722	0.993978		N1W	0.000903248	1.25412	1		N1R	inf	0	0.0906344		I1T	8407.78	0.997411	0.999138		I1T	0.00105548	1.23537	0.926655		I1T	11226.7	0.9997	0.999086		G1T	0.129744	0.550609	0.950451
N1W	0.000896848	1.25545	0.99055		N1Y	0.00173289	1.18224	0.955172		N1S	inf	0	0.23565		I1V	0.688661	0.804968	0.428995		I1V	0.000610288	1.30062	0.925117		I1V	1181.38	0.994395	0.999442		G1V	0.0237764	0.853763	0.982196
N1Y	0.00134421	1.20911	0.987118		N1Q	0.000900536	1.25478	0.996397		N1W	inf	0	0.020141		I1W	5905.92	0.999404	0.999243		I1W	0.000602078	1.30656	0.919509		I1W	1619.56	0.997519	0.999273		G1W	0.00820281	1.01792	0.989287
N1N	0.00176612	1.17691	1		N1N	0.00116104	1.2249	1		N1Y	inf	0	0.0120846		I1Y	15119.7	0.999784	0.999028		I1Y	0.000591927	1.30389	0.944158		I1Y	13466.4	0.999749	0.999052		G1Y	0.0325632	0.951194	0.984432
L2A	2.80647	0.153339	1		L2A	0.0117722	0.590978	0.790795		L2A	2.98906	0.652551	1		M2A	717.465	0.970594	0.999065		M2A	3.064e-06	0.0660241	1		M2A	28045.5	0.145719	0.973495		R2A	1.92856e+12	0.0655566	0.991803
L2C	0.0345384	0.406109	0.824717		L2C	0.00408919	1.07873	0.90403		L2C	0.407793	0.321744	1		M2C	4507.51	0.240277	0.95501		M2C	0.000660006	1.2892	0.858736		M2C	25056	0.113552	0.972074		R2C	5.5498	1.16319	1
L2D	0.0577781	1.5685	0.740536		L2D	2.1985	0.957646	0.544643		L2D	13.3759	0.857127	0.800718		M2D	23854.7	0.999854	0.999485		M2D	0.600059	0.571837	0.578157		M2D	2535.87	0.99906	0.999014		R2D	1.50186e+08	0.102856	0.991134
L2E	0.0611499	1.53036	0.801456		L2E	0.148714	1.05684	0.447686		L2E	3.95459	0.96988	0.889313		M2E	20538.1	0.999897	0.999496		M2E	0.0014225	0.11882	1		M2E	1758.15	0.997697	0.999213		R2E	1.1714e+11	0.0663021	0.986258
L2F	0.0577082	1.51118	0.779322		L2F	0.235768	0.778591	0.628052		L2F	5.55297	0.99832	1		M2F	1.77593	0.981756	0.242492		M2F	0.045453	0.473504	0.855203		M2F	0.970487	0.984026	0.229323		R2F	8.68161e+52	0.0177165	0.987632
L2G	2.41879	0.308227	0.958		L2G	0.194551	0.830152	0.690737		L2G	7.99683	0.904887	0.769753		M2G	8704.62	0.99966	0.999147		M2G	7.31562e-05	0.114682	1		M2G	610.754	0.959342	0.998464		R2G	7069169397602420	0.0537667	0.993018
L2H	0.0570546	1.48688	0.652781		L2H	0.1732	0.825849	0.439124		L2H	34.2927	0.969292	0.982471		M2H	11990.5	0.999714	0.999073		M2H	0.000221527	0.0846015	1		M2H	765.919	0.992741	0.999465		R2H	0.538625	0.543455	1
L2I	0.0017263	1.17876	0.904978		L2K	0.387231	0.824984	0.596629		L2I	0.00193704	1.14684	0.923851		M2I	2.03924	0.415491	0.597173		M2I	0.000831324	1.26288	0.80063		M2I	2.99098e+06	0.0694887	0.98438		R2I	0.0813182	0.930376	0.995846
L2K	4.48018	1.13681	1		L2M	0.00103679	1.23801	0.999425		L2K	5.78727	0.96441	0.92353		M2K	1275.36	0.997649	0.999472		M2K	4.27834e-05	0.0769981	1		M2K	658.594	0.99452	0.999551		R2K	5.13296e+12	0.0610414	0.99078
L2M	0.000854955	1.26095	0.993926		L2N	0.16315	0.71935	0.704432		L2M	0.00106117	1.23516	1		M2L	0.000516981	0.134984	1		M2L	0.000793438	1.26872	0.9827		M2L	353.376	0.119276	0.987801		R2L	1.75033e+06	0.120204	0.989802
L2N	0.00694776	1.08113	0.719373		L2P	0.709422	0.687266	0.603293		L2N	15.3188	0.821678	0.794779		M2M	0.00573781	1.00037	0.80274		M2M	0.00087289	1.2582	0.938086		M2M	0.00251099	0.378867	1		R2M	5.74889	0.384743	1
L2P	0.0353606	1.33295	0.635421		L2Q	0.00463986	1.08555	0.896849		L2P	5.32737	0.866165	1		M2N	10704.9	0.999753	0.999097		M2N	9.09371e-06	0.0777376	1		M2N	7483.89	0.999667	0.99919		R2N	294.404	0.199508	1
L2Q	0.00170458	1.17979	0.903071		L2S	0.0836666	0.616167	0.803025		L2Q	0.00757936	0.211187	1		M2P	15162.3	0.999846	0.999027		M2P	7.46646e-06	0.0940207	1		M2P	6724.07	0.999504	0.999213		R2P	448.28	1.06072e-13	0.265789
L2S	4.72038	0.2487	1		L2T	0.0152016	0.788981	0.810758		L2R	72.2171	0.946423	0.984443		M2Q	1102.46	0.996648	0.999		M2Q	0.000624441	1.29755	0.90295		M2Q	37954.7	0.104273	0.993144		R2Q	2.12607	0.396963	0.918519
L2T	0.11617	0.113833	1		L2V	0.00392774	1.07996	0.9382		L2S	3.85059	0.870715	1		M2R	679.844	0.995541	0.999195		M2R	0.00292329	0.0565815	1		M2R	331.375	0.982769	0.998856		R2R	0.0752273	0.829671	0.959641
L2V	0.00234974	0.155246	1		L2W	1.25873	0.928654	0.504145		L2T	0.311164	0.274529	1		M2S	900.215	0.993857	0.999463		M2S	0.00149644	1.19118	0.872188		M2S	1.01778	0.18907	0.358044		R2S	9348.06	0.171918	1
L2W	1.07286	0.924604	0.559664		L2Y	0.104604	0.856048	0.897334		L2V	0.00323801	0.187882	1		M2T	123.915	0.25174	0.904906		M2T	0.000683577	1.28592	0.934095		M2T	2363.26	0.0988866	0.940112		R2T	2.63173e+08	0.0747993	0.990686
L2Y	125.611	0.467024	0.946794		L2I	0.00143691	1.20113	0.982089		L2W	15.8885	0.916783	0.903924		M2V	823.545	0.99037	0.99962		M2V	0.00135152	1.20175	0.848917		M2V	0.0280577	0.917477	0.265797		R2V	2.93701e+55	0.0164914	0.977576
L2L	0.00176612	1.17691	1		L2L	0.00116104	1.2249	1		L2Y	36.8339	0.846389	0.920755		M2W	9278.97	0.999662	0.99913		M2W	5.13677	0.470239	0.888477		M2W	7483.86	0.999665	0.99919		R2W	6.18358e+11	0.0720454	0.987196
L2R	inf	0	0.600619		L2R	inf	0	0.693111		L2L	0.000903329	1.25422	1		M2Y	670.028	0.993927	0.999529		M2Y	0.844298	0.575351	0.800519		M2Y	2642.4	0.999077	0.999495		R2Y	7.03442e+53	0.0170358	0.988739
V3A	0.00117431	1.22914	0.876073		V3C	0.0061004	1.06507	0.911402		V3A	0.629481	0.468462	0.851765		D3A	6288.71	0.99945	0.999228		D3A	300.626	0.881219	0.990501		D3A	11246.6	0.999775	0.999086		L3A	3.37448	0.406896	1
V3C	0.00754511	1.12317	0.801982		V3D	0.00525604	1.08211	0.925775		V3C	0.00202038	1.15734	0.974303		D3C	2111.55	0.998507	0.999105		D3C	10.2885	0.293323	1		D3C	576.39	0.987367	0.999503		L3C	0.661396	0.450281	1
V3I	0.000880633	1.25756	0.992867		V3E	0.00623118	1.03599	0.804703		V3E	1.63574	0.477137	1		D3D	0.00573781	1.00037	0.80274		D3D	0.00087289	1.2582	0.938086		D3D	0.00251099	0.378867	1		L3D	0.170142	0.595485	0.982867
V3L	0.00099695	1.24388	0.980724		V3G	0.0217449	0.83631	0.600547		V3I	0.000894921	1.25584	1		D3E	5560.51	0.999014	0.999257		D3E	681.163	0.959588	0.998637		D3E	8416.21	0.9996	0.999156		L3E	3.3902	0.365967	1
V3M	0.00465963	1.13578	0.833137		V3H	3.64732	0.946818	0.965433		V3K	0.385865	0.285344	1		D3F	8863.48	0.999669	0.999143		D3F	442.271	0.892538	0.993969		D3F	13496.7	0.999813	0.999051		L3F	7.77645e+51	0.0158862	0.990364
V3N	0.0231421	1.2976	0.677204		V3I	0.000995362	1.24461	0.962107		V3L	0.000794848	1.26895	1		D3G	9661.24	0.999784	0.99912		D3G	207.035	0.775635	0.973858		D3G	8416.25	0.999601	0.999156		L3G	4.04867	0.33239	1
V3P	0.0417262	1.4493	0.680228		V3L	0.00234581	1.15832	0.907692		V3M	0.000912528	1.25352	1		D3H	12981.7	0.999848	0.999058		D3H	31.7036	0.395726	0.954066		D3H	5590.66	0.999252	0.999256		L3H	31.4366	0.325808	1
V3Q	0.189845	0.803259	0.515795		V3N	0.00848318	1.10209	0.819732		V3P	0.198826	0.296303	0.964649		D3I	14256.5	0.999782	0.999042		D3I	0.0403666	0.545385	0.611666		D3I	1617.79	0.998051	0.999279		L3I	13019.5	0.149875	1
V3R	28.5361	0.282968	1		V3P	0.0976223	0.683883	0.473309		V3Q	0.00108157	1.23369	1		D3K	12165.9	0.9998	0.99907		D3K	0.756844	0.490251	0.661314		D3K	6107.58	0.999455	0.999234		L3K	62.9718	0.281145	1
V3S	0.0888157	0.407017	0.579469		V3Q	0.0431844	1.01964	0.553917		V3R	5.31839	0.2876	0.879267		D3L	3434.45	0.998795	0.999418		D3L	1.90666	0.316286	1		D3L	1759.91	0.997205	0.999208		L3L	0.0752273	0.829671	0.959641
V3T	0.0193091	0.418848	0.706886		V3R	0.0220872	0.400873	0.767569		V3T	0.00345012	1.05922	0.923364		D3M	3978.75	0.99911	0.99936		D3M	6.43801	0.393976	1		D3M	3018.9	0.998059	0.999462		L3M	0.103864	0.71857	0.968359
V3V	0.00176612	1.17691	1		V3S	0.00116068	1.22468	1		V3W	5.09063	0.886908	0.800786		D3N	176.765	0.882994	0.984758		D3N	0.00750658	0.194854	1		D3N	413.458	0.896946	0.993815		L3N	29.201	0.533407	1
V3D	inf	0	0.00784314		V3T	0.00208872	1.16037	0.982914		V3V	0.000903329	1.25422	1		D3P	5176.41	0.999071	0.999277		D3P	0.00859352	0.482664	0.791474		D3P	1919.38	0.998329	0.999161		L3P	3.39444e+23	0.0414038	0.99582
V3E	inf	0	0.509804		V3A	0.0019973	1.17212	0.926535		V3D	inf	0	0.0100705		D3Q	6254.7	0.998331	0.999228		D3Q	5384.59	0.994911	0.999979		D3Q	16909.6	0.9999	0.999006		L3Q	6.80555	0.371451	1
V3F	inf	0	0.0117647		V3V	0.00116104	1.2249	1		V3F	inf	0	0.0241692		D3R	10785.6	0.999593	0.999095		D3R	0.582025	0.51268	0.693933		D3R	11246.5	0.999774	0.999086		L3R	2.24263e+16	0.0541852	0.993267
V3G	inf	0	0.69969		V3F	inf	0	0.00772443		V3G	inf	0	0.0302115		D3S	9792.3	0.999407	0.999117		D3S	1693.23	0.988687	0.999536		D3S	6729.27	0.999628	0.999212		L3S	49.9816	0.361346	1
V3H	inf	0	0.784314		V3K	inf	0	0.599165		V3H	inf	0	0.0241692		D3T	13654.9	0.999756	0.99905		D3T	2576.74	0.989377	0.999859		D3T	9649.87	0.999827	0.99912		L3T	2.74363e+54	0.0153217	0.977725
V3K	inf	0	0.418989		V3M	inf	0	0.505219		V3N	inf	0	0.0926485		D3V	8873.54	0.999758	0.999142		D3V	6.71622e+06	0.180218	0.989265		D3V	8435.93	0.999802	0.999156		L3V	269468	0.134443	0.99329
V3W	inf	0	0.73065		V3W	inf	0	0.131106		V3S	inf	0	0.717019		D3W	15147.3	0.999824	0.999028		D3W	0.000696007	1.28476	0.88093		D3W	13466.4	0.999749	0.999052		L3W	6.31418e+52	0.0161672	0.98486
V3Y	inf	0	0.0183695		V3Y	inf	0	0.153027		V3Y	inf	0	0.0181269		D3Y	20332	0.999779	0.999497		D3Y	0.460777	0.295915	0.909056		D3Y	1114.43	0.994095	0.999445		L3Y	57777.1	0.151292	0.999229
P4A	0.0169188	0.62126	0.938929		P4A	0.295471	0.495223	0.894324		P4A	0.00380867	1.0605	0.90514		Q4A	8481.7	0.999681	0.999154		Q4A	0.000578648	1.30057	0.859602		Q4A	713.207	0.971517	0.999094		K4A	7.11421e+53	0.0151501	0.982657
P4C	0.000258838	0.109202	1		P4D	0.0101997	1.08047	0.936669		P4C	0.00705778	0.266221	1		Q4C	25934.1	0.999927	0.99948		Q4C	87.926	0.378401	1		Q4C	4.49098	2.80293e-14	0.32328		K4C	6.85126e+53	0.0144683	0.983746
P4D	0.00421375	1.11259	0.925245		P4W	31.4454	0.887324	0.933184		P4D	0.0433897	0.26092	1		Q4D	15390.1	0.999836	0.999024		Q4D	1.3418e+07	0.159329	0.990173		Q4D	13465.5	0.999744	0.999052		K4D	221.359	3.23946e-09	0.253947
P4E	0.150405	0.780349	0.494832		P4G	0.000856374	1.26139	0.982237		P4E	13.9615	0.929789	0.908202		Q4E	13490.1	0.999416	0.999053		Q4E	1862.44	0.209602	0.935428		Q4E	7491.01	0.999778	0.99919		K4E	2.20333e+52	0.0177558	0.989926
P4F	0.014852	0.925132	0.83335		P4P	0.00116104	1.2249	1		P4G	0.000910597	1.25289	0.996602		Q4F	10783.2	0.999586	0.999095		Q4F	5699.12	0.995824	0.999352		Q4F	1617.82	0.998043	0.999278		K4F	3.53031e+53	0.0167578	0.976317
P4G	0.00081812	1.26763	0.964326		P4C	inf	0	0.0164927		P4H	2.7091	0.944968	0.469872		Q4G	2085.6	0.997776	0.999107		Q4G	2240.14	0.995945	0.999037		Q4G	5598.86	0.999706	0.999256		K4G	398973396651829	0.0641842	0.992704
P4H	0.00618148	1.07365	0.966485		P4E	inf	0	0.0146138		P4I	4.6396	0.946544	0.814703		Q4H	5474.09	0.999459	0.999262		Q4H	11826.3	0.998251	0.999076		Q4H	33.0621	0.144644	1		K4H	433748	0.130778	0.995286
P4I	3.77943	0.938874	0.617661		P4F	inf	0	0.00480167		P4K	2.53946	0.939698	0.602822		Q4I	21173.1	0.999775	0.999494		Q4I	4885.13	0.998499	0.999273		Q4I	5598.86	0.999704	0.999256		K4I	5.1843e+51	0.0168198	0.98972
P4K	0.228645	0.858965	0.521881		P4H	inf	0	0.0417537		P4M	0.00478692	0.226817	1		Q4K	8716.15	0.99976	0.999147		Q4K	15.6815	0.291534	0.891604		Q4K	4460.67	0.999254	0.999321		K4K	0.0752273	0.829671	0.959641
P4L	0.252356	0.969888	0.575056		P4I	inf	0	0.0135699		P4R	41.6399	0.952018	0.97709		Q4L	15829.4	0.99977	0.999019		Q4L	17666.5	0.298105	0.981692		Q4L	56.4775	0.0849077	1		K4L	3.53623e+53	0.017029	0.981461
P4M	0.0124484	0.814401	0.841615		P4K	inf	0	0.048643		P4S	0.00268817	1.11881	0.924536		Q4M	19711.6	0.999887	0.999499		Q4M	2.47661e-05	0.0751157	1		Q4M	0.000370921	1.44521	1		K4M	3.88822e+51	0.0168917	0.992634
P4N	0.0097795	0.860703	0.903541		P4L	inf	0	0.0146138		P4Y	5.39617	0.903471	0.533487		Q4N	13651.1	0.999752	0.999049		Q4N	3591.62	0.238779	0.966525		Q4N	7476.71	0.99955	0.999191		K4N	7.06754e+53	0.0157552	0.979634
P4Q	0.0107783	0.438165	0.992203		P4M	inf	0	0.0106472		P4P	0.000903329	1.25422	1		Q4P	25075.5	0.999866	0.999482		Q4P	630106	0.174627	0.984784		Q4P	4459.17	0.998872	0.99932		K4P	7.61444e+51	0.0164411	0.989741
P4S	0.00510638	1.08279	0.933875		P4N	inf	0	0.00835073		P4F	inf	0	0.0181269		Q4Q	0.00573781	1.00037	0.80274		Q4Q	0.00087289	1.2582	0.938086		Q4Q	0.00251099	0.378867	1		K4Q	9.62798e+51	0.01477	0.972551
P4T	0.0104766	0.585648	0.985896		P4Q	inf	0	0.048643		P4L	inf	0	0.102719		Q4R	23071.2	0.999971	0.999488		Q4R	545539	0.168591	0.99301		Q4R	11266.7	0.999852	0.999085		K4R	322.054	0.286271	1
P4V	2.45504	0.540341	0.791792		P4R	inf	0	0.217119		P4N	inf	0	0.4572		Q4S	78589.6	0.999959	0.999435		Q4S	642.045	0.973574	0.999086		Q4S	3704.62	0.998877	0.999387		K4S	7.8968e+52	0.0163985	0.975178
P4W	0.00512537	0.978528	0.959636		P4S	inf	0	0.168685		P4Q	inf	0	0.0845921		Q4T	13263.2	0.999701	0.999054		Q4T	240.851	0.402609	0.936375		Q4T	8426.03	0.9997	0.999156		K4T	7.07392e+53	0.0175286	0.982528
P4Y	0.028193	0.525067	0.985752		P4T	inf	0	0.105846		P4T	inf	0	0.177241		Q4V	8756.17	0.999425	0.999146		Q4V	0.0773456	0.0371549	1		Q4V	2.62955	0.965432	0.287484		K4V	7.06054e+46	0.0207461	0.99776
P4P	0.00176612	1.17691	1		P4V	inf	0	0.0469729		P4V	inf	0	0.120846		Q4W	9442.42	0.999558	0.999126		Q4W	1.66323e+06	0.198005	0.988641		Q4W	0.000295389	0.340522	1		K4W	7.34147e+54	0.0184647	0.98451
P4R	inf	0	0.757482		P4Y	inf	0	0.00960334		P4W	inf	0	0.652568		Q4Y	5069.97	0.999246	0.999283		Q4Y	4064.15	0.992396	0.999805		Q4Y	4787.07	0.999657	0.9993		K4Y	9.05213e+52	0.0184415	0.98861
M5G	22.392	1.00099	1		M5H	11.7189	1.37056	1		M5C	0.991461	0.353124	1		V5A	7556.43	0.999544	0.999189		V5A	0.00217409	1.15151	0.868499		V5A	34.4552	0.285915	0.86111		A5A	0.0752273	0.829671	0.959641
M5L	0.12431	0.381117	0.553441		M5K	12.5486	1.33413	1		M5N	116.994	0.849678	0.971677		V5C	1737.86	0.996867	0.999212		V5C	0.00110416	1.22916	0.867478		V5C	1.22911	0.946415	0.324219		A5C	2.59215e+51	0.0185926	0.995074
M5M	0.00176612	1.17691	1		M5L	0.0063991	1.09415	0.836108		M5M	0.000903329	1.25422	1		V5D	22730.1	0.999835	0.999489		V5D	7388.35	0.996653	0.999431		V5D	1124.71	0.998826	0.999023		A5D	3.55706e+53	0.015614	0.979579
M5A	inf	0	0.172549		M5N	64.0524	0.931946	0.978427		M5A	inf	0	0.0704935		V5E	22783.5	0.999856	0.999489		V5E	159.811	0.246862	0.920059		V5E	1.51648	0.966568	0.299984		A5E	886.776	3.30046e-15	0.207237
M5C	inf	0	0.106914		M5P	120.334	0.979698	0.996505		M5D	inf	0	0.100705		V5F	466.942	0.925074	0.996142		V5F	673.727	0.396424	0.968042		V5F	6729.27	0.999628	0.999212		A5F	4.2684e+52	0.0179826	0.991508
M5D	inf	0	0.163261		M5S	0.0704557	1.10211	0.452061		M5E	inf	0	0.199396		V5G	25175.5	0.999896	0.999482		V5G	1.34468e+52	0.0225573	0.995747		V5G	417.895	0.972917	0.998556		A5G	17.2624	1.78081e-13	0.280263
M5E	inf	0	0.790506		M5W	123.124	0.999418	0.999097		M5F	inf	0	0.106747		V5H	27401.1	0.99994	0.999476		V5H	177.539	0.382256	0.977806		V5H	5596.11	0.999558	0.999256		A5H	1.53909e+52	0.0173632	0.990724
M5F	inf	0	0.0105263		M5M	0.00116104	1.2249	1		M5G	inf	0	0.132931		V5I	0.00385424	1.09113	0.856876		V5I	0.000862395	1.25845	0.936859		V5I	0.00229939	1.11233	1		A5I	7.50824e+53	0.0157884	0.96986
M5H	inf	0	0.0119711		M5A	inf	0	0.00605428		M5H	inf	0	0.0120846		V5K	11187.3	0.999747	0.999087		V5K	2852.98	0.996554	0.999303		V5K	1.03987	0.634054	0.514433		A5K	4.25853e+52	0.0167481	0.98633
M5I	inf	0	0.130237		M5C	inf	0	0.43215		M5K	inf	0	0.163142		V5L	0.841898	0.862688	0.523961		V5L	4861.72	0.995183	0.999401		V5L	112.174	0.267046	0.920737		A5L	5.42322e+33	0.0309773	0.997251
M5K	inf	0	0.0336429		M5D	inf	0	0.0131524		M5L	inf	0	0.241692		V5M	3434.06	0.998988	0.999419		V5M	9817.97	0.999549	0.999119		V5M	0.561751	0.19024	1		A5M	7.36233e+54	0.0182402	0.989695
M5N	inf	0	0.637771		M5E	inf	0	0.0772443		M5P	inf	0	0.209466		V5N	23321.5	0.999861	0.999487		V5N	2354.46	0.995735	0.999011		V5N	797.824	0.994128	0.999486		A5N	3.74198e+53	0.0200143	0.989384
M5P	inf	0	0.0431373		M5F	inf	0	0.0851775		M5Q	inf	0	0.225579		V5P	9439.46	0.999537	0.999126		V5P	3350.81	0.998487	0.99936		V5P	1.54573	0.883001	0.524268		A5P	0.0485876	0.931737	0.993749
M5Q	inf	0	0.0910217		M5G	inf	0	0.130898		M5R	inf	0	0.191339		V5Q	11853.9	0.999736	0.999075		V5Q	45879.2	0.999818	0.999441		V5Q	29.5462	0.184627	1		A5Q	5.19391e+23	0.0424317	0.996198
M5R	inf	0	0.749226		M5Q	inf	0	0.204593		M5S	inf	0	0.0644512		V5R	13847.6	0.999764	0.999047		V5R	7541.58	0.999295	0.999191		V5R	1666.96	0.996537	0.999241		A5R	5.1843e+51	0.0178804	0.989724
M5S	inf	0	0.051806		M5R	inf	0	0.267223		M5T	inf	0	0.0161128		V5S	27094.8	0.999867	0.999477		V5S	663.065	0.984823	0.999442		V5S	1.28831	0.961167	0.340344		A5S	2.86229e+54	0.0190734	0.982824
M5T	inf	0	0.107946		M5T	inf	0	0.0344468		M5V	inf	0	0.563948		V5T	2720.5	0.998742	0.999487		V5T	0.000989137	1.24222	0.94976		V5T	7.42605	0.169833	1		A5T	9.73364e+46	0.0202264	0.997667
M5V	inf	0	0.0107327		M5V	inf	0	0.246347		M5W	inf	0	0.104733		V5V	0.00573781	1.00037	0.80274		V5V	0.00087289	1.2582	0.938086		V5V	0.00251099	0.378867	1		A5V	7.05811e+53	0.018253	0.9866
M5W	inf	0	0.381837		M5Y	inf	0	0.0881002		M5Y	inf	0	0.674723		V5W	8270.42	0.999717	0.999161		V5W	3.53291e+53	0.0234752	0.994932		V5W	331.845	0.890013	0.991947		A5W	4.3624e+53	0.0165081	0.983933
M5Y	inf	0	0.079257		M5I	inf	0	0.734353		M5I	inf	0	0.115655		V5Y	21431.2	0.999904	0.999493		V5Y	1.72771e+53	0.0209087	0.990346		V5Y	8426.07	0.999702	0.999156		A5Y	6.48037e+50	0.0186207	0.996379
V6A	0.0535244	0.564108	0.635944		V6C	0.00429671	1.07975	0.960318		V6A	2.08912	0.470126	1		P6A	24035.9	0.999916	0.999485		P6A	10715.5	0.998726	0.999201		P6A	16860.3	0.999849	0.999007		L6A	1.41644e+54	0.0192355	0.987904
V6C	0.165806	0.300511	0.880164		V6D	55.9595	1.03455	1		V6C	0.00251135	1.09253	0.91394		P6C	6464.28	0.999718	0.999222		P6C	5703.56	0.996082	0.999314		P6C	3508.85	0.997337	0.999404		L6C	609708	0.134762	0.984808
V6I	0.00193075	1.16612	1		V6I	0.00553278	1.08806	0.867467		V6G	44.4736	0.77915	0.905945		P6D	21388.2	0.999881	0.999494		P6D	1602.56	0.980977	0.999734		P6D	8357.84	0.998983	0.999159		L6D	2.43014e+52	0.019006	0.993699
V6L	0.0279179	0.454521	0.790108		V6L	0.00921091	1.1002	0.770897		V6I	0.000867904	1.25774	1		P6E	22907	0.999906	0.999488		P6E	0.317653	0.635915	0.636057		P6E	522.436	0.971709	0.998784		L6E	1.39328e+52	0.0180149	0.992581
V6M	0.0953219	0.660608	0.555503		V6M	0.012368	1.03815	0.773904		V6K	8.36217	0.872108	0.673734		P6F	42537.6	0.999951	0.99945		P6F	6828.82	0.995069	0.999984		P6F	8396.33	0.999386	0.999158		L6F	2.51672e+35	0.0281848	0.997153
V6N	2.37479	0.866621	0.879482		V6R	0.469012	0.902969	0.462335		V6L	0.000948804	1.2468	0.9873		P6G	13485.4	0.999789	0.999052		P6G	7493.77	0.998526	0.999172		P6G	9622	0.999647	0.999121		L6G	1.22408e+54	0.0174991	0.984032
V6P	28.6356	0.279226	1		V6T	0.00297384	1.11662	0.979839		V6M	0.00146256	1.1955	0.989652		P6H	5295.16	0.999525	0.999271		P6H	2199.92	0.993057	0.999303		P6H	6096.26	0.999033	0.999235		L6H	19105.6	0.190362	0.980034
V6R	1.94527	0.898417	0.587423		V6V	0.00116104	1.2249	1		V6Q	0.576184	0.917148	0.460838		P6I	13683.4	0.999817	0.999049		P6I	5676.8	0.994499	0.999448		P6I	22187.1	0.999771	0.999491		L6I	0.0307662	0.960649	0.984934
V6T	0.00735772	0.796994	0.864834		V6E	inf	0	0.04238		V6R	1.44303	0.936721	0.549538		P6K	4186.3	0.998373	0.99934		P6K	2179.17	0.986279	0.99986		P6K	3505.73	0.998804	0.999409		L6K	2.99431e+26	0.0346785	0.995391
V6V	0.00176612	1.17691	1		V6F	inf	0	0.102088		V6S	0.000608784	0.248095	1		P6L	14465.8	0.999791	0.999038		P6L	2347.9	0.984378	0.999851		P6L	11206.4	0.999619	0.999087		L6L	0.0752273	0.829671	0.959641
V6D	inf	0	0.237358		V6G	inf	0	0.375783		V6T	0.00346609	1.04835	0.918888		P6M	7715.9	0.999275	0.999182		P6M	4061.86	0.993192	0.999343		P6M	13377.3	0.999558	0.999053		L6M	0.884453	0.574574	0.973601
V6E	inf	0	0.0160991		V6H	inf	0	0.250522		V6W	3.06584	0.381479	1		P6N	19314.9	0.999878	0.9995		P6N	3059.37	0.990817	0.999905		P6N	22360.9	0.999847	0.99949		L6N	4.24248e+52	0.0194106	0.996228
V6F	inf	0	0.260062		V6K	inf	0	0.0319415		V6Y	1.81248	0.410541	1		P6P	0.00573781	1.00037	0.80274		P6P	0.00087289	1.2582	0.938086		P6P	0.00251099	0.378867	1		L6P	8.99702e+07	0.104176	0.986284
V6G	inf	0	0.691434		V6N	inf	0	0.0139875		V6V	0.000903329	1.25422	1		P6Q	12587.7	0.999689	0.999064		P6Q	0.466216	0.741903	0.519856		P6Q	13318.2	0.999427	0.999054		L6Q	0.0392899	1.01943	1
V6H	inf	0	0.0214654		V6P	inf	0	0.469729		V6D	inf	0	0.298087		P6R	11210.3	0.999831	0.999087		P6R	166.476	0.356815	0.93743		P6R	5577.2	0.99848	0.999256		L6R	37.2548	0.408815	1
V6K	inf	0	0.0163055		V6Q	inf	0	0.457203		V6E	inf	0	0.0845921		P6S	11595.9	0.9998	0.99908		P6S	3899.54	0.994467	0.999069		P6S	4459.21	0.998867	0.99932		L6S	1.76457e+53	0.0188328	0.982421
V6Q	inf	0	0.594427		V6S	inf	0	0.565762		V6F	inf	0	0.0342397		P6T	6339.85	0.999785	0.999226		P6T	1702.88	0.977596	0.999701		P6T	3926.9	0.998721	0.999364		L6T	0.0881038	0.853389	0.952004
V6S	inf	0	0.478844		V6W	inf	0	0.327766		V6H	inf	0	0.169184		P6V	14027.6	0.999734	0.999045		P6V	9489.94	0.997366	0.999081		P6V	6657.83	0.997819	0.999214		L6V	0.00352348	1.0983	0.994585
V6W	inf	0	0.068937		V6Y	inf	0	0.344468		V6N	inf	0	0.449144		P6W	0.123203	0.874976	0.829594		P6W	2.18438e+28	0.0436062	0.997397		P6W	7476.69	0.999549	0.999191		L6W	886.701	8.5289e-15	0.229605
V6Y	inf	0	0.0683179		V6A	inf	0	0.358832		V6P	inf	0	0.741188		P6Y	837.585	0.997572	0.999107		P6Y	9.10539e+12	0.092579	0.993815		P6Y	7448.42	0.999092	0.999191		L6Y	3.40674e+53	0.0190845	0.989246
A7G	0.0124262	0.0944101	1		A7C	0.00725892	1.04725	0.910934		A7C	0.000382049	0.256704	1		F7A	13056	0.999622	0.999057		F7A	151.301	0.453852	0.938299		F7A	0.212268	1.005	0.275519		C7A	4.71273e+20	0.0421411	0.993571
A7P	0.293006	0.865218	0.543922		A7G	0.00437655	1.07311	0.86636		A7D	0.00667383	0.274279	1		F7C	0.121547	1.06991	0.0793621		F7C	0.0115631	1.1109	0.557756		F7C	2351.48	0.998224	0.999046		C7C	0.0752273	0.829671	0.959641
A7S	0.563531	0.143824	0.950017		A7N	53.4805	0.829722	0.938218		A7E	0.00143703	1.20048	1		F7D	2.32294	0.968925	0.313271		F7D	6411.97	0.995451	0.999421		F7D	886.347	0.978922	0.999445		C7D	1.8148e+22	0.0381634	0.993663
A7A	0.00176612	1.17691	1		A7S	0.00276847	1.13488	0.950974		A7G	0.0326867	0.202328	1		F7E	2.23098	0.969701	0.322056		F7E	2081.8	0.986647	0.999858		F7E	1.30549	0.984382	0.196412		C7E	1.62135e+09	0.0891237	0.985944
A7C	inf	0	0.664603		A7A	0.00116104	1.2249	1		A7H	0.00446876	1.06279	0.918758		F7F	0.00573781	1.00037	0.80274		F7F	0.00087289	1.2582	0.938086		F7F	0.00251099	0.378867	1		C7F	3.6943e+19	0.0508427	0.994425
A7D	inf	0	0.569659		A7D	inf	0	0.645094		A7I	0.00157225	1.18739	0.973586		F7G	1071.68	0.99597	0.998998		F7G	259194	0.198725	0.980319		F7G	13289.4	0.999364	0.999055		C7G	1390.15	0.207013	0.971891
A7E	inf	0	0.588235		A7E	inf	0	0.215031		A7M	0.00109072	1.23201	1		F7H	0.999723	0.986093	0.415429		F7H	30762	0.999629	0.999467		F7H	0.0573708	1.34624	0.42279		C7H	8.8768e+12	0.0690977	0.991468
A7F	inf	0	0.0493292		A7F	inf	0	0.019833		A7N	0.00131162	1.20677	0.98339		F7I	2313.87	0.99843	0.999056		F7I	4424.3	0.99446	0.999063		F7I	1137.83	0.993387	0.99943		C7I	1.26975e+53	0.0180161	0.990102
A7H	inf	0	0.482972		A7H	inf	0	0.188935		A7Q	0.00116641	1.2226	0.999706		F7K	23996.3	0.999903	0.999485		F7K	7761.66	0.241406	0.977242		F7K	11206.6	0.999621	0.999087		C7K	2.61965e+43	0.0207594	0.997461
A7I	inf	0	0.189061		A7I	inf	0	0.00563674		A7S	0.00114064	1.22416	0.988322		F7L	9158.95	0.999405	0.999134		F7L	19252	0.99957	0.999496		F7L	5582.56	0.998789	0.999256		C7L	7.68387e+51	0.0189312	0.985209
A7K	inf	0	0.747162		A7K	inf	0	0.59499		A7T	0.00115924	1.22352	1		F7M	11540.3	0.99961	0.999081		F7M	3141.89	0.99472	0.99928		F7M	1168.78	0.980652	0.999603		C7M	3.88822e+51	0.0163754	0.991606
A7L	inf	0	0.0297214		A7L	inf	0	0.0181628		A7V	0.0478481	0.322151	0.972631		F7N	1764.34	0.318799	0.960967		F7N	3152.92	0.991607	0.999151		F7N	738.342	0.959988	0.998742		C7N	1.1507e+37	0.0236231	0.996718
A7M	inf	0	0.220846		A7M	inf	0	0.0100209		A7A	0.000903329	1.25422	1		F7P	9635.2	0.999616	0.999121		F7P	0.280047	0.659173	0.601619		F7P	0.00934512	0.91525	0.608539		C7P	1.71717e+54	0.0158438	0.982493
A7N	inf	0	0.406605		A7P	inf	0	0.0085595		A7F	inf	0	0.312185		F7Q	7690.02	0.999768	0.999184		F7Q	4236.63	0.992138	0.999959		F7Q	3025.24	0.996317	0.999453		C7Q	2.02441e+08	0.107425	0.987223
A7Q	inf	0	0.728586		A7Q	inf	0	0.231733		A7K	inf	0	0.259819		F7R	8043.65	0.999444	0.999169		F7R	0.173295	0.826705	0.687748		F7R	11147.7	0.999392	0.999088		C7R	9.53372e+52	0.0164301	0.986122
A7R	inf	0	0.105263		A7R	inf	0	0.157829		A7L	inf	0	0.179255		F7S	8249.9	0.999491	0.999162		F7S	1678.1	0.976028	0.999674		F7S	0.609601	0.993177	0.190312		C7S	2.08496e+53	0.015084	0.984537
A7T	inf	0	0.177296		A7T	inf	0	0.014405		A7P	inf	0	0.731118		F7T	6043.19	0.999043	0.999237		F7T	9483.04	0.99733	0.999032		F7T	0.776599	0.987982	0.182715		C7T	1.74787e+53	0.0155648	0.983822
A7V	inf	0	0.00433437		A7W	inf	0	0.271399		A7R	inf	0	0.183283		F7V	3496.47	0.999333	0.999412		F7V	29.1853	1.05289	1		F7V	2272.03	0.997039	0.999056		C7V	9.04777e+34	0.0199977	0.996492
A7W	inf	0	0.0691434		A7Y	inf	0	0.0302714		A7W	inf	0	0.0422961		F7W	0.00703144	0.425303	0.839627		F7W	0.00113881	1.22593	0.986849		F7W	0.00241754	1.2346	1		C7W	7.04873e+10	0.0855557	0.988698
A7Y	inf	0	0.0534572		A7V	inf	0	0.00472879		A7Y	inf	0	0.362538		F7Y	0.00234235	1.14205	0.845437		F7Y	0.00120275	1.21962	0.938872		F7Y	0.000487452	1.53208	1		C7Y	20.8957	0.446304	1
T8A	0.00334336	1.12281	0.968606		T8C	0.00555566	1.10114	0.932777		T8A	0.00445092	1.04801	0.923425		S8A	749.667	0.982417	0.999471		S8A	0.00124947	1.2128	0.929614		S8A	0.00104507	1.26341	1		Q8A	0.14933	0.702496	0.952517
T8C	0.00758618	1.08718	0.852154		T8S	0.0023696	1.15262	0.956252		T8C	0.00111673	0.267921	1		S8C	1.00747	0.412821	0.48		S8C	0.0022518	1.14266	0.869906		S8C	0.000916324	1.27074	1		Q8C	18.9851	0.364501	1
T8D	0.211724	1.0023	0.459246		T8W	0.146759	1.00401	0.514685		T8D	0.0729713	0.24379	1		S8D	0.369483	0.439828	0.716215		S8D	0.00543993	1.02525	0.794347		S8D	0.00679952	1.17285	1		Q8D	204.47	0.264083	1
T8I	0.0029951	1.09197	0.896309		T8T	0.00116104	1.2249	1		T8G	0.00153712	1.1905	0.981297		S8E	0.474893	0.734548	0.431415		S8E	0.000814655	1.26723	0.893901		S8E	0.00112392	1.25633	1		Q8E	1.30811e+53	0.0183455	0.978636
T8K	0.025838	0.937801	0.672728		T8A	inf	0	0.453027		T8H	0.107987	0.259203	1		S8F	0.00913312	0.144669	1		S8F	0.223655	0.0769565	1		S8F	0.00370859	1.10365	0.810287		Q8F	19.0118	0.34958	1
T8M	0.00323782	1.13555	0.921727		T8D	inf	0	0.323591		T8I	0.201313	0.238133	1		S8G	0.00822365	0.144585	1		S8G	0.0016021	1.18646	0.937911		S8G	0.00350705	1.12327	0.990035		Q8G	40.5951	0.372214	1
T8R	0.00737463	1.11077	0.837313		T8E	inf	0	0.168267		T8K	0.00307253	1.10011	0.963203		S8H	0.00765483	0.948214	0.738346		S8H	0.000871581	1.25798	0.950887		S8H	0.00408146	1.15272	1		Q8H	0.0195393	0.960525	0.991804
T8S	0.0036678	1.11828	0.903668		T8F	inf	0	0.0204593		T8N	0.001712	1.18074	0.979864		S8I	0.117661	0.566625	0.628367		S8I	0.00147152	1.19623	0.931096		S8I	0.0143746	0.136695	1		Q8I	0.170437	0.749039	0.916023
T8V	0.00308555	1.10885	0.967378		T8G	inf	0	0.730689		T8R	0.0016734	1.18131	0.9969		S8K	672.091	0.977043	0.999234		S8K	0.000378171	0.110283	1		S8K	0.00813115	1.30141	1		Q8K	0.00960352	0.998015	0.990777
T8W	0.013953	0.771055	0.84345		T8H	inf	0	0.127349		T8S	0.00127383	1.21325	1		S8L	0.0188012	0.550949	0.713739		S8L	0.00224349	1.15013	0.896605		S8L	0.00299758	1.2095	1		Q8L	0.0672457	0.887592	0.953627
T8T	0.00176612	1.17691	1		T8I	inf	0	0.040501		T8V	0.00777978	0.256104	1		S8M	1.86747	0.973445	0.299446		S8M	0.001438	1.20138	0.925313		S8M	0.00393098	1.2699	1		Q8M	0.019278	0.980984	0.995767
T8E	inf	0	0.584107		T8K	inf	0	0.0334029		T8W	2.64366	0.928863	0.597093		S8N	0.00368336	1.0978	0.871282		S8N	0.0013152	1.20969	0.928089		S8N	0.006323	1.07514	0.776588		Q8N	0.101894	0.970376	0.962675
T8F	inf	0	0.0200206		T8L	inf	0	0.00730689		T8T	0.000903329	1.25422	1		S8P	10038.9	0.999689	0.999111		S8P	0.00113656	1.22706	0.928659		S8P	0.00258256	1.17072	1		Q8P	5.21733	0.370707	0.984643
T8G	inf	0	0.610939		T8M	inf	0	0.00688935		T8E	inf	0	0.193353		S8Q	0.0385616	0.519918	0.635816		S8Q	0.00280303	1.11665	0.912465		S8Q	0.00432616	1.21615	1		Q8Q	0.0752273	0.829671	0.959641
T8H	inf	0	0.074097		T8P	inf	0	0.0160752		T8F	inf	0	0.221551		S8R	1.59746	0.967868	0.318796		S8R	4239.73	0.997346	0.999129		S8R	0.00527734	1.15775	1		Q8R	0.0108725	0.995207	0.992372
T8L	inf	0	0.0280702		T8Q	inf	0	0.00647182		T8L	inf	0	0.420947		S8S	0.00573781	1.00037	0.80274		S8S	0.00087289	1.2582	0.938086		S8S	0.00251099	0.378867	1		Q8S	0.210499	0.606741	0.946718
T8N	inf	0	0.0187822		T8R	inf	0	0.00960334		T8M	inf	0	0.0362538		S8T	0.0023185	0.145676	1		S8T	0.000996196	1.24266	0.930936		S8T	0.00374146	1.10739	0.823799		Q8T	2.14502	0.431576	0.958665
T8P	inf	0	0.0101135		T8V	inf	0	0.0557411		T8P	inf	0	0.0563948		S8V	0.152332	0.397363	0.698901		S8V	0.00103827	1.23744	0.936729		S8V	0.000821627	0.135532	1		Q8V	0.061665	0.847432	0.952182
T8Q	inf	0	0.0103199		T8Y	inf	0	0.0344468		T8Q	inf	0	0.787513		S8W	0.00775835	0.900225	0.701217		S8W	15054.3	0.217552	0.973957		S8W	0.00930854	1.10638	0.643332		Q8W	0.0154014	0.97869	0.989471
T8Y	inf	0	0.051806		T8N	inf	0	0.0261474		T8Y	inf	0	0.219537		S8Y	0.000254285	0.143734	1		S8Y	14369.1	0.258712	0.977288		S8Y	0.011836	0.138209	1		Q8Y	2.06202	0.416284	0.928667
V9A	4.01555	0.179766	1		V9C	0.00355756	1.10128	0.890065		V9A	0.000689399	0.188542	1		V9A	0.311154	0.932436	0.200015		V9A	0.00118281	1.22556	0.813366		V9A	0.00929504	1.16692	0.576661		R9A	0.0320293	0.498101	0.982491
V9C	0.0246805	0.606728	0.724299		V9E	3.21292	0.913039	0.519518		V9C	0.000821408	0.174928	1		V9C	0.262771	0.867653	0.244633		V9C	0.00133028	1.20829	0.865292		V9C	0.00787299	1.15609	0.611119		R9C	0.578398	0.591201	0.925944
V9G	0.0561853	1.44771	0.608996		V9F	2.88188	0.910619	0.522977		V9D	22.4307	1.00807	1		V9D	5858.17	0.998879	0.999244		V9D	8.00698	0.45344	0.81606		V9D	8406.34	0.999496	0.999157		R9D	3.92387	0.435466	0.998801
V9I	0.000784649	0.169264	1		V9G	0.283649	0.895902	0.849645		V9E	23.6393	0.965913	0.973519		V9E	820.587	0.99216	0.999443		V9E	0.0621242	1.23178	0.723177		V9E	1061.93	0.990285	0.99963		R9E	20.4337	0.430815	1
V9L	4.2119	0.269665	1		V9I	0.00209159	1.15917	0.969289		V9F	2.84167	0.977776	1		V9F	28910.8	0.999925	0.999473		V9F	0.227553	0.697029	0.389694		V9F	9594.54	0.999469	0.999122		R9F	0.00205943	1.15774	0.998576
V9M	1.18808	0.432307	0.836709		V9L	0.0324526	0.499845	0.533178		V9G	4.92739	0.953536	1		V9G	1680.27	0.995707	0.999225		V9G	0.0477941	0.813826	0.669262		V9G	0.660263	0.990478	0.23074		R9G	0.255279	0.409379	0.496512
V9N	0.256135	0.988805	0.448555		V9M	0.09488	1.07711	0.590512		V9H	67.1976	0.937003	0.980675		V9H	0.243429	1.02099	0.554032		V9H	0.00542446	1.06685	0.924071		V9H	0.0578447	1.17543	0.682885		R9H	0.00269279	1.12559	0.987941
V9P	2.23865	0.941255	0.740115		V9P	2.12094	0.91483	0.549687		V9I	0.00173999	1.15419	0.901979		V9I	1.80347	0.972928	0.258857		V9I	0.0014499	1.20046	0.907456		V9I	0.00255228	0.145601	1		R9I	0.00340775	1.10149	0.994106
V9Q	1.17521	0.960858	0.507393		V9S	0.224751	0.739442	0.56952		V9K	40.2114	0.916588	0.95859		V9K	208.435	0.924335	0.991762		V9K	1.27356	0.574461	0.958794		V9K	829.684	0.981328	0.999483		R9K	0.00413005	1.07913	0.987673
V9S	2.01023	0.937275	0.464103		V9T	0.0267218	0.784162	0.719338		V9L	0.000921165	0.179651	1		V9L	1650.12	0.995497	0.999237		V9L	0.00142189	1.19978	0.953123		V9L	0.0107409	1.10257	0.616448		R9L	0.0287541	0.986619	0.99758
V9T	15.858	0.240605	1		V9W	0.286551	0.954824	0.754513		V9M	1.0676	0.316956	1		V9M	4522.32	0.999081	0.999316		V9M	0.00204567	1.16747	0.869145		V9M	0.0667401	1.01634	0.20122		R9M	0.00175189	1.17643	1
V9W	2.15892	0.954088	0.789829		V9Y	114.635	0.529004	0.917624		V9N	6.27512	0.952238	0.98012		V9N	6043.59	0.999058	0.999237		V9N	0.0451934	1.15814	0.842379		V9N	863.431	0.968532	0.99916		R9N	0.477276	0.503349	0.876182
V9Y	1.29854	0.961237	0.472847		V9A	0.00266179	0.318466	1		V9P	11.2478	0.948118	0.918514		V9P	1806.67	0.997085	0.999189		V9P	0.727813	0.514421	0.797017		V9P	1126.36	0.979876	0.999577		R9P	4323.88	0.158328	0.943074
V9V	0.00176612	1.17691	1		V9V	0.00116104	1.2249	1		V9Q	12.5185	0.955359	0.938965		V9Q	65305	0.999909	0.999442		V9Q	0.457389	0.748149	0.592015		V9Q	1411.5	0.992046	0.99933		R9Q	0.446594	0.49677	1
V9D	inf	0	0.656347		V9D	inf	0	0.707724		V9R	13.878	1.11533	1		V9R	17147.7	0.999734	0.999004		V9R	79.7639	0.560064	0.919801		V9R	4778.27	0.998408	0.999298		R9R	0.0752273	0.829671	0.959641
V9E	inf	0	0.743034		V9H	inf	0	0.0244259		V9S	0.00278933	1.11041	0.975417		V9S	1384.92	0.991706	0.999347		V9S	0.0120037	1.1262	0.723203		V9S	0.649477	0.957663	0.223357		R9S	0.905542	0.41078	0.982723
V9F	inf	0	0.798762		V9K	inf	0	0.141754		V9T	3.24095	0.521894	1		V9T	0.485141	0.890081	0.286856		V9T	0.000773176	0.0533708	1		V9T	0.15928	0.577499	0.499263		R9T	0.148417	0.57553	0.969723
V9H	inf	0	0.0934985		V9N	inf	0	0.158455		V9W	3.687	0.964842	0.984923		V9V	0.00573781	1.00037	0.80274		V9V	0.00087289	1.2582	0.938086		V9V	0.00251099	0.378867	1		R9V	0.00203002	1.15921	0.998136
V9K	inf	0	0.245614		V9Q	inf	0	0.242171		V9Y	5.03986	0.965524	0.903888		V9W	14278.8	0.999825	0.999041		V9W	10560.3	0.287229	0.980797		V9W	6107.58	0.999453	0.999234		R9W	0.186318	0.51655	0.939044
V9R	inf	0	0.627451		V9R	inf	0	0.45929		V9V	0.000903329	1.25422	1		V9Y	23731.5	0.999809	0.999486		V9Y	341.655	0.278826	0.928068		V9Y	7483.76	0.999659	0.999191		R9Y	0.00211976	1.154	0.995007
