# Supplementary material for: Neoantigen quality predicts immunoediting in survivors of pancreatic cancer
Source: Nature. 2022 May 19;606(7913):389–95. doi: 10.1038/s41586-022-04735-9 (PMC9177421; doi:10.1038/s41586-022-04735-9)
Supplement: Supplementary file 14 — Source Data Extended Data Fig. 7 [file 41586_2022_4735_MOESM14_ESM.xlsx]

## Sheet: ED Fig. 7a
Extended Data Fig. 7a
Position	d_i
1	0.528846
2	0.962767
3	1.84005
4	1.68385
5	2.75377
6	2.27553
7	2.10947
8	1.21598
9	1.59771

## Sheet: ED Fig. 7b
Extended Data Fig. 7b
Amino acid	Model X coordinate	Model Y coordinate
A	-0.0435476	-0.261753
C	-1.65113	-2.04324
D	3.38167	2.75925
E	4.05391	1.44707
F	3.51254	-4.55241
G	-0.136904	2.48723
H	5.11718	-0.934612
I	-0.0286857	-3.69485
K	4.34347	0.750556
L	0.58056	-3.92453
M	1.30143	-3.0638
N	3.18936	1.72769
P	1.12986	3.10252
Q	3.89486	0.468747
R	4.85716	0.436851
S	1.56776	0.617062
T	1.0263	-0.587507
V	-0.0497465	-3.28375
W	4.62253	-4.82769
Y	4.16227	-3.79868

## Sheet: ED Fig.  7c
Extended Data Fig. 7c
WT CMV peptide, 3 CMV TCRs												WT gp100 peptide, 3 gp100 TCRs												WT neopeptide, 1 neopeptide TCR
TCR1				TCR 2				TCR 3				TCR4				TCR 5				TCR 6				TCR 7
peptide	logA	obs_logC		peptide	logA	obs_logC		peptide	logA	obs_logC		peptide	logA	obs_logC		peptide	logA	obs_logC		peptide	logA	obs_logC		peptide	logA	obs_logC
N1A	-0.476924	0.419474		N1A	-0.476924	0.071373		N1D	3.37086	8.28644		I1A	0.287682	14.371		I1A	0.287682	0.109739		I1A	0.287682	15.1974		G1A	0.173272	0.481801
N1C	0.216223	0.699545		N1C	0.216223	0.174113		N1I	-0.659246	3.13648		I1C	0.693147	14.371		I1C	0.693147	0.197147		I1C	0.693147	15.0273		G1C	1.31634	2.05803
N1D	3.37086	7.3657		N1D	3.37086	4.97251		N1P	2.55963	6.40724		I1D	3.63319	14.371		I1D	3.63319	4.77214		I1D	3.63319	14.2042		G1D	2.996	7.50071
N1E	1.98456	1.39027		N1E	1.98456	1.43365		N1Q	0.296266	1.85332		I1E	2.19722	14.371		I1E	2.19722	0.933218		I1E	2.19722	15.1974		G1E	2.26289	0.152934
N1F	-1.57554	0.162051		N1F	-1.57554	0.317677		N1T	-0.276253	4.74783		I1F	-0.693147	14.371		I1F	-0.693147	0.348122		I1F	-0.693147	12.4283		G1F	-0.360543	1.18437
N1G	-0.422857	0.161692		N1G	-0.422857	0.000573857		N1V	-0.594707	0.540633		I1G	0.287682	14.371		I1G	0.287682	0.110447		I1G	0.287682	15.1974		G1H	-0.223144	0.609756
N1H	-0.189242	0.0262607		N1H	-0.189242	0.142105		N1A	-0.476924	16.2198		I1H	0.510826	14.1712		I1H	0.510826	0.209602		I1H	0.510826	5.88419		G1I	0.70657	1.80245
N1I	-0.659246	0.384913		N1I	-0.659246	0.0771587		N1C	0.216223	16.2198		I1K	0	14.371		I1K	0	0.0670926		I1K	0	15.0273		G1K	-0.352821	0.153948
N1K	-0.882389	0.168789		N1K	-0.882389	0.235719		N1E	1.98456	16.2198		I1L	0.154151	12.3607		I1L	0.154151	0.184979		I1L	0.154151	1.24155		G1L	0.46662	2.1672
N1L	-0.534082	0.245218		N1L	-0.534082	0.0865955		N1F	-1.57554	16.2198		I1M	-0.182322	14.018		I1M	-0.182322	0.466754		I1M	-0.182322	7.99217		G1M	0.64043	1.60116
N1M	-1.06471	0.65092		N1M	-1.06471	0.241285		N1G	-0.422857	16.2198		I1N	0.606136	14.371		I1N	0.606136	0.371802		I1N	0.606136	15.1974		G1N	1.71501	0.59795
N1P	2.55963	1.96312		N1P	2.55963	1.29463		N1H	-0.189242	16.2198		I1P	2.85263	14.371		I1P	2.85263	5.56411		I1P	2.85263	15.1974		G1P	2.9535	6.97654
N1Q	0.296266	0.848319		N1R	-0.371564	0.0934969		N1K	-0.882389	16.2198		I1Q	0.77319	14.371		I1Q	0.77319	0.00145004		I1Q	0.77319	15.1974		G1Q	0.719815	2.15461
N1R	-0.371564	0.0325223		N1S	-0.594707	0.183411		N1L	-0.534082	16.2198		I1R	0.287682	14.371		I1R	0.287682	0.139817		I1R	0.287682	15.1974		G1R	-1.694	2.33739
N1S	-0.594707	0.694751		N1T	-0.276253	0.0716119		N1M	-1.06471	16.2198		I1S	0.287682	14.0843		I1S	0.287682	0.206055		I1S	0.287682	15.1974		G1S	0.824649	0.525501
N1T	-0.276253	0.721125		N1V	-0.594707	0.117645		N1R	-0.371564	16.2198		I1T	0.405465	14.1976		I1T	0.405465	0.189939		I1T	0.405465	15.1974		G1T	1.63821	0.545052
N1V	-0.594707	0.608264		N1W	-0.659246	0.251071		N1S	-0.594707	16.2198		I1V	0.154151	4.78767		I1V	0.154151	0.357878		I1V	0.154151	13.0615		G1V	0.934502	1.15182
N1W	-0.659246	0.677656		N1Y	-1.57554	0.40048		N1W	-0.659246	16.2198		I1W	0	13.8444		I1W	0	0.371422		I1W	0	13.377		G1W	-0.108368	2.21604
N1Y	-1.57554	0.272982		N1Q	0.296266	0.254077		N1Y	-1.57554	16.2198		I1Y	-0.405465	14.371		I1Y	-0.405465	0.388426		I1Y	-0.405465	15.1974		G1Y	-0.595383	0.837332
L2A	4.41301	7.3709		L2A	4.41301	2.31643		L2A	4.41301	8.10438		M2A	3.53612	11.7364		M2A	3.53612	2.16664		M2A	3.53612	15.1974		R2A	4.60868	11.7976
L2C	5.45119	2.97329		L2C	5.45119	1.25903		L2C	5.45119	6.11243		M2C	5.36364	13.5742		M2C	5.36364	0.279561		M2C	5.36364	15.1974		R2C	4.83521	4.301
L2D	6.49156	3.48782		L2D	6.49156	7.54622		L2D	6.49156	9.60288		M2D	7.46059	14.371		M2D	7.46059	6.53297		M2D	7.46059	13.8254		R2D	4.79798	11.7976
L2E	6.28927	3.54454		L2E	6.28927	4.85271		L2E	6.28927	8.3843		M2E	6.99622	14.371		M2E	6.99622	0.488361		M2E	6.99622	13.4591		R2E	4.67586	11.7976
L2F	5.66678	3.48661		L2F	5.66678	5.31354		L2F	5.66678	8.72376		M2F	5.58725	5.735		M2F	5.58725	3.95263		M2F	5.58725	5.95712		R2F	4.76858	11.7976
L2G	6.1783	7.22223		L2G	6.1783	5.12138		L2G	6.1783	9.08847		M2G	6.7038	14.2323		M2G	6.7038	2.16664		M2G	6.7038	12.4018		R2G	4.74995	11.7976
L2H	6.49334	3.47522		L2H	6.49334	5.00513		L2H	6.49334	10.5444		M2H	7.42823	14.371		M2H	7.42823	1.37127		M2H	7.42823	12.6282		R2H	4.48028	1.9685
L2I	1.63665	0.0228038		L2K	6.30973	5.80971		L2I	1.63665	0.76283		M2I	1.09861	5.87325		M2I	1.09861	0.0487899		M2I	1.09861	15.1974		R2I	4.64983	0.0778548
L2K	6.30973	7.83863		L2M	-0.189242	0.113184		L2K	6.30973	8.76508		M2K	7.05027	12.3117		M2K	7.05027	2.16664		M2K	7.05027	12.4772		R2K	3.86329	11.7976
L2M	-0.189242	0.725494		L2N	6.42207	4.94536		L2M	-0.189242	0.161043		M2L	0.154151	2.40683		M2L	0.154151	0.0954343		M2L	0.154151	11.8546		R2L	4.47875	11.7976
L2N	6.42207	1.36963		L2P	6.43764	6.41514		L2N	6.42207	9.73851		M2N	7.16072	14.371		M2N	7.16072	2.16664		M2N	7.16072	14.9076		R2M	4.08575	4.33625
L2P	6.43764	2.99681		L2Q	2.31288	1.38537		L2P	6.43764	8.68228		M2P	7.33748	14.371		M2P	7.33748	2.16664		M2P	7.33748	14.8005		R2N	4.6311	8.27219
L2Q	2.31288	0.0354703		L2S	5.48322	4.27753		L2Q	2.31288	2.1271		M2Q	1.70475	12.166		M2Q	1.70475	0.334953		M2Q	1.70475	15.1974		R2P	4.8271	8.69266
L2S	5.48322	7.89086		L2T	3.30727	2.57209		L2R	6.46061	11.2891		M2R	7.34955	11.6825		M2R	7.34955	1.20865		M2R	7.34955	11.7903		R2Q	2.8094	3.34151
L2T	3.30727	4.18626		L2V	2.3821	1.21875		L2S	5.48322	8.35765		M2S	5.11999	11.9633		M2S	5.11999	0.539033		M2S	5.11999	6.0047		R2S	4.56367	11.7302
L2V	2.3821	0.285517		L2W	5.91453	6.98854		L2T	3.30727	5.84199		M2T	2.41293	9.98028		M2T	2.41293	0.244471		M2T	2.41293	13.7549		R2T	4.59074	11.7976
L2W	5.91453	6.40929		L2Y	5.86959	4.50087		L2V	2.3821	1.27663		M2V	1.60944	11.8743		M2V	1.60944	0.437178		M2V	1.60944	2.41359		R2V	4.5864	11.7976
L2Y	5.86959	11.1722		L2I	1.63665	0.213182		L2W	5.91453	9.77502		M2W	6.46847	14.2962		M2W	6.46847	8.68013		M2W	6.46847	14.9076		R2W	4.49064	11.7976
L2R	6.46061	15.5493		L2R	6.46061	15.9688		L2Y	5.86959	10.6158		M2Y	6.03548	11.668		M2Y	6.03548	6.87445		M2Y	6.03548	13.8665		R2Y	4.65437	11.7976
V3A	-0.476924	0.40811		V3C	0.503905	1.65904		V3A	-0.476924	6.54656		D3A	0	13.9072		D3A	0	12.7496		D3A	0	15.1974		L3A	0.60269	3.80348
V3C	0.503905	1.45211		V3D	-0.371564	1.51006		V3C	0.503905	0.804953		D3C	0.606136	12.8159		D3C	0.606136	9.37473		D3C	0.606136	12.3439		L3C	2.81589	2.17384
V3I	-0.659246	0.695901		V3E	1.60252	1.68025		V3E	1.60252	7.50152		D3E	1.29928	13.7841		D3E	1.29928	13.5675		D3E	1.29928	15.025		L3D	3.24807	0.816121
V3L	-0.802346	0.571842		V3G	0.56453	2.93007		V3I	-0.659246	0.00935168		D3F	-0.182322	14.2504		D3F	-0.182322	13.1356		D3F	-0.182322	15.1974		L3E	3.3186	3.80813
V3M	-1.42139	0.97015		V3H	0.393904	8.05244		V3K	2.11334	6.05716		D3G	0.606136	14.3366		D3G	0.606136	12.3766		D3G	0.606136	15.025		L3F	-0.519875	11.7976
V3N	0.0984401	2.57287		V3I	-0.659246	0.153961		V3L	-0.802346	0.127936		D3H	0.693147	14.371		D3H	0.693147	10.5001		D3H	0.693147	14.6159		L3G	2.31761	3.98563
V3P	0.370374	3.16234		V3L	-0.802346	0.703318		V3M	-1.42139	0.0101323		D3I	-0.182322	14.371		D3I	-0.182322	3.83395		D3I	-0.182322	13.3759		L3H	0.587787	6.03521
V3Q	0.243622	4.67742		V3N	0.0984401	1.98877		V3P	0.370374	5.3941		D3K	1.79176	14.371		D3K	1.79176	6.7651		D3K	1.79176	14.7044		L3I	0.643275	11.7976
V3R	2.28168	9.69014		V3P	0.370374	4.43179		V3Q	0.243622	0.180086		D3L	-0.182322	13.3023		D3L	-0.182322	7.68906		D3L	-0.182322	13.4601		L3K	1.80962	6.72993
V3S	-0.14842	3.91778		V3Q	0.243622	3.61617		V3R	2.28168	8.68059		D3M	-0.405465	13.4494		D3M	-0.405465	8.90592		D3M	-0.405465	13.9997		L3M	-0.709496	0.322563
V3T	0.296266	2.39179		V3R	2.28168	2.94569		V3T	0.296266	1.34008		D3N	0.287682	10.3355		D3N	0.287682	2.15173		D3N	0.287682	12.0116		L3N	1.75225	5.96144
V3D	-0.371564	15.5493		V3S	-0.14842	0.000307124		V3W	-0.969401	8.63683		D3P	0.510826	13.7125		D3P	0.510826	2.28695		D3P	0.510826	13.5468		L3P	3.01315	11.7976
V3E	1.60252	15.5493		V3T	0.296266	0.587238		V3D	-0.371564	16.2198		D3Q	0.606136	13.9018		D3Q	0.606136	15.635		D3Q	0.606136	15.1974		L3Q	1.30321	4.50498
V3F	-0.882389	15.5493		V3A	-0.476924	0.542484		V3F	-0.882389	16.2198		D3R	1.89712	14.371		D3R	1.89712	6.50246		D3R	1.89712	15.1974		L3R	2.02387	11.7976
V3G	0.56453	15.5493		V3F	-0.882389	15.9688		V3G	0.56453	16.2198		D3S	0.154151	14.35		D3S	0.154151	14.4781		D3S	0.154151	14.8013		L3S	1.87802	6.49889
V3H	0.393904	15.5493		V3K	2.11334	15.9688		V3H	0.393904	16.2198		D3T	0.405465	14.371		D3T	0.405465	14.898		D3T	0.405465	15.1618		L3T	1.47791	11.7976
V3K	2.11334	15.5493		V3M	-1.42139	15.9688		V3N	0.0984401	16.2198		D3V	0.287682	14.2515		D3V	0.287682	16.254		D3V	0.287682	15.0273		L3V	1.17156	11.7976
V3W	-0.969401	15.5493		V3W	-0.969401	15.9688		V3S	-0.14842	16.2198		D3W	-0.182322	14.371		D3W	-0.182322	0.226449		D3W	-0.182322	15.1974		L3W	-1.25006	11.7976
V3Y	-0.594707	15.5493		V3Y	-0.594707	15.9688		V3Y	-0.594707	16.2198		D3Y	0	14.371		D3Y	0	6.26886		D3Y	0	13.0032		L3Y	-0.337554	11.7976
P4A	0.129212	2.25964		P4A	0.129212	5.53926		P4A	0.129212	1.43895		Q4A	-0.405465	14.2063		Q4A	-0.405465	0.411115		Q4A	-0.405465	12.5569		K4A	-0.458182	11.7976
P4C	0.0666914	1.92034		P4D	-0.969401	2.17305		P4C	0.0666914	2.0558		Q4C	-0.405465	14.371		Q4C	-0.405465	11.5202		Q4C	-0.405465	7.48915		K4C	0.102654	11.7976
P4D	-0.969401	0.869565		P4W	0.0984401	10.2067		P4D	-0.969401	3.87189		Q4D	-0.693147	14.371		Q4D	-0.693147	16.254		Q4D	-0.693147	15.1974		K4D	0.403662	7.98703
P4E	-0.594707	4.44455		P4G	0.27029	0.30436		P4E	-0.594707	9.64573		Q4E	-0.405465	14.371		Q4E	-0.405465	14.5733		Q4E	-0.405465	14.9085		K4E	0.0829491	11.7976
P4F	0.583948	2.12935		P4C	0.0666914	15.9688		P4G	0.27029	0.00801333		Q4F	-0.182322	14.371		Q4F	-0.182322	15.6918		Q4F	-0.182322	13.3759		K4F	-0.360543	11.7976
P4G	0.27029	0.769534		P4E	-0.594707	15.9688		P4H	0.243622	8.00604		Q4G	-0.182322	12.8035		Q4G	-0.182322	14.758		Q4G	-0.182322	14.6174		K4G	-0.352821	11.7976
P4H	0.243622	1.25277		P4F	0.583948	15.9688		P4I	1.5079	8.54405		Q4H	-0.182322	13.7685		Q4H	-0.182322	16.254		Q4H	-0.182322	9.48547		K4H	-0.11441	11.7976
P4I	1.5079	7.66854		P4H	0.243622	15.9688		P4K	0.544727	7.94138		Q4I	0.154151	14.371		Q4I	0.154151	15.5377		Q4I	0.154151	14.6174		K4I	0.452967	11.7976
P4K	0.544727	4.86338		P4I	1.5079	15.9688		P4M	0.881199	1.66756		Q4K	0	14.2336		Q4K	0	9.79618		Q4K	0	14.3901		K4L	-0.278713	11.7976
P4L	1.3689	4.96205		P4K	0.544727	15.9688		P4R	0.852212	10.7385		Q4L	0.154151	14.371		Q4L	0.154151	16.254		Q4L	0.154151	10.0209		K4M	0.0213912	11.7976
P4M	0.881199	1.9528		P4L	1.3689	15.9688		P4S	-0.071459	1.09053		Q4M	-0.182322	14.371		Q4M	-0.182322	2.16664		Q4M	-0.182322	1.91244		K4N	-0.243622	11.7976
P4N	0.129212	1.7115		P4M	0.881199	15.9688		P4Y	0.243622	8.69511		Q4N	-0.182322	14.371		Q4N	-0.182322	15.2301		Q4N	-0.182322	14.9066		K4P	0.14562	11.7976
P4Q	0.693147	1.80875		P4N	0.129212	15.9688		P4F	0.583948	16.2198		Q4P	-0.182322	14.371		Q4P	-0.182322	16.254		Q4P	-0.182322	14.3898		K4Q	-0.00542007	11.7976
P4S	-0.071459	1.0617		P4Q	0.693147	15.9688		P4L	1.3689	16.2198		Q4R	0.154151	14.371		Q4R	0.154151	16.254		Q4R	0.154151	15.1974		K4R	-0.547527	8.36196
P4T	0.27029	1.78035		P4R	0.852212	15.9688		P4N	0.129212	16.2198		Q4S	-0.405465	14.371		Q4S	-0.405465	13.5084		Q4S	-0.405465	14.2044		K4S	-0.271596	11.7976
P4V	1.37764	7.23711		P4S	-0.071459	15.9688		P4Q	0.693147	16.2198		Q4T	-0.405465	14.371		Q4T	-0.405465	12.5279		Q4T	-0.405465	15.0262		K4T	0.0423344	11.7976
P4W	0.0984401	1.06542		P4T	0.27029	15.9688		P4T	0.27029	16.2198		Q4V	0.154151	14.2382		Q4V	0.154151	4.48423		Q4V	0.154151	6.95389		K4V	-0.0163491	11.7976
P4Y	0.243622	2.77029		P4V	1.37764	15.9688		P4V	1.37764	16.2198		Q4W	-0.182322	14.3136		Q4W	-0.182322	16.254		Q4W	-0.182322	2.14014		K4W	0	11.7976
P4R	0.852212	15.5493		P4Y	0.243622	15.9688		P4W	0.0984401	16.2198		Q4Y	-0.405465	13.6918		Q4Y	-0.405465	15.3537		Q4Y	-0.405465	14.4608		K4Y	-0.102362	11.7976
M5G	-0.109199	9.44767		M5H	-0.276253	9.21965		M5C	-0.322773	7.00085		V5A	0.154151	14.0908		V5A	0.154151	0.912557		V5A	0.154151	9.52674		A5C	0.289033	11.7976
M5L	-0.0350913	4.25399		M5K	0.439367	9.28805		M5N	0.370374	11.7715		V5C	0	12.6211		V5C	0	0.235029		V5C	0	6.19337		A5D	0.626083	11.7976
M5A	0.0984401	15.5493		M5L	-0.0350913	1.70685		M5A	0.0984401	16.2198		V5D	0.287682	14.371		V5D	0.287682	15.9514		V5D	0.287682	13.0124		A5E	1.10041	9.37483
M5C	-0.322773	15.5493		M5N	0.370374	10.9181		M5D	0.159065	16.2198		V5E	0.405465	14.371		V5E	0.405465	12.1177		V5E	0.405465	6.40347		A5F	-0.698567	11.7976
M5D	0.159065	15.5493		M5P	0.866811	11.5487		M5E	0.439367	16.2198		V5F	-0.182322	11.3069		V5F	-0.182322	13.5565		V5F	-0.182322	14.8013		A5G	0.637577	5.43577
M5E	0.439367	15.5493		M5S	0.159065	4.10567		M5F	-0.659246	16.2198		V5G	0.154151	14.371		V5G	0.154151	16.254		V5G	0.154151	12.0223		A5H	0.117182	11.7976
M5F	-0.659246	15.5493		M5W	-1.06471	11.5716		M5G	-0.109199	16.2198		V5H	0	14.371		V5H	0	12.2229		V5H	0	14.6169		A5I	-0.709496	11.7976
M5H	-0.276253	15.5493		M5A	0.0984401	15.9688		M5H	-0.276253	16.2198		V5I	0	0.397904		V5I	0	0.0120963		V5I	0	0.0880297		A5K	0.256108	11.7976
M5I	-0.189242	15.5493		M5C	-0.322773	15.9688		M5K	0.439367	16.2198		V5K	0.405465	14.371		V5K	0.405465	14.9998		V5K	0.405465	6.02618		A5L	-0.863647	11.7976
M5K	0.439367	15.5493		M5D	0.159065	15.9688		M5L	-0.0350913	16.2198		V5L	0	4.98858		V5L	0	15.5328		V5L	0	10.7071		A5M	-0.360543	11.7976
M5N	0.370374	15.5493		M5E	0.439367	15.9688		M5P	0.866811	16.2198		V5M	0.154151	13.3022		V5M	0.154151	16.2357		V5M	0.154151	5.41038		A5N	0.0829491	11.7976
M5P	0.866811	15.5493		M5F	-0.659246	15.9688		M5Q	0.416894	16.2198		V5N	0.405465	14.371		V5N	0.405465	14.8078		V5N	0.405465	12.669		A5P	0.476738	0.437146
M5Q	0.416894	15.5493		M5G	-0.109199	15.9688		M5R	0.658056	16.2198		V5P	0.980829	14.3133		V5P	0.980829	15.1607		V5P	0.980829	6.42257		A5Q	0.20899	11.7976
M5R	0.658056	15.5493		M5Q	0.416894	15.9688		M5S	0.159065	16.2198		V5Q	0.405465	14.371		V5Q	0.405465	16.254		V5Q	0.405465	9.37304		A5R	-0.384074	11.7976
M5S	0.159065	15.5493		M5R	0.658056	15.9688		M5T	0.461346	16.2198		V5R	0.510826	14.371		V5R	0.510826	15.9719		V5R	0.510826	13.4058		A5S	0.563469	11.7976
M5T	0.461346	15.5493		M5T	0.461346	15.9688		M5V	-0.071459	16.2198		V5S	0.287682	14.371		V5S	0.287682	13.5406		V5S	0.287682	6.24041		A5T	-0.0728613	11.7976
M5V	-0.071459	15.5493		M5V	-0.071459	15.9688		M5W	-1.06471	16.2198		V5T	0.405465	13.0692		V5T	0.405465	0.125023		V5T	0.405465	7.99207		A5V	-0.209721	11.7976
M5W	-1.06471	15.5493		M5Y	-0.882389	15.9688		M5Y	-0.882389	16.2198		V5W	-0.405465	14.1811		V5W	-0.405465	16.254		V5W	-0.405465	11.7917		A5W	-0.687756	11.7976
M5Y	-0.882389	15.5493		M5I	-0.189242	15.9688		M5I	-0.189242	16.2198		V5Y	-0.405465	14.371		V5Y	-0.405465	16.254		V5Y	-0.405465	15.0262		A5Y	-0.566395	11.7976
V6A	0.950192	3.41135		V6C	0.583948	1.30854		V6A	0.950192	7.74617		P6A	0	14.371		P6A	0	16.254		P6A	0	15.1974		L6A	-0.138951	11.7976
V6C	0.583948	4.54203		V6D	1.25768	10.7831		V6C	0.583948	1.02249		P6C	-0.182322	13.9347		P6C	-0.182322	15.6925		P6C	-0.182322	14.1501		L6C	1.05441	11.7976
V6I	-0.322773	0.0891196		V6I	-0.322773	1.56138		V6G	1.75667	10.8043		P6D	0	14.371		P6D	0	14.4231		P6D	0	15.018		L6D	1.3589	11.7976
V6L	-0.109199	2.76048		V6L	-0.109199	2.07108		V6I	-0.322773	0.0400053		P6E	0	14.371		P6E	0	5.8969		P6E	0	12.2456		L6E	1.03347	11.7976
V6M	0	3.98847		V6M	0	2.3658		V6K	2.02633	9.13314		P6F	-0.182322	14.371		P6F	-0.182322	15.8726		P6F	-0.182322	15.0226		L6F	-0.189918	11.7976
V6N	0.503905	7.20388		V6R	2.56495	6.00132		V6L	-0.109199	0.0491154		P6G	0.287682	14.371		P6G	0.287682	15.9655		P6G	0.287682	15.1589		L6G	0.112363	11.7976
V6P	0.710242	9.69362		V6T	0.129212	0.940543		V6M	0	0.481855		P6H	0.154151	13.7352		P6H	0.154151	14.7399		P6H	0.154151	14.7025		L6H	0.243476	11.7976
V6R	2.56495	7.00437		V6E	1.22782	15.9688		V6Q	0.727049	6.4581		P6I	-0.405465	14.371		P6I	-0.405465	15.6878		P6I	-0.405465	15.1974		L6I	-0.484157	0.894096
V6T	0.129212	1.42696		V6F	0.0984401	15.9688		V6R	2.56495	7.37617		P6K	0.405465	13.5003		P6K	0.405465	14.7304		P6K	0.405465	14.1492		L6K	0.648941	11.7976
V6D	1.25768	15.5493		V6G	1.75667	15.9688		V6S	0.416894	0.394623		P6L	-0.405465	14.371		P6L	-0.405465	14.805		P6L	-0.405465	15.1974		L6M	-0.0904571	2.46445
V6E	1.22782	15.5493		V6H	1.21767	15.9688		V6T	0.129212	1.34469		P6M	-0.405465	14.1117		P6M	-0.405465	15.3531		P6M	-0.405465	15.1974		L6N	0.344165	11.7976
V6F	0.0984401	15.5493		V6K	2.02633	15.9688		V6W	0.759839	8.12974		P6N	-0.182322	14.371		P6N	-0.182322	15.0697		P6N	-0.182322	15.1974		L6P	0.486754	11.7976
V6G	1.75667	15.5493		V6N	0.503905	15.9688		V6Y	0.439367	7.60412		P6Q	-0.182322	14.371		P6Q	-0.182322	6.2806		P6Q	-0.182322	15.1974		L6Q	0.200179	0.649547
V6H	1.21767	15.5493		V6P	0.710242	15.9688		V6D	1.25768	16.2198		P6R	0.606136	14.371		P6R	0.606136	12.1586		P6R	0.606136	14.6135		L6R	0.0160861	6.20502
V6K	2.02633	15.5493		V6Q	0.727049	15.9688		V6E	1.22782	16.2198		P6S	-0.182322	14.371		P6S	-0.182322	15.3123		P6S	-0.182322	14.3898		L6S	0.439126	11.7976
V6Q	0.727049	15.5493		V6S	0.416894	15.9688		V6F	0.0984401	16.2198		P6T	-0.405465	13.9153		P6T	-0.405465	14.4838		P6T	-0.405465	14.2627		L6T	0.403662	0.158001
V6S	0.416894	15.5493		V6W	0.759839	15.9688		V6H	1.21767	16.2198		P6V	-0.405465	14.371		P6V	-0.405465	16.2017		P6V	-0.405465	14.7906		L6V	-0.196475	3.06107
V6W	0.759839	15.5493		V6Y	0.439367	15.9688		V6N	0.503905	16.2198		P6W	0	3.06676		P6W	0	16.254		P6W	0	14.9066		L6W	-0.322516	9.37475
V6Y	0.439367	15.5493		V6A	0.950192	15.9688		V6P	0.710242	16.2198		P6Y	-0.182322	11.8912		P6Y	-0.182322	16.254		P6Y	-0.182322	14.9028		L6Y	-0.0613005	11.7976
A7G	2.03538	1.95102		A7C	0.0339016	1.83292		A7C	0.0339016	0.860539		F7A	0.847298	14.371		F7A	0.847298	12.063		F7A	0.847298	4.43718		C7A	-0.189918	11.7976
A7P	-0.969401	5.1114		A7G	2.03538	1.32695		A7D	0.791587	1.99986		F7C	0.916291	3.05322		F7C	0.916291	2.58376		F7C	0.916291	13.7499		C7D	0.637577	11.7976
A7S	0.370374	5.76544		A7N	0.56453	10.7378		A7E	0.602996	0.46425		F7D	1.50408	6.00351		F7D	1.50408	15.8096		F7D	1.50408	12.7742		C7E	-0.236749	11.7976
A7C	0.0339016	15.5493		A7S	0.370374	0.868982		A7G	2.03538	3.58864		F7E	1.34373	5.96312		F7E	1.34373	14.6847		F7E	1.34373	6.25366		C7F	-1.1773	11.7976
A7D	0.791587	15.5493		A7D	0.791587	15.9688		A7H	-0.534082	1.59878		F7G	2.31911	12.1377		F7G	2.31911	16.254		F7G	2.31911	15.1974		C7G	-0.376169	9.82441
A7E	0.602996	15.5493		A7E	0.602996	15.9688		A7I	-0.476924	0.554179		F7H	0.510826	5.1604		F7H	0.510826	16.254		F7H	0.510826	3.12886		C7H	-0.916291	11.7976
A7F	-1.42139	15.5493		A7F	-1.42139	15.9688		A7M	-0.371564	0.188506		F7I	0.510826	12.9074		F7I	0.510826	15.4386		F7I	0.510826	13.024		C7I	-0.687756	11.7976
A7H	-0.534082	15.5493		A7H	-0.534082	15.9688		A7N	0.56453	0.372934		F7K	2.83321	14.371		F7K	2.83321	16.0007		F7K	2.83321	15.1974		C7K	-0.0555699	11.7976
A7I	-0.476924	15.5493		A7I	-0.476924	15.9688		A7Q	0.461346	0.2556		F7L	0.847298	14.2832		F7L	0.847298	16.254		F7L	0.847298	14.6145		C7L	-1.04597	11.7976
A7K	2.40103	15.5493		A7K	2.40103	15.9688		A7S	0.370374	0.233258		F7M	0.606136	14.371		F7M	0.606136	15.0963		F7M	0.606136	13.0508		C7M	-0.257511	11.7976
A7L	-0.109199	15.5493		A7L	-0.109199	15.9688		A7T	0.0339016	0.249434		F7N	1.20397	12.6362		F7N	1.20397	15.0998		F7N	1.20397	12.5915		C7N	0.439126	11.7976
A7M	-0.371564	15.5493		A7M	-0.371564	15.9688		A7V	-0.109199	3.9697		F7P	0.405465	14.3339		F7P	0.405465	5.7709		F7P	0.405465	1.31418		C7P	-0.307701	11.7976
A7N	0.56453	15.5493		A7P	-0.969401	15.9688		A7F	-1.42139	16.2198		F7Q	1.34373	14.1084		F7Q	1.34373	15.3952		F7Q	1.34373	14.0018		C7Q	-0.21641	11.7976
A7Q	0.461346	15.5493		A7Q	0.461346	15.9688		A7K	2.40103	16.2198		F7R	2.61496	14.1533		F7R	2.61496	5.29094		F7R	2.61496	15.1974		C7R	-0.337554	11.7976
A7R	2.19339	15.5493		A7R	2.19339	15.9688		A7L	-0.109199	16.2198		F7S	1.15268	14.1786		F7S	1.15268	14.4691		F7S	1.15268	5.49213		C7S	-0.0845574	11.7976
A7T	0.0339016	15.5493		A7T	0.0339016	15.9688		A7P	-0.969401	16.2198		F7T	0.847298	13.8674		F7T	0.847298	16.201		F7T	0.847298	5.73425		C7T	-0.575965	11.7976
A7V	-0.109199	15.5493		A7W	-1.57554	15.9688		A7R	2.19339	16.2198		F7V	0.77319	13.3202		F7V	0.77319	10.4174		F7V	0.77319	13.7155		C7V	-0.605235	11.7976
A7W	-1.57554	15.5493		A7Y	-1.28785	15.9688		A7W	-1.57554	16.2198		F7W	-0.182322	0.203313		F7W	-0.182322	0.265933		F7W	-0.182322	0.0379253		C7W	-1.07722	11.7976
A7Y	-1.28785	15.5493		A7V	-0.109199	15.9688		A7Y	-1.28785	16.2198		F7Y	0	0.895924		F7Y	0	0.32056		F7Y	0	1.63924		C7Y	-1.04597	5.62678
T8A	0.159065	0.638191		T8C	0.621688	1.56551		T8A	0.159065	1.59478		S8A	0.154151	11.7803		S8A	0.154151	0.358668		S8A	0.154151	0.876594		Q8A	-0.209721	0.685643
T8C	0.621688	1.45754		T8S	-0.189242	0.713408		T8C	0.621688	0.212076		S8C	0.405465	5.16812		S8C	0.405465	0.947677		S8C	0.405465	1.00806		Q8C	-0.264529	5.53089
T8D	2.00798	4.7865		T8W	-0.189242	4.83948		T8D	2.00798	4.39173		S8D	1.20397	4.16503		S8D	1.20397	1.82971		S8D	1.20397	0.996177		Q8D	1.34209	7.90766
T8I	0.989413	0.528192		T8A	0.159065	15.9688		T8G	0.0339016	0.531578		S8E	-0.182322	4.41601		S8E	-0.182322	0.0690446		S8E	-0.182322	0.803849		Q8E	0.222062	11.7976
T8K	0.693147	2.68306		T8D	2.00798	15.9688		T8H	0.321584	4.78368		S8F	-0.182322	0.464829		S8F	-0.182322	5.54605		S8F	-0.182322	0.389975		Q8F	-0.416335	5.5323
T8M	0.243622	0.606113		T8E	-0.322773	15.9688		T8I	0.989413	5.40653		S8G	0.154151	0.359936		S8G	0.154151	0.607261		S8G	0.154151	0.3341		Q8G	-0.656008	6.29089
T8R	0.416894	1.42926		T8F	-0.534082	15.9688		T8K	0.693147	1.22417		S8H	0.154151	0.288259		S8H	0.154151	0.00149997		S8H	0.154151	0.485779		Q8H	-0.709496	1.34809
T8S	-0.189242	0.730806		T8G	0.0339016	15.9688		T8N	0.321584	0.639329		S8I	0.510826	3.02073		S8I	0.510826	0.522242		S8I	0.510826	1.74479		Q8I	0.222062	0.817852
T8V	0.97651	0.557944		T8H	0.321584	15.9688		T8R	0.416894	0.616523		S8K	0.510826	11.6711		S8K	0.510826	0.836463		S8K	0.510826	1.17503		Q8K	-0.484157	2.05839
T8W	-0.189242	2.06691		T8I	0.989413	15.9688		T8S	-0.189242	0.343697		S8L	0	1.18684		S8L	0	0.943978		S8L	0	0.177129		Q8L	-0.766009	0.112161
T8E	-0.322773	15.5493		T8K	0.693147	15.9688		T8V	0.97651	2.1532		S8M	0.287682	5.78526		S8M	0.287682	0.4992		S8M	0.287682	0.448213		Q8M	-0.902868	1.36155
T8F	-0.534082	15.5493		T8L	0.0984401	15.9688		T8W	-0.189242	7.98159		S8N	0.154151	0.443253		S8N	0.154151	0.409935		S8N	0.154151	0.923519		Q8N	0.121978	0.303423
T8G	0.0339016	15.5493		T8M	0.243622	15.9688		T8E	-0.322773	16.2198		S8P	-0.405465	14.371		S8P	-0.405465	0.263951		S8P	-0.405465	0.0281062		Q8P	-0.731719	4.23923
T8H	0.321584	15.5493		T8P	-0.969401	15.9688		T8F	-0.534082	16.2198		S8Q	0.287682	1.90518		S8Q	0.287682	1.16665		S8Q	0.287682	0.544004		Q8R	-0.360543	1.93428
T8L	0.0984401	15.5493		T8Q	0.482852	15.9688		T8L	0.0984401	16.2198		S8R	0.287682	5.6291		S8R	0.287682	15.396		S8R	0.287682	0.742746		Q8S	-0.408171	1.02897
T8N	0.321584	15.5493		T8R	0.416894	15.9688		T8M	0.243622	16.2198		S8T	0.154151	0.906158		S8T	0.154151	0.132135		S8T	0.154151	0.398801		Q8T	-0.243622	3.35039
T8P	-0.969401	15.5493		T8V	0.97651	15.9688		T8P	-0.969401	16.2198		S8V	0.405465	3.27899		S8V	0.405465	0.173504		S8V	0.405465	1.11714		Q8V	0.121978	0.198799
T8Q	0.482852	15.5493		T8Y	-0.882389	15.9688		T8Q	0.482852	16.2198		S8W	0	0.301692		S8W	0	16.254		S8W	0	1.31026		Q8W	0.459817	1.58606
T8Y	-0.882389	15.5493		T8N	0.321584	15.9688		T8Y	-0.882389	16.2198		S8Y	-0.405465	3.11638		S8Y	-0.405465	16.254		S8Y	-0.405465	1.55047		Q8Y	-0.337554	3.31093
V9A	1.91082	7.72914		V9C	5.24156	1.11976		V9A	1.91082	0.270266		V9A	1.38629	3.99321		V9A	1.38629	0.30384		V9A	1.38629	1.30881		R9A	1.4926	0.853864
V9C	5.24156	2.63723		V9E	6.56478	7.92562		V9C	5.24156	0.0950667		V9C	4.89908	3.82421		V9C	4.89908	0.421337		V9C	4.89908	1.14276		R9C	3.26349	2.03975
V9G	5.9272	3.45987		V9F	5.51218	7.81689		V9D	6.6364	10.1199		V9D	7.64188	13.8363		V9D	7.64188	9.12401		V9D	7.64188	15.0238		R9D	3.69803	3.95432
V9I	1.31484	0.811306		V9G	5.9272	5.49843		V9E	6.56478	10.1723		V9E	7.44571	11.8707		V9E	7.44571	4.26508		V9E	7.44571	12.9549		R9E	3.4659	5.60442
V9L	0.936769	7.77688		V9I	1.31484	0.588613		V9F	5.51218	8.05381		V9F	5.15136	14.371		V9F	5.15136	5.56333		V9F	5.15136	15.156		R9F	-0.0963918	3.59808
V9M	2.60397	6.51131		V9L	0.936769	3.33047		V9G	5.9272	8.60423		V9G	6.10888	12.5874		V9G	6.10888	4.00285		V9G	6.10888	5.57196		R9G	3.21302	1.22184
V9N	6.50418	4.97692		V9M	2.60397	4.4033		V9H	6.72491	11.2171		V9H	7.79076	3.74775		V9H	7.79076	1.82686		V9H	7.79076	3.13709		R9H	1.38899	3.32994
V9P	6.16838	7.14484		V9P	6.16838	7.5103		V9I	1.31484	0.655546		V9I	0.847298	5.75039		V9I	0.847298	0.50744		V9I	0.847298	0.0163132		R9I	0.0628479	3.09446
V9Q	5.83793	6.50042		V9S	5.39957	5.26568		V9K	6.34552	10.7036		V9K	7.031	10.5003		V9K	7.031	7.28552		V9K	7.031	12.7081		R9K	-0.492968	2.90223
V9S	5.39957	7.03722		V9T	3.91202	3.13617		V9L	0.936769	0.0195528		V9L	0.693147	12.5693		V9L	0.693147	0.487933		V9L	0.693147	1.45338		R9L	-0.416335	0.961733
V9T	3.91202	9.10264		V9W	6.47819	5.5086		V9M	2.60397	7.07484		V9M	1.8718	13.5775		V9M	1.8718	0.851672		V9M	1.8718	3.28013		R9M	-0.475424	3.75982
V9W	6.47819	7.10858		V9Y	6.2609	11.5002		V9N	6.50418	8.84602		V9N	7.28253	13.8674		V9N	7.28253	3.9469		V9N	7.28253	12.748		R9N	3.29323	1.84758
V9Y	6.2609	6.60021		V9A	1.91082	0.829686		V9P	6.16838	9.4296		V9P	6.60507	12.6599		V9P	6.60507	6.72599		V9P	6.60507	13.0138		R9P	3.33278	10.9591
V9D	6.6364	15.5493		V9D	6.6364	15.9688		V9Q	5.83793	9.53663		V9Q	6.06727	14.371		V9Q	6.06727	6.26148		V9Q	6.06727	13.2395		R9Q	2.73015	1.78114
V9E	6.56478	15.5493		V9H	6.72491	15.9688		V9R	6.46427	9.63973		V9R	7.25099	14.371		V9R	7.25099	11.4228		V9R	7.25099	14.4589		R9S	2.66873	2.48802
V9F	5.51218	15.5493		V9K	6.34552	15.9688		V9S	5.39957	1.12747		V9S	5.03261	12.3941		V9S	5.03261	2.62116		V9S	5.03261	5.55549		R9T	3.06289	0.679512
V9H	6.72491	15.5493		V9N	6.50418	15.9688		V9T	3.91202	8.18529		V9T	2.90872	4.43736		V9T	2.90872	0.121302		V9T	2.90872	4.14999		R9V	0.827016	3.61247
V9K	6.34552	15.5493		V9Q	5.83793	15.9688		V9W	6.47819	8.31424		V9W	7.21143	14.371		V9W	7.21143	16.254		V9W	7.21143	14.7044		R9W	2.56162	0.90694
V9R	6.46427	15.5493		V9R	6.46427	15.9688		V9Y	6.2609	8.6268		V9Y	6.74759	14.371		V9Y	6.74759	12.8775		V9Y	6.74759	14.9076		R9Y	0.0779615	3.56921
