# Supplementary material for: Neoantigen quality predicts immunoediting in survivors of pancreatic cancer
Source: Nature. 2022 May 19;606(7913):389–95. doi: 10.1038/s41586-022-04735-9 (PMC9177421; doi:10.1038/s41586-022-04735-9)
Supplement: Supplementary file 15 — Source Data Extended Data Fig. 8 [file 41586_2022_4735_MOESM15_ESM.xlsx]

## Sheet: Ex Data Fig. 8a
Extended Data Fig. 8a
Nonsynonymous mutations					Homozygous deletions					Heterozygous deletions					Copy number neutral LOH changes
Primary		Recurrent			Primary		Recurrent			Primary		Recurrent			Primary		Recurrent
STS	LTS	STS	LTS		STS	LTS	STS	LTS		STS	LTS	STS	LTS		STS	LTS	STS	LTS
2	0	0	0		0	0	2	3		1	1	0	1		0	0	0	0
0	0	2	2		0	0	0	0		0	0	0	1		0	0	0	0
4	0	0	0		0	0	0	4		0	0	0	0		0	0	0	0
0	0	0	0		0	0	1	4		0	0	0	0		0	0	1	0
0	0	0	4		1	0	0	2		0	2	1	0		0	0	0	0
3	0	0	2		0	0	0	0		1	3	1	1		0	0	0	0
	0	0	0			0	0	1			2	0	1			0	0	0
	4	6	0			0	0	0			1	0	0			0	1	0
	0	0	0			0	0	0			0	0	0			0	3	0
		3	0				0	0				0	0				1	0
		4	0				0	0				0	0				0	1
		0	0				0	0				0	0				1	2
		2	0				0	0				0	0				3	1
		5	4				0	0				0	0				2	0
		6	2				0	0				0	0				1	0
		0	0				0	0				0	0				1	1
		6	0				0	0				0	0				2	1
		0	0				0	0				0	0				0	1
		0	2				0	0				0	0				0	1
		0	0				0	0				0	0				0	1
		2	4				0	0				0	0				0	2
		0	2				0	0				0	0				0	1
		2					0					1					0
		2					1					0					0
		0					0					1					0
		2					2					0					0
		2					0					1					0
		0					0					0					0
		0					0					0					1
		0					0					1					0
		4					0					1					0
		0					1					2					0
		0					0					3					0

## Sheet: Ex Data Fig. 8b - ICGC
Extended Data Fig. 8b - ICGC
HLA-A			HLA-B			HLA-C			TAP1			TAP2			B2M
STS	LTS		STS	LTS		STS	LTS		STS	LTS		STS	LTS		STS	LTS
10.3377	8.71947		10.334	9.22046		9.68843	8.4475		7.18171	5.48657		5.66005	4.27862		11.99	10.9713
8.96622	9.12103		9.50223	9.5113		8.89493	8.13674		5.75111	5.99685		5.83098	4.96262		11.129	10.9869
10.4316	10.1832		10.6639	10.6201		9.62714	9.28689		6.25577	6.03347		5.30263	4.82614		11.2811	10.7704
10.7569	8.701		11.0016	9.39443		10.1662	8.31872		7.49749	5.68468		6.40209	5.24764		11.493	10.601
9.20708	10.0441		9.54234	10.255		9.21992	9.05211		6.08177	6.92484		5.62726	5.81124		10.8834	11.0445
10.714	10.1071		10.8195	9.64386		9.80763	9.08399		7.06943	5.8337		5.7414	4.4619		12.1252	10.774
9.09845	9.79469		8.99884	10.484		8.32855	9.26611		5.23419	6.13033		4.75917	4.97868		9.85467	10.2518
8.86398	10.3392		9.5349	10.1913		8.81234	9.67823		6.44979	7.69363		5.48391	6.28083		10.8486	10.9039
10.0668	8.3158		10.2314	8.57564		9.25081	7.74716		7.4662	4.87438		6.0142	4.16301		11.917	10.2666
9.58065			10.2208			9.08			6.54083			5.38196			11.1107
9.81179			9.57446			8.53276			6.90274			5.71976			10.8658
9.04011			9.70424			8.32612			5.95632			5.00676			10.9513
10.2505			11.1309			10.1798			7.9442			6.60034			12.0809
10.4672			9.38224			9.26939			5.66958			4.22829			11.3823
9.89789			10.221			9.03162			6.31487			4.88415			11.3616
9.00233			9.34906			8.21052			5.64734			3.77524			10.7288
9.47961			9.77242			8.287			6.46174			5.42045			11.0199
9.59304			9.69009			8.8227			6.26552			5.29943			10.6125
9.3382			9.38604			8.61741			5.95354			4.64165			11.4217
9.8115			10.5935			9.39266			6.98526			5.59564			12.1876
10.3081			10.7315			9.983			7.63103			6.54577			11.6209
9.48481			9.10644			8.77039			5.46967			4.73273			10.797
9.04947			8.52229			7.906			5.65622			5.16244			10.1405
9.97569			9.96526			9.47981			7.25112			6.27929			11.8514
10.7263			11.0593			10.2121			7.08052			5.54163			11.5341
9.90253			9.91647			9.45159			6.99596			6.03784			11.6403
9.68815			9.83921			9.49536			6.43771			5.59474			10.9717
9.01028			9.19241			8.61955			5.74867			5.21711			9.86447
10.0305			10.0576			9.63431			7.22467			5.69563			10.9531
10.1343			10.2628			8.50756			6.18824			5.40262			11.366
10.233			9.93102			9.60926			6.30984			5.14373			11.914
10.8818			11.231			10.4162			7.21938			5.89569			11.4041
8.94793			9.30628			8.86409			5.51855			4.63754			10.4842
10.073			10.0993			9.28516			7.23119			5.55874			10.3483
10.6628			10.7974			9.41861			6.43102			4.17939			11.1668
10.8981			10.84			10.4487			7.16578			5.72419			11.5057
9.50433			9.43248			8.77946			6.19181			5.42121			10.6675
8.85843			8.93094			8.14314			5.42198			4.73237			10.9653
9.21146			9.14184			8.38532			5.80791			4.77609			9.95069
10.1735			9.82424			8.75367			6.47973			5.33445			11.324
9.87122			9.6622			8.89337			6.43026			5.57133			11.1224
9.44874			9.94041			8.84839			6.68386			5.37207			10.5701
9.75114			10.1387			9.45414			6.63833			5.78811			10.5964
10.5749			11.0854			9.82599			7.46382			5.93151			11.8303
10.6676			10.3586			9.79434			6.9143			5.24439			11.5267
10.4001			10.5334			9.85315			6.89087			5.80112			11.6547
9.50073			10.7991			9.39375			7.35541			6.32064			11.1957
9.96133			10.1124			9.45593			6.07052			5.54265			11.0134
9.88799			10.2316			8.46485			6.41495			5.69039			11.1037
10.4575			10.8999			9.78295			7.14988			5.91061			11.1005
9.62502			9.96714			8.66878			6.65479			5.7467			11.2845
9.01882			9.51317			8.49827			5.7707			5.16072			11.0627
10.1161			10.4757			9.49672			7.13771			6.11983			11.1237
10.0017			9.92972			9.36934			5.94208			4.7363			10.731
10.1469			10.3973			9.57019			7.59963			6.04509			11.4841
9.97984			10.535			9.42835			6.79073			5.74675			10.682
9.99441			10.3005			9.20434			6.92185			5.83637			10.8612
10.1457			10.5626			9.84556			7.37953			5.88346			12.1908
9.38373			9.70479			8.82431			6.29526			5.67405			10.9042
9.63596			10.1712			9.46964			7.27937			5.80138			12.1659
9.69865			10.0802			9.8429			6.20063			5.32065			10.3113
9.88831			10.1915			9.17384			6.31257			5.64688			11.3054
8.69779			9.33721			7.92125			5.67271			4.64123			11.1455
9.22274			9.1			8.1451			5.12694			4.94752			10.622
11.0739			10.9764			9.57828			6.68506			3.90748			11.7124
9.20195			9.05591			8.55202			5.29982			5.01949			9.55356
10.2088			9.9951			8.9668			6.73951			5.59862			10.624
10.5348			10.5096			9.71814			7.32615			5.60422			11.3586
10.4507			10.6097			10.0205			7.29893			5.9371			11.6723
9.98517			9.75535			9.18931			6.96231			5.99424			11.0848
9.36073			9.73602			8.77671			6.36251			4.47322			10.3519
9.18822			9.68558			8.81193			5.8408			4.89705			10.6905
8.71511			9.1315			8.05987			5.25046			4.35059			10.5816
9.03135			9.34982			8.84539			6.19754			4.63827			10.4222
8.6088			8.9056			8.36704			5.37231			4.84669			10.9775
8.94492			9.11538			8.59667			5.79015			4.96452			10.9265
10.5271			10.0866			9.119			6.82528			5.50449			12.0613
9.39588			9.78978			9.22345			6.57066			5.00381			11.4554
9.05501			8.97552			8.76748			5.72088			5.22517			10.0942
9.46222			9.23888			8.38681			5.85946			4.5415			11.1122
10.7733			10.6876			10.1671			8.0138			6.97876			11.9538
9.51913			9.65921			8.40781			5.7021			4.51311			9.79805
8.62365			9.28634			8.62997			5.8074			6.07234			9.84586
9.88569			11.9419			10.7866			5.70441			4.8562			11.2358
9.69825			9.79265			8.61002			6.06246			5.05536			11.4354
10.0861			10.3682			9.6845			6.43688			5.66789			11.4146
10.0763			10.3593			9.17869			6.9535			5.16318			11.2884

## Sheet: Ex Data Fig. 8b - TCGA
Extended Data Fig. 8b - TCGA
HLA-A			HLA-B			HLA-C			TAP1			TAP2			B2M
STS	LTS		STS	LTS		STS	LTS		STS	LTS		STS	LTS		STS	LTS
15.4625	15.2542		15.8535	15.5997		14.8497	14.8451		12.1511	11.5689		10.9664	11.0744		16.2257	15.5265
15.6001	14.6976		16.1129	13.8769		15.3528	14.8798		12.1151	11.1351		11.458	9.49055		16.9187	15.2044
15.0144	14.854		15.5201	15.197		14.6841	14.6453		11.9188	11.5097		11.0508	11.316		16.0846	15.9672
14.989	15.5556		15.6747	15.8794		15.0148	14.929		12.1881	11.8704		11.1364	11.4717		16.5025	16.477
14.6342	13.7538		15.0622	14.4087		14.4348	13.439		11.2824	10.7478		10.6036	10.5955		15.5787	15.3897
14.631	16.3174		14.7283	17.1755		13.7709	16.0855		11.4409	11.6059		10.5556	10.529		15.5916	16.1294
14.6646	14.8998		15.015	14.7973		14.437	13.7288		11.0969	11.9377		10.7087	11.2863		15.4132	15.5098
14.6199	14.5168		15.5289	15.3708		14.8555	14.2494		12.152	11.5421		11.2544	10.7875		16.0277	16.4027
14.8523	14.6595		15.1707	15.2063		13.6651	14.8784		11.4078	11.2218		10.4906	10.6181		15.5512	16.0674
15.2197	15.5077		15.1829	16.0177		14.4614	14.5477		11.6302	12.134		10.6273	11.4359		15.7736	16.2826
14.6112	14.1457		14.1772	14.8649		13.7904	14.2674		11.1066	11.3792		10.4679	10.9596		16.0676	16.2256
14.8874	15.7166		15.2601	15.9276		14.0473	14.9077		11.6757	11.5713		10.8404	9.38618		15.8876	15.9563
14.7783	15.4724		14.8203	15.3693		14.3565	14.9675		11.3085	12.2949		10.5976	11.7061		15.1572	16.4322
14.6274			14.9651			13.9561			11.3751			10.7456			16.0315
14.9093			15.0699			14.7233			10.9137			10.7983			15.0071
13.7761			13.8025			14.0585			10.6343			10.8209			15.6033
14.3256			13.8889			14.2813			11.3979			10.8173			15.6458
15.3999			15.4437			15.1925			11.5125			11.4781			15.8908
14.8333			14.9332			14.4361			11.6791			11.3847			16.0907
15.5451			15.3345			15.053			11.264			10.7714			16.0595
14.6835			14.9961			14.3849			11.6505			10.5543			15.6033
15.073			15.1185			14.6639			11.9192			11.5776			16.0418
15.3858			15.6674			14.7653			11.6126			10.8419			15.9651
15.1136			15.6007			14.8756			12.0525			10.8881			16.7912
14.9696			15.1733			14.4571			11.5611			10.9452			15.8966
14.3481			15.0864			13.7671			11.1467			10.474			15.6124
14.5585			14.7694			13.7467			11.8298			10.9823			15.7339
15.5735			15.9221			14.8877			11.8624			10.7056			16.1966
14.7655			14.9793			13.8703			11.6696			11.1234			16.9018
15.2728			15.0131			14.4757			11.8326			11.4425			16.0598
14.4096			14.9979			14.0826			10.8904			10.5236			15.5883
15.9142			15.8245			15.5099			13.4399			12.3378			17.1672
15.9423			15.3907			15.3918			11.8672			11.9322			16.1601
15.5872			15.7267			14.8022			11.9868			11.3594			16.405
14.6834			15.4822			14.7214			11.2275			10.931			15.7487
14.8404			14.1329			13.6787			10.8145			11.2358			14.8812
15.2448			15.5958			14.2457			12.1602			11.9661			15.9025
15.2179			15.528			14.8968			11.484			11.1103			15.6702
15.3343			15.5215			14.5446			11.7971			10.8303			16.1736
14.758			14.8004			14.5232			11.7494			11.5121			15.6159
15.3948			15.6921			15.0195			11.7727			10.9452			16.056
14.8603			15.1337			13.931			11.4494			10.6925			15.6754
14.4974			15.0774			14.1583			11.9914			11.2782			15.9188
15.404			15.5536			14.7797			11.519			10.8798			15.7993
14.5082			14.7978			13.6817			11.0587			11.5596			15.369
15.8832			16.0645			15.0379			12.5446			10.6801			17.3855
15.2851			15.7272			14.9166			11.7044			11.2686			16.1815
13.6851			13.9288			13.8222			9.97663			9.62932			15.3211
15.1387			15.4229			14.4164			11.441			10.9075			15.6306
14.3238			14.2944			13.8169			11.049			11.2566			15.0983
15.0261			15.5626			14.3474			11.5761			11.3744			15.9242
15.4293			15.6217			14.52			11.9981			11.3346			16.4529
15.9613			16.3053			14.9585			12.6549			11.1449			17.0456
14.7908			15.0434			14.5206			11.2768			10.528			15.6737
15.9265			16.1099			15.3613			12.8171			10.8568			16.5771
13.4814			15.2236			14.5417			11.7501			10.9272			16.809
13.9105			14.1141			13.7008			10.9039			10.5126			16.1255
14.9121			15.3052			14.8475			12.3785			11.6553			16.435
14.7831			14.8108			14.8713			10.985			10.7298			15.5106
15.3438			15.2204			14.0034			11.4921			10.1797			16.306
14.1332			14.508			13.8816			10.9193			10.8044			15.7566
14.8143			14.9575			14.2367			11.7789			11.0444			16.2709
14.9375			15.9093			14.8754			13.2445			12.6577			15.7689
13.7737			14.5784			13.6099			11.3671			10.9515			16.355
13.902			14.7378			13.3564			11.2006			10.532			15.8727
14.329			14.5592			14.446			10.9805			10.8347			15.8483
14.1308			14.9486			14.0486			11.0782			10.4573			15.9402
15.8905			16.1136			15.4646			13.5925			13.0833			17.097
15.1444			15.291			14.4918			11.8472			11.3657			15.9543
15.0645			15.3731			14.5331			11.6433			10.8645			16.1894
16.1564			16.1334			15.7471			11.9804			11.3728			16.0675
15.4642			15.9058			15.3221			13.1368			12.471			16.5056
14.9992			15.6459			14.8078			11.712			11.1282			16.1659
15.5496			15.7858			15.1086			12.9239			12.3719			16.1156
13.9534			14.6743			13.6241			10.9485			10.4244			15.5447
15.5605			15.6979			14.7132			12.0843			11.2362			16.5331
14.758			15.0418			14.4174			10.8243			10.3667			15.309
14.7139			14.7554			13.8715			11.0452			10.4995			15.5729
15.3214			15.1878			14.454			11.5174			10.6901			15.8116
14.6218			14.3908			13.6288			11.0353			10.1975			15.5165
15.0993			15.9771			14.2092			12.7354			11.5127			17.4237
13.6855			14.645			14.1697			11.341			10.7465			15.9057
15.0569			15.1239			14.2274			11.3124			10.7289			16.307
15.4962			16.289			15.4219			13.1199			12.2883			16.8748
14.1145			14.7554			14.4022			11.7304			11.2615			16.2511
15.3204			15.228			14.3297			11.8637			10.6877			16.1675
14.7804			15.4015			14.4819			11.2968			10.7127			16.4287
14.2101			14.2241			13.0959			10.2917			10.3169			15.3696
14.5987			15.2466			14.2882			12.1205			11.2658			16.3108
14.4243			14.8912			14.0204			11.2738			10.7478			16.0593
14.1184			14.4677			13.5568			11.0572			11.002			15.865
14.4079			14.9167			13.6231			10.9899			10.5421			15.8876
13.9874			15.0693			14.359			11.8115			11.3914			16.1308
15.4135			15.9035			15.3266			11.8219			11.1873			16.1536
15.1437			15.2806			14.7531			11.9735			10.8204			16.6621
15.194			14.9965			14.762			11.7661			10.6232			15.7607
15.0659			15.4039			14.3751			11.3142			10.9843			16.2371
15.4883			16.2646			15.477			12.6131			11.5471			15.9734
14.356			14.6981			14.3111			10.8584			10.6884			15.6865
14.111			14.5601			14.1672			10.7942			10.7598			15.0058
14.5948			14.943			14.9402			11.6643			11.839			14.8779
15.7596			15.9642			15.4732			12.6619			11.8749			15.5823
14.1395			14.9138			13.9941			10.7853			10.2201			15.1511
16.1691			16.575			15.8902			13.5177			13.1305			16.7414
15.9279			16.3546			15.737			12.904			12.0074			16.8625
15.134			15.5977			14.9547			11.8598			11.6766			16.1364
15.3639			15.3809			14.4554			11.8888			11.264			16.1142
15.4681			15.9653			14.8424			11.8514			11.1587			15.8966
15.5967			16.0142			15.1208			11.9839			11.3487			16.5953
15.2583			15.5243			15.1829			11.9128			10.8179			16.0343
15.1408			15.3556			15.0128			11.6037			11.0151			16.2881
14.7182			14.924			14.4102			11.4664			10.372			15.6622
15.8602			16.2025			15.3004			11.7673			11.1715			15.9412
14.7242			15.236			14.2724			11.2536			10.6644			15.941
16.1042			16.3149			15.1884			13.0343			11.959			16.1897
15.9014			16.2756			14.8045			12.4658			10.6902			16.64
15.3341			15.6051			14.6428			11.9703			10.8096			16.5972
15.2367			15.9661			14.8753			11.9515			11.3752			16.4634
15.1601			15.3401			14.5769			11.4103			10.6516			15.8248
14.9184			14.8712			13.7006			11.3465			11.1056			15.8138
14.5402			14.6405			14.2316			11.2516			11.1669			15.7447
14.3886			14.3924			13.1993			10.849			10.7047			15.628
14.4094			14.7279			14.0837			11.1987			10.3908			15.9414
14.9384			14.8691			14.1564			11.5026			11.0548			16.01
15.0865			15.4791			15.6811			12.0926			11.2952			16.1177
14.1516			13.902			13.1192			10.3061			10.2914			15.1214
16.1902			16.1874			15.9266			12.3674			10.8263			16.4349
14.6839			14.4793			14.1563			11.0721			10.6462			16.0661
14.5216			14.7042			13.9854			10.6371			10.0442			15.3901
14.6378			14.8113			13.9572			10.9778			10.6134			15.5636
15.2759			15.7393			14.9097			11.5645			10.9752			15.5866
15.3651			15.2034			14.578			11.6593			10.4652			15.9371
14.3969			14.9059			14.1186			11.8371			11.8186			15.445
15.6149			15.7235			14.9994			11.5738			11.4065			16.0443
15.1385			15.2138			14.172			11.2434			10.7627			15.8973
15.4715			15.5644			14.6422			11.8076			11.2657			16.1843
15.454			16.4074			15.2812			12.48			11.981			16.7579

## Sheet: Ex Data Fig. 8b - MSKCC
Extended Data Fig. 8b - MSKCC
HLA-A			HLA-B			HLA-C			TAP1			TAP2			B2M
STS	LTS		STS	LTS		STS	LTS		STS	LTS		STS	LTS		STS	LTS
7.6795	7.94053		6.83488	7.97906		7.97838	9.15379		6.71384	7.75731		6.15166	6.72101		12.925	14.6313
8.31295	7.58923		8.03076	7.04332		8.70441	8.12794		7.69134	6.80496		6.34303	6.16514		14.3851	12.2184
8.02275	8.00281		8.52716	8.43574		8.78555	8.68497		7.51845	7.79774		6.29529	6.40392		14.344	14.526
8.27736	7.66432		8.67227	7.58641		9.0307	8.37677		8.23431	6.84941		6.56151	6.26669		14.4449	13.8488
8.34251	7.94116		9.32882	7.92184		9.49879	8.61784		8.3311	7.10238		6.76267	6.38479		14.415	13.9886
7.52086	7.86081		6.88359	7.3605		8.16894	8.68201		6.59309	7.37962		6.14579	6.36001		13.2034	13.3544
8.11554	7.48393		7.88597	6.74918		8.9328	8.19008		7.23785	6.57718		6.27992	6.14211		13.9694	12.0674
7.59361	7.83758		7.26217	7.27991		8.12857	8.34768		6.88561	6.9905		6.06661	6.15547		13.8811	13.485
8.45421	8.40825		8.91083	8.57759		9.38803	9.38152		8.14427	7.43989		6.14569	6.30104		14.7309	14.9837
8.35893	7.65852		9.77785	6.46166		9.64438	7.89891		10.3722	6.57463		6.74088	6.17841		15.7218	12.1887
7.95924	7.65014		8.45585	7.30148		8.96823	8.3979		7.79094	6.72423		6.51863	6.07568		14.628	14.067
7.31637	7.56939		6.1631	6.69995		7.78731	8.06232		6.49291	6.77672		6.11073	6.01016		12.2791	12.6662
7.97077	7.41303		8.33207	6.18571		9.1909	7.84479		7.81617	6.63576		6.42833	6.21172		14.6345	11.9087
7.73091	7.65755		6.29161	7.21872		7.71411	8.30903		6.33979	7.07405		6.12654	6.26242		10.7649	13.028
7.56638	7.94065		6.65123	7.33317		8.02672	8.65719		6.5449	7.09313		6.06787	6.16851		13.1065	13.7435
7.93349	7.88184		8.06272	7.58323		8.66256	8.56617		7.06788	6.90598		6.31753	6.26298		14.2447	13.9296
7.73734	8.56667		6.47047	9.40464		8.02272	9.42417		6.55176	9.74954		6.1341	7.09797		11.7745	14.8163
7.49351	7.56315		6.51815	6.93782		8.03864	8.11685		6.18084	6.44953		5.95176	6.03632		12.5912	12.0083
7.7584	7.59292		7.55398	7.45384		8.59233	8.53289		6.84207	7.31809		6.03423	6.08424		13.9325	13.9778
7.60315	7.87181		6.47427	7.45188		8.22761	8.33929		7.09504	6.88316		6.06507	6.08258		11.6291	12.9279
7.65394	8.11189		7.98778	8.39844		9.24217	9.39354		7.44261	7.67755		6.37757	6.56389		14.2437	14.2907
8.16344	7.9575		8.56312	8.01575		9.09894	9.2734		7.25821	7.39609		6.33729	6.50763		14.6313	14.4972
7.97339	7.93464		7.77608	7.31593		8.60696	8.56272		6.73178	6.97471		6.0746	6.11867		14.295	12.8446
8.00995	7.65407		8.17614	7.4029		9.00774	8.20568		7.21704	7.66021		6.30885	6.38733		14.294	12.9758
8.61628	7.47646		9.01574	6.72348		9.74372	8.04201		8.76211	6.48952		6.60921	6.23585		14.6345	12.8661
7.61169	7.8538		7.2116	7.02265		8.11711	8.35262		6.9413	7.01613		6.19354	6.24392		13.6966	14.2061
8.28387	7.66068		7.93123	6.32551		8.70585	7.96587		7.54357	6.1464		6.25023	6.03679		14.2638	12.4761
8.38049	7.48551		8.34219	6.29362		9.13351	7.87827		7.44158	6.11896		6.50225	6.15363		14.546	8.26832
7.85243	7.8449		7.90632	7.9107		8.60598	8.86543		7.21923	7.02347		5.93351	6.1873		14.2612	14.6129
8.00505	8.2537		9.18061	8.26084		9.088	9.32273		7.60647	7.67827		6.48871	6.06136		14.8999	14.6411
7.59957	7.79716		6.50969	7.1265		8.14172	8.39213		6.84277	6.91693		6.09487	6.09905		12.8132	14.2259
7.67288	7.95653		7.14914	7.58354		8.09244	8.49704		7.1396	7.03302		6.05509	6.12206		13.093	14.2166
7.53336	7.99054		6.692	8.66583		7.89965	9.44785		6.42046	7.92089		6.07185	6.77763		12.205	14.0034
7.40922	7.41119		6.21037	5.93144		7.58574	7.76171		6.07736	6.27627		6.20964	5.99753		13.1427	10.5088
8.07022	7.35483		7.72249	5.90554		8.5345	7.92463		7.08957	6.36756		6.50367	6.07977		13.8164	11.4497
7.85362	8.22153		6.9147	7.77644		8.31889	9.04338		7.22978	7.40019		6.22293	6.24299		13.0748	13.98
7.68342	7.58563		7.02025	6.96725		8.08486	8.07868		7.24179	6.67636		6.46206	6.12941		12.4639	12.4643
7.99808			8.00081			8.75666			7.47487			6.15507			14.4505
7.9973			8.12466			8.89154			7.17975			6.22684			14.6313
7.8024			7.47916			8.65049			6.7754			6.24209			14.1237
8.17923			8.78021			9.05939			7.58995			6.38105			14.4091
7.70641			7.19069			8.58731			8.04688			6.73196			14.6313
7.59021			7.04481			8.42462			7.1435			6.44173			12.2867
7.85378			8.36092			8.70585			7.13769			6.26934			14.4979
7.79353			7.51248			8.63288			6.87033			6.29106			14.6284

## Sheet: Ex Data Fig. 8c
Extended Data Fig. 8c
MHC-I+ tumor cells /non-tumor cells
STS	LTS
0.209449	0.761368
0.74149	0.353324
0.946666	0.566015
1.20134	0.302937
1.24891	2.36017
1.09613	0.54158
0.466829	0.273788
0.904641	0.398089
1.25506	0.76848
0.823498	1.05135
1.4903	0.310965
3.64442	0.229342
0.359053	1.13854
0.257823	0.157553
0.885007	0.896142
1.27011	1.32843
0.798679	1.17628
2.00136	2.68179
1.48999	0.74991
0.187551	0.504363
0.276771	0.67953
0.746311	1.12003
0.832549	0.955038
2.41328	0.231054
0.664976	0.952312
0.473581	0.178114
1.20047	0.340757
1.33196	0.455654
0.441621	1.01848
0.643719	0.280397
13.513	0.135922
0.668392	0.830826
0.62559	1.01904
0.59107	0.687402
0.768112	13.7464
0.352011	0.468358
1.21741	0.422634
11.9321	1.73442
1.88857	1.17836
0.771626	0.429745
1.03095	3.36377
10.6439	2.61052
1.45394	5.66867
0.97052	1.06847
0.250795	0.317685
	2.71176
	1.31233
	0.201115
