# Supplementary material for: Neoantigen quality predicts immunoediting in survivors of pancreatic cancer
Source: Nature. 2022 May 19;606(7913):389–95. doi: 10.1038/s41586-022-04735-9 (PMC9177421; doi:10.1038/s41586-022-04735-9)
Supplement: Supplementary file 16 — Source Data Extended Data Fig. 9 [file 41586_2022_4735_MOESM16_ESM.xlsx]

## Sheet: Ex Data Fig. 9
Extended Data Fig. 9
	Full model	Driver gene component only model	Immune component only model
LTS	1241.23	1041.47	578.92
STS	198.24	223.3	90.75
